# Supplementary material for: Transcriptome profiling of brain myeloid cells revealed activation of Itgal, Trem1, and Spp1 in western diet-induced obesity
Source: J Neuroinflammation. 2019 Aug 19;16:169. doi: 10.1186/s12974-019-1527-z (PMC6700800; doi:10.1186/s12974-019-1527-z)
Supplement: Supplementary file 2 — Gene list comparing the transcriptomes of CD11b+CD45lo with CD11b+CD45hi cells in WD-fed mice. Pairwise comparison of transcriptomes between CD11b+CD45lo and CD11b+CD45hi cells in WD-fed mice. The positive FC value means the gene expression is larger in CD11b+CD45hi than in CD11b+CD45lo and vice versa. DE genes were defined as FDR < 0.05. (XLSX 1720 kb) [file 12974_2019_1527_MOESM2_ESM.xlsx]

## Sheet: Additional_File_2
Additional File 2. Gene list comparing the transcriptomes of CD11b+CD45lo with CD11b+CD45hi cells in WD (DE genes were defined as FDR<0.05)
genes	Symbol	Entrezid	Genename	logFC	unshrunk.logFC	logCPM	PValue	FDR	FC
ENSMUSG00000073421	H2-Ab1	14961	histocompatibility 2, class II antigen A, beta 1	5.59825	5.59856	9.91968	4.86159e-15	6.56363e-11	48.4441
ENSMUSG00000024610	Cd74	16149	CD74 antigen (invariant polypeptide of major histocompatibility complex, class II antigen-associated)	5.6065	5.60667	10.9578	9.33679e-14	6.3028e-10	48.7219
ENSMUSG00000060586	H2-Eb1	14969	histocompatibility 2, class II antigen E beta	5.84878	5.84982	8.45453	5.00999e-13	2.25466e-09	57.6312
ENSMUSG00000036594	H2-Aa	14960	histocompatibility 2, class II antigen A, alpha	5.14302	5.14324	10.1438	1.06802e-12	3.60485e-09	35.335
ENSMUSG00000069516	Lyz2	17105	lysozyme 2	3.30214	3.30216	11.6147	2.26129e-12	6.10594e-09	9.86379
ENSMUSG00000002985	Apoe	11816	apolipoprotein E	3.95881	3.95892	9.86925	5.47748e-12	1.23252e-08	15.5497
ENSMUSG00000027009	Itga4	16401	integrin alpha 4	4.50391	4.5044	7.87452	7.21267e-12	1.39112e-08	22.6888
ENSMUSG00000034593	Myo5a	17918	myosin VA	3.10346	3.10374	7.86397	8.97275e-12	1.51426e-08	8.59478
ENSMUSG00000023034	Nr4a1	15370	nuclear receptor subfamily 4, group A, member 1	4.59933	4.60081	6.56877	2.54598e-11	3.81925e-08	24.2401
ENSMUSG00000002602	Axl	26362	AXL receptor tyrosine kinase	3.53875	3.53921	7.21715	5.62349e-11	7.59227e-08	11.6217
ENSMUSG00000062593	Lilrb4a	14728	leukocyte immunoglobulin-like receptor, subfamily B, member 4A	3.67158	3.67212	7.29025	6.41777e-11	7.68412e-08	12.7425
ENSMUSG00000026180	Cxcr2	12765	chemokine (C-X-C motif) receptor 2	4.00136	4.00207	7.7064	7.10757e-11	7.68412e-08	16.0151
ENSMUSG00000073490	Ifi207	226691	interferon activated gene 207	3.88248	3.88316	7.14257	7.39898e-11	7.68412e-08	14.7483
ENSMUSG00000015340	Cybb	13058	cytochrome b-245, beta polypeptide	4.29192	4.29211	9.12971	1.07314e-10	1.03489e-07	19.5883
ENSMUSG00000025492	Ifitm3	66141	interferon induced transmembrane protein 3	4.10253	4.10295	7.77926	1.25696e-10	1.13135e-07	17.1785
ENSMUSG00000005087	Cd44	12505	CD44 antigen	4.96201	4.96328	7.27241	1.38657e-10	1.17001e-07	31.1684
ENSMUSG00000027398	Il1b	16176	interleukin 1 beta	5.91032	5.91183	8.4741	1.74076e-10	1.38247e-07	60.1429
ENSMUSG00000025044	Msr1	20288	macrophage scavenger receptor 1	4.18524	4.18645	6.46442	2.28347e-10	1.71273e-07	18.1921
ENSMUSG00000026712	Mrc1	17533	mannose receptor, C type 1	4.08991	4.09008	9.6627	6.65462e-10	4.54257e-07	17.0289
ENSMUSG00000036353	P2ry12	70839	purinergic receptor P2Y, G-protein coupled 12	-1.65923	-1.65924	11.6235	6.72924e-10	4.54257e-07	-3.15848
ENSMUSG00000002944	Cd36	12491	CD36 molecule	5.23432	5.23762	6.25736	8.8116e-10	5.66502e-07	37.6433
ENSMUSG00000045382	Cxcr4	12767	chemokine (C-X-C motif) receptor 4	5.0109	5.01424	5.92781	1.03705e-09	6.23063e-07	32.2426
ENSMUSG00000022150	Dab2	13132	disabled 2, mitogen-responsive phosphoprotein	3.57863	3.57882	9.0736	1.06144e-09	6.23063e-07	11.9474
ENSMUSG00000031584	Gsr	14782	glutathione reductase	3.25019	3.25087	6.30787	1.66416e-09	9.36161e-07	9.51489
ENSMUSG00000031799	Tpm4	326618	tropomyosin 4	2.77018	2.77051	6.87934	2.1471e-09	1.15952e-06	6.82195
ENSMUSG00000030536	Iqgap1	29875	IQ motif containing GTPase activating protein 1	4.36465	4.36542	7.36789	2.73557e-09	1.4039e-06	20.6011
ENSMUSG00000027907	S100a11	20195	S100 calcium binding protein A11	3.82814	3.82948	6.51534	2.80759e-09	1.4039e-06	14.2032
ENSMUSG00000034641	Cd300ld	217305	CD300 molecule like family member d	6.04394	6.04947	6.00202	2.96936e-09	1.43176e-06	65.9791
ENSMUSG00000060591	Ifitm2	80876	interferon induced transmembrane protein 2	4.07331	4.07462	6.88832	3.55714e-09	1.65603e-06	16.834
ENSMUSG00000031328	Flna	192176	filamin, alpha	2.45384	2.45402	7.37753	3.91935e-09	1.71129e-06	5.47871
ENSMUSG00000020053	Igf1	16000	insulin-like growth factor 1	4.31038	4.31286	5.80045	3.92934e-09	1.71129e-06	19.8406
ENSMUSG00000025150	Cbr2	12409	carbonyl reductase 2	4.98663	4.99066	5.58662	4.26434e-09	1.79915e-06	31.7049
ENSMUSG00000027322	Siglec1	20612	sialic acid binding Ig-like lectin 1, sialoadhesin	3.66639	3.66768	6.31766	4.74633e-09	1.94182e-06	12.6968
ENSMUSG00000039997	Ifi203	15950	interferon activated gene 203	3.95369	3.95427	7.66163	8.47822e-09	3.3666e-06	15.4946
ENSMUSG00000073411	H2-D1	14964	histocompatibility 2, D region locus 1	1.75514	1.75516	9.50302	1.60777e-08	6.20184e-06	3.37558
ENSMUSG00000049037	Clec4a1	269799	C-type lectin domain family 4, member a1	4.04347	4.04512	5.71021	1.67025e-08	6.26391e-06	16.4895
ENSMUSG00000029561	Oasl2	23962	2'-5' oligoadenylate synthetase-like 2	3.14381	3.14432	6.54401	1.72891e-08	6.30866e-06	8.83855
ENSMUSG00000040613	Apobec1	11810	apolipoprotein B mRNA editing enzyme, catalytic polypeptide 1	1.88454	1.88462	7.7918	1.78443e-08	6.33989e-06	3.69234
ENSMUSG00000030830	Itgal	16408	integrin alpha L	5.68521	5.68757	6.70418	1.88532e-08	6.5266e-06	51.4541
ENSMUSG00000040950	Mgl2	216864	macrophage galactose N-acetyl-galactosamine specific lectin 2	6.16415	6.17585	5.65153	1.95282e-08	6.59126e-06	71.7122
ENSMUSG00000090272	Mndal	100040462	myeloid nuclear differentiation antigen like	5.1218	5.12366	6.73928	2.32252e-08	7.64789e-06	34.819
ENSMUSG00000073489	Ifi204	15951	interferon activated gene 204	2.85509	2.85544	6.74886	2.43437e-08	7.82535e-06	7.23548
ENSMUSG00000079293	Clec7a	56644	C-type lectin domain family 7, member a	3.17511	3.17567	6.31733	2.572e-08	8.07549e-06	9.03238
ENSMUSG00000069833	Ahnak	66395	AHNAK nucleoprotein (desmoyokin)	4.101	4.10126	8.79096	2.67278e-08	8.08812e-06	17.1602
ENSMUSG00000058427	Cxcl2	20310	chemokine (C-X-C motif) ligand 2	7.10468	7.12288	6.06477	2.69584e-08	8.08812e-06	137.633
ENSMUSG00000026094	Stk17b	98267	serine/threonine kinase 17b (apoptosis-inducing)	2.10106	2.10114	8.52904	2.97589e-08	8.73425e-06	4.29025
ENSMUSG00000009687	Fxyd5	18301	FXYD domain-containing ion transport regulator 5	4.36111	4.36253	6.5507	3.13118e-08	8.99447e-06	20.5506
ENSMUSG00000000318	Clec10a	17312	C-type lectin domain family 10, member A	4.9023	4.91416	4.36728	3.3915e-08	9.5393e-06	29.9046
ENSMUSG00000032690	Oas2	246728	2'-5' oligoadenylate synthetase 2	3.93406	3.93583	5.81481	3.46751e-08	9.55406e-06	15.2852
ENSMUSG00000002885	Adgre5	26364	adhesion G protein-coupled receptor E5	5.1473	5.14813	7.75878	3.81719e-08	1.03072e-05	35.4398
ENSMUSG00000049436	Upk1b	22268	uroplakin 1B	-2.5894	-2.58985	6.69325	3.90717e-08	1.03433e-05	-6.01847
ENSMUSG00000028064	Sema4a	20351	sema domain, immunoglobulin domain (Ig), transmembrane domain (TM) and short cytoplasmic domain, (semaphorin) 4A	2.89973	2.90104	5.35755	4.06925e-08	1.05652e-05	7.46289
ENSMUSG00000021676	Iqgap2	544963	IQ motif containing GTPase activating protein 2	4.20961	4.21164	6.03621	5.60698e-08	1.42385e-05	18.502
ENSMUSG00000047735	Samd9l	209086	sterile alpha motif domain containing 9-like	3.62214	3.62308	6.42953	5.69497e-08	1.42385e-05	12.3133
ENSMUSG00000027639	Samhd1	56045	SAM domain and HD domain, 1	1.60538	1.60543	8.39884	6.75578e-08	1.65836e-05	3.04276
ENSMUSG00000026395	Ptprc	19264	protein tyrosine phosphatase, receptor type, C	1.55356	1.55358	9.6637	7.28106e-08	1.75539e-05	2.93541
ENSMUSG00000029254	Stap1	56792	signal transducing adaptor family member 1	6.00977	6.01952	4.97017	7.88344e-08	1.86727e-05	64.4347
ENSMUSG00000054404	Slfn5	327978	schlafen 5	3.26998	3.27048	6.76987	8.66076e-08	1.98853e-05	9.6463
ENSMUSG00000030187	Klra2	16633	killer cell lectin-like receptor, subfamily A, member 2	5.47616	5.47981	5.73734	8.74817e-08	1.98853e-05	44.5132
ENSMUSG00000058818	Pirb	18733	paired Ig-like receptor B	2.25699	2.25716	7.42092	8.83726e-08	1.98853e-05	4.77993
ENSMUSG00000038679	Trps1	83925	transcriptional repressor GATA binding 1	3.64728	3.64795	6.44183	1.05037e-07	2.30018e-05	12.5297
ENSMUSG00000013846	St3gal1	20442	ST3 beta-galactoside alpha-2,3-sialyltransferase 1	3.24753	3.24881	5.34236	1.0563e-07	2.30018e-05	9.4974
ENSMUSG00000073418	C4b	12268	complement component 4B (Chido blood group)	3.40791	3.40892	6.39948	1.09597e-07	2.34512e-05	10.6141
ENSMUSG00000027435	Cd93	17064	CD93 antigen	3.96634	3.96716	7.05494	1.11168e-07	2.34512e-05	15.631
ENSMUSG00000036362	P2ry13	74191	purinergic receptor P2Y, G-protein coupled 13	-1.56029	-1.5603	10.817	1.23086e-07	2.5566e-05	-2.94913
ENSMUSG00000064351	COX1	17708	cytochrome c oxidase subunit I	1.34545	1.34545	13.6048	1.33168e-07	2.72409e-05	2.54109
ENSMUSG00000027360	Hdc	15186	histidine decarboxylase	4.89851	4.90287	6.68664	1.46024e-07	2.94249e-05	29.8262
ENSMUSG00000044447	Dock5	68813	dedicator of cytokinesis 5	4.73503	4.73841	5.11496	1.48595e-07	2.95026e-05	26.631
ENSMUSG00000026315	Serpinb8	20725	serine (or cysteine) peptidase inhibitor, clade B, member 8	5.73395	5.7473	4.68418	1.51174e-07	2.95798e-05	53.2221
ENSMUSG00000025290	Rps24	20088	ribosomal protein S24	1.80563	1.80571	7.98821	1.66191e-07	3.20535e-05	3.49583
ENSMUSG00000024066	Xdh	22436	xanthine dehydrogenase	5.20263	5.20882	4.74847	1.76376e-07	3.35387e-05	36.8254
ENSMUSG00000042265	Trem1	58217	triggering receptor expressed on myeloid cells 1	5.90921	5.93355	5.25136	1.85598e-07	3.48022e-05	60.0964
ENSMUSG00000029417	Cxcl9	17329	chemokine (C-X-C motif) ligand 9	7.23514	7.29331	4.24331	1.94874e-07	3.60411e-05	150.658
ENSMUSG00000011256	Adam19	11492	a disintegrin and metallopeptidase domain 19 (meltrin beta)	5.02305	5.02726	5.64817	2.33665e-07	4.26311e-05	32.5155
ENSMUSG00000079168	Cd209g	70192	CD209g antigen	7.56551	7.61148	4.03029	2.3788e-07	4.28215e-05	189.429
ENSMUSG00000039899	Fgl2	14190	fibrinogen-like protein 2	2.58221	2.58282	6.09817	2.46716e-07	4.34882e-05	5.98856
ENSMUSG00000024042	Sik1	17691	salt inducible kinase 1	4.43153	4.43558	4.98485	2.48025e-07	4.34882e-05	21.5786
ENSMUSG00000035493	Tgfbi	21810	transforming growth factor, beta induced	2.34976	2.34997	7.34758	2.61893e-07	4.5331e-05	5.09738
ENSMUSG00000040212	Emp3	13732	epithelial membrane protein 3	3.81375	3.81508	5.67811	3.00753e-07	5.13983e-05	14.0622
ENSMUSG00000035356	Nfkbiz	80859	nuclear factor of kappa light polypeptide gene enhancer in B cells inhibitor, zeta	2.17508	2.17515	8.48427	3.10623e-07	5.24215e-05	4.5161
ENSMUSG00000015568	Lpl	16956	lipoprotein lipase	2.38847	2.38873	6.62337	3.23997e-07	5.40035e-05	5.23601
ENSMUSG00000031488	Rab11fip1	75767	RAB11 family interacting protein 1 (class I)	4.64276	4.64752	4.76131	3.35185e-07	5.5187e-05	24.981
ENSMUSG00000030789	Itgax	16411	integrin alpha X	3.35455	3.3554	5.85674	3.76996e-07	6.13232e-05	10.2287
ENSMUSG00000029373	Pf4	56744	platelet factor 4	4.31983	4.32381	5.45665	3.91263e-07	6.28862e-05	19.9709
ENSMUSG00000033066	Gas7	14457	growth arrest specific 7	3.98356	3.98557	5.92818	3.99565e-07	6.30161e-05	15.8187
ENSMUSG00000030214	Plbd1	66857	phospholipase B domain containing 1	4.9417	4.94302	6.83741	4.01406e-07	6.30161e-05	30.7326
ENSMUSG00000028494	Plin2	11520	perilipin 2	3.17142	3.17245	5.52448	4.09014e-07	6.34723e-05	9.00932
ENSMUSG00000092517	Art2a-ps	11871	ADP-ribosyltransferase 2a, pseudogene	11.4661	1.44269e+08	2.60878	4.42652e-07	6.74292e-05	2829.07
ENSMUSG00000029304	Spp1	20750	secreted phosphoprotein 1	6.52284	6.52898	5.77314	4.44501e-07	6.74292e-05	91.954
ENSMUSG00000069792	Wfdc17	100034251	WAP four-disulfide core domain 17	4.45444	4.45924	5.20395	4.50757e-07	6.76185e-05	21.924
ENSMUSG00000018819	Lsp1	16985	lymphocyte specific 1	1.91968	1.91988	7.06273	4.57929e-07	6.79395e-05	3.78339
ENSMUSG00000024661	Fth1	14319	ferritin heavy polypeptide 1	1.64313	1.64314	10.8728	4.70936e-07	6.91099e-05	3.12342
ENSMUSG00000039109	F13a1	74145	coagulation factor XIII, A1 subunit	3.70101	3.70156	7.51612	5.2732e-07	7.65521e-05	13.0051
ENSMUSG00000073491	Ifi213	623121	interferon activated gene 213	3.19382	3.19481	5.78771	5.62454e-07	8.07839e-05	9.15033
ENSMUSG00000031494	Cd209a	170786	CD209a antigen	4.1261	4.12757	6.37979	5.95605e-07	8.46448e-05	17.4615
ENSMUSG00000042138	Msantd2	235184	Myb/SANT-like DNA-binding domain containing 2	-4.67747	-4.68948	4.47115	7.39703e-07	0.000103363	-25.5893
ENSMUSG00000015766	Eps8	13860	epidermal growth factor receptor pathway substrate 8	3.35643	3.35762	5.69701	7.4263e-07	0.000103363	10.242
ENSMUSG00000032231	Anxa2	12306	annexin A2	3.95767	3.96048	5.19714	7.70009e-07	0.000105422	15.5373
ENSMUSG00000021886	Gpr65	14744	G-protein coupled receptor 65	3.54714	3.548	6.11202	7.73035e-07	0.000105422	11.6895
ENSMUSG00000040522	Tlr8	170744	toll-like receptor 8	4.94286	4.94666	5.53372	8.07738e-07	0.000108779	30.7573
ENSMUSG00000039959	Hip1	215114	huntingtin interacting protein 1	3.35028	3.3522	5.15693	8.13767e-07	0.000108779	10.1985
ENSMUSG00000030123	Plxnd1	67784	plexin D1	5.27355	5.28554	4.05795	8.85225e-07	0.000117171	38.6808
ENSMUSG00000008845	Cd163	93671	CD163 antigen	3.96267	3.96389	6.87301	9.05195e-07	0.000118361	15.5914
ENSMUSG00000024053	Emilin2	246707	elastin microfibril interfacer 2	5.83619	5.84886	5.08998	9.11753e-07	0.000118361	57.1307
ENSMUSG00000021322	Aoah	27052	acyloxyacyl hydrolase	3.4286	3.43046	5.82105	9.21703e-07	0.000118513	10.7674
ENSMUSG00000024672	Ms4a7	109225	membrane-spanning 4-domains, subfamily A, member 7	3.76232	3.76364	6.25036	9.35404e-07	0.00011914	13.5697
ENSMUSG00000026832	Cytip	227929	cytohesin 1 interacting protein	4.81306	4.8149	6.25336	9.61197e-07	0.000121281	28.111
ENSMUSG00000035373	Ccl7	20306	chemokine (C-C motif) ligand 7	4.5634	4.57393	4.06231	9.78214e-07	0.000122067	23.6439
ENSMUSG00000049744	Arhgap15	76117	Rho GTPase activating protein 15	2.98889	2.99012	5.13988	9.85504e-07	0.000122067	7.93862
ENSMUSG00000043953	Ccrl2	54199	chemokine (C-C motif) receptor-like 2	2.24771	2.24791	7.20456	1.0125e-06	0.00012427	4.74928
ENSMUSG00000074785	Plxnc1	54712	plexin C1	3.99509	3.99755	5.42478	1.03573e-06	0.000125976	15.9456
ENSMUSG00000025804	Ccr1	12768	chemokine (C-C motif) receptor 1	3.38853	3.39143	4.68266	1.10591e-06	0.000133312	10.4725
ENSMUSG00000020092	Pald1	27355	phosphatase domain containing, paladin 1	-2.03993	-2.04018	7.07759	1.15162e-06	0.000137593	-4.11226
ENSMUSG00000032661	Oas3	246727	2'-5' oligoadenylate synthetase 3	4.40017	4.40298	5.45615	1.16474e-06	0.00013794	21.1146
ENSMUSG00000079419	Ms4a6c	73656	membrane-spanning 4-domains, subfamily A, member 6C	2.87944	2.88033	5.72227	1.22712e-06	0.000144064	7.35865
ENSMUSG00000026536	Ifi211	381308	interferon activated gene 211	4.60384	4.60735	5.19966	1.3641e-06	0.000158765	24.3161
ENSMUSG00000023349	Clec4n	56620	C-type lectin domain family 4, member n	6.99686	7.05698	3.90783	1.40387e-06	0.000161997	127.722
ENSMUSG00000022957	Itsn1	16443	intersectin 1 (SH3 domain protein 1A)	3.37074	3.37182	6.0914	1.49e-06	0.000169789	10.3441
ENSMUSG00000021025	Nfkbia	18035	nuclear factor of kappa light polypeptide gene enhancer in B cells inhibitor, alpha	2.15812	2.15838	6.70217	1.49654e-06	0.000169789	4.46333
ENSMUSG00000062328	Rpl17	319195	ribosomal protein L17	1.55733	1.55741	7.84822	1.5541e-06	0.000174357	2.94309
ENSMUSG00000061232	H2-K1	14972	histocompatibility 2, K1, K region	1.58519	1.58521	9.86208	1.56264e-06	0.000174357	3.00047
ENSMUSG00000026981	Il1rn	16181	interleukin 1 receptor antagonist	4.76884	4.77592	4.17601	1.62104e-06	0.00017939	27.2624
ENSMUSG00000022126	Acod1	16365	aconitate decarboxylase 1	7.17858	7.21501	5.25099	1.67816e-06	0.000184202	144.867
ENSMUSG00000001156	Mxd1	17119	MAX dimerization protein 1	2.74626	2.74668	7.09253	1.69818e-06	0.000184896	6.70975
ENSMUSG00000037992	Rara	19401	retinoic acid receptor, alpha	4.65333	4.65812	5.14015	1.74434e-06	0.000188403	25.1646
ENSMUSG00000038179	Slamf7	75345	SLAM family member 7	6.30029	6.31242	5.21983	1.77354e-06	0.000189773	78.8089
ENSMUSG00000031304	Il2rg	16186	interleukin 2 receptor, gamma chain	2.98866	2.98946	5.37256	1.79706e-06	0.000189773	7.93735
ENSMUSG00000054675	Tmem119	231633	transmembrane protein 119	-1.54489	-1.54491	10.0347	1.80544e-06	0.000189773	-2.91781
ENSMUSG00000072596	Ear2	13587	eosinophil-associated, ribonuclease A family, member 2	6.61416	6.62798	4.87272	1.81325e-06	0.000189773	97.9626
ENSMUSG00000001025	S100a6	20200	S100 calcium binding protein A6 (calcyclin)	4.2092	4.21607	4.32821	1.91521e-06	0.000198902	18.4968
ENSMUSG00000029135	Fosl2	14284	fos-like antigen 2	2.5427	2.54304	7.13758	2.13716e-06	0.000220258	5.82677
ENSMUSG00000028874	Fgr	14191	FGR proto-oncogene, Src family tyrosine kinase	3.54587	3.54745	5.25887	2.18224e-06	0.000222954	11.6792
ENSMUSG00000070691	Runx3	12399	runt related transcription factor 3	7.18939	7.26114	3.43425	2.19635e-06	0.000222954	145.956
ENSMUSG00000030787	Lyve1	114332	lymphatic vessel endothelial hyaluronan receptor 1	4.38772	4.39206	5.83379	2.21451e-06	0.00022312	20.9332
ENSMUSG00000003949	Hlf	217082	hepatic leukemia factor	-3.38235	-3.3852	5.23538	2.25147e-06	0.000223717	-10.4277
ENSMUSG00000059657	Stfa2l1	268885	stefin A2 like 1	9.57061	9.89857	4.20028	2.25912e-06	0.000223717	760.398
ENSMUSG00000041362	Shtn1	71653	shootin 1	4.91973	4.92659	5.00638	2.27014e-06	0.000223717	30.2681
ENSMUSG00000024014	Pim1	18712	proviral integration site 1	3.2734	3.27628	4.73907	2.52629e-06	0.000247155	9.66926
ENSMUSG00000018920	Cxcl16	66102	chemokine (C-X-C motif) ligand 16	1.96165	1.96188	6.71839	2.67614e-06	0.000259253	3.89508
ENSMUSG00000051682	Treml4	224840	triggering receptor expressed on myeloid cells-like 4	7.90081	7.94922	4.16497	2.68835e-06	0.000259253	238.99
ENSMUSG00000030142	Clec4e	56619	C-type lectin domain family 4, member e	6.35324	6.37226	5.10037	2.84479e-06	0.000272394	81.7551
ENSMUSG00000025491	Ifitm1	68713	interferon induced transmembrane protein 1	6.4233	6.46451	4.20151	2.96011e-06	0.00028144	85.8236
ENSMUSG00000048621	Gm6377	622976	predicted gene 6377	5.44977	5.48926	3.82403	3.43923e-06	0.000324707	43.7062
ENSMUSG00000031391	L1cam	16728	L1 cell adhesion molecule	5.62824	5.63849	4.24274	3.5018e-06	0.000326166	49.4616
ENSMUSG00000031246	Sh3bgrl	56726	SH3-binding domain glutamic acid-rich protein like	3.1264	3.12849	4.8187	3.53932e-06	0.000326166	8.73253
ENSMUSG00000045658	Pid1	98496	phosphotyrosine interaction domain containing 1	1.68771	1.68785	7.20287	3.54696e-06	0.000326166	3.22146
ENSMUSG00000039942	Ptger4	19219	prostaglandin E receptor 4 (subtype EP4)	3.68984	3.69296	4.672	3.55133e-06	0.000326166	12.9048
ENSMUSG00000044156	Hepacam2	101202	HEPACAM family member 2	10.864	1.44269e+08	3.14867	3.65784e-06	0.000332313	1863.81
ENSMUSG00000029084	Cd38	12494	CD38 antigen	3.22404	3.22728	4.37848	3.66747e-06	0.000332313	9.34402
ENSMUSG00000063856	Gpx1	14775	glutathione peroxidase 1	1.51124	1.51132	7.56509	3.97729e-06	0.000357983	2.85055
ENSMUSG00000033508	Asprv1	67855	aspartic peptidase, retroviral-like 1	8.93832	9.27075	3.52206	4.15207e-06	0.000369542	490.573
ENSMUSG00000027905	Ddx20	53975	DEAD (Asp-Glu-Ala-Asp) box polypeptide 20	-3.73973	-3.74537	4.61859	4.16046e-06	0.000369542	-13.3589
ENSMUSG00000057191	AB124611	382062	cDNA sequence AB124611	4.37507	4.38054	4.51268	4.2045e-06	0.000371013	20.7504
ENSMUSG00000058624	Gda	14544	guanine deaminase	4.40115	4.40384	5.88419	4.46761e-06	0.00039167	21.129
ENSMUSG00000053063	Clec12a	232413	C-type lectin domain family 12, member a	3.93657	3.93861	6.12126	4.54337e-06	0.000395742	15.3118
ENSMUSG00000063450	Syne2	319565	spectrin repeat containing, nuclear envelope 2	3.15761	3.1594	5.33263	5.89609e-06	0.000510277	8.92351
ENSMUSG00000035352	Ccl12	20293	chemokine (C-C motif) ligand 12	1.99927	1.99963	6.02509	6.20198e-06	0.000533331	3.99797
ENSMUSG00000028976	Slc2a5	56485	solute carrier family 2 (facilitated glucose transporter), member 5	-1.65044	-1.65053	7.98807	6.33831e-06	0.000541604	-3.13929
ENSMUSG00000051906	Cd209f	69142	CD209f antigen	3.93413	3.93863	4.67305	6.42892e-06	0.000545892	15.2859
ENSMUSG00000043263	Ifi209	236312	interferon activated gene 209	2.91446	2.91568	5.12724	6.53629e-06	0.00055154	7.53943
ENSMUSG00000046223	Plaur	18793	plasminogen activator, urokinase receptor	2.9669	2.96863	4.85119	6.74335e-06	0.000565478	7.81852
ENSMUSG00000073409	H2-Q6	110557	histocompatibility 2, Q region locus 6	2.55204	2.55251	5.83896	7.02332e-06	0.000582538	5.86463
ENSMUSG00000020437	Myo1g	246177	myosin IG	1.97369	1.97388	6.70038	7.03308e-06	0.000582538	3.92772
ENSMUSG00000079523	Tmsb10	19240	thymosin, beta 10	2.65195	2.65292	5.08507	7.16889e-06	0.000590165	6.28516
ENSMUSG00000022636	Alcam	11658	activated leukocyte cell adhesion molecule	5.65091	5.65639	5.62508	7.56071e-06	0.000618649	50.2451
ENSMUSG00000017781	Pitpna	18738	phosphatidylinositol transfer protein, alpha	1.59501	1.59508	8.1275	7.60958e-06	0.000618897	3.02097
ENSMUSG00000022504	Ciita	12265	class II transactivator	6.11328	6.14678	4.04954	8.60063e-06	0.000695312	69.2277
ENSMUSG00000048612	Myof	226101	myoferlin	5.05731	5.06292	5.13363	8.79909e-06	0.000707122	33.2967
ENSMUSG00000040711	Sh3pxd2b	268396	SH3 and PX domains 2B	3.60649	3.61024	5.20552	9.21363e-06	0.000736054	12.1804
ENSMUSG00000039001	Rps21	66481	ribosomal protein S21	1.98652	1.98671	6.85239	9.34266e-06	0.000741972	3.9628
ENSMUSG00000032487	Ptgs2	19225	prostaglandin-endoperoxide synthase 2	5.96753	5.9757	5.95569	9.46647e-06	0.000747408	62.5757
ENSMUSG00000025795	Rassf3	192678	Ras association (RalGDS/AF-6) domain family member 3	1.79133	1.79159	6.07714	9.69109e-06	0.000760694	3.46133
ENSMUSG00000039270	Megf9	230316	multiple EGF-like-domains 9	2.80754	2.80827	5.49639	1.01632e-05	0.00079314	7.00092
ENSMUSG00000030144	Clec4d	17474	C-type lectin domain family 4, member d	6.50462	6.54211	4.42899	1.04492e-05	0.000810778	90.8002
ENSMUSG00000074743	Thbd	21824	thrombomodulin	4.84893	4.85378	5.05469	1.10757e-05	0.000852442	28.8187
ENSMUSG00000081406	LOC105244208	105244208	40S ribosomal protein S6	1.3996	1.39964	8.68498	1.11125e-05	0.000852442	2.63829
ENSMUSG00000019088	Dnase1l1	69537	deoxyribonuclease 1-like 1	3.10836	3.11091	4.2864	1.17457e-05	0.000895922	8.62403
ENSMUSG00000029338	Antxr2	71914	anthrax toxin receptor 2	4.10962	4.11593	4.56235	1.22396e-05	0.000928349	17.2631
ENSMUSG00000023094	Msrb2	76467	methionine sulfoxide reductase B2	-3.30567	-3.31072	4.38483	1.25344e-05	0.000945405	-9.88793
ENSMUSG00000032666	1700025G04Rik	69399	RIKEN cDNA 1700025G04 gene	3.57727	3.57935	4.67559	1.27728e-05	0.000953298	11.9362
ENSMUSG00000020077	Srgn	19073	serglycin	1.74009	1.74021	7.759	1.27803e-05	0.000953298	3.34056
ENSMUSG00000060126	Tpt1	22070	tumor protein, translationally-controlled 1	1.22151	1.22152	9.53779	1.28982e-05	0.000956808	2.3319
ENSMUSG00000022091	Sorbs3	20410	sorbin and SH3 domain containing 3	4.44379	4.45034	4.0512	1.4483e-05	0.00106849	21.7628
ENSMUSG00000038274	Fau	14109	Finkel-Biskis-Reilly murine sarcoma virus (FBR-MuSV) ubiquitously expressed (fox derived)	1.69817	1.69835	6.68626	1.49901e-05	0.0010999	3.2449
ENSMUSG00000028525	Pde4b	18578	phosphodiesterase 4B, cAMP specific	1.71433	1.71454	6.54129	1.51317e-05	0.00110429	3.28144
ENSMUSG00000000184	Ccnd2	12444	cyclin D2	4.60828	4.61418	4.92428	1.55901e-05	0.00113162	24.3911
ENSMUSG00000062040	Zfp27	22689	zinc finger protein 27	-6.39349	-6.48789	3.16562	1.59827e-05	0.00115392	-84.0683
ENSMUSG00000017754	Pltp	18830	phospholipid transfer protein	2.98093	2.98228	5.66315	1.62571e-05	0.00115877	7.89496
ENSMUSG00000023913	Pla2g7	27226	phospholipase A2, group VII (platelet-activating factor acetylhydrolase, plasma)	3.41185	3.4135	5.37135	1.62599e-05	0.00115877	10.6431
ENSMUSG00000018927	Ccl6	20305	chemokine (C-C motif) ligand 6	1.88198	1.88221	6.3911	1.63074e-05	0.00115877	3.6858
ENSMUSG00000032518	Rpsa	16785	ribosomal protein SA	1.6248	1.62495	6.82486	1.66541e-05	0.00116682	3.084
ENSMUSG00000056071	S100a9	20202	S100 calcium binding protein A9 (calgranulin B)	3.42235	3.42265	8.72537	1.66758e-05	0.00116682	10.7209
ENSMUSG00000064368	ND6	17722	NADH dehydrogenase subunit 6	1.59904	1.59921	6.75132	1.66799e-05	0.00116682	3.02942
ENSMUSG00000000682	Cd52	23833	CD52 antigen	2.22948	2.23009	5.81678	1.79689e-05	0.0012505	4.68966
ENSMUSG00000022895	Ets2	23872	E26 avian leukemia oncogene 2, 3' domain	1.93823	1.93858	6.07625	1.84098e-05	0.00127462	3.83234
ENSMUSG00000028028	Alpk1	71481	alpha-kinase 1	2.4508	2.45138	5.63295	1.86342e-05	0.00128358	5.46718
ENSMUSG00000036452	Arhgap26	71302	Rho GTPase activating protein 26	2.9771	2.97812	5.49933	2.0052e-05	0.00137422	7.874
ENSMUSG00000030103	Bhlhe40	20893	basic helix-loop-helix family, member e40	4.89899	4.90336	5.22136	2.03183e-05	0.00138544	29.8361
ENSMUSG00000043822	Adamtsl5	66548	ADAMTS-like 5	8.83506	9.43855	1.84357	2.10936e-05	0.00143108	456.685
ENSMUSG00000027318	Adam33	110751	a disintegrin and metallopeptidase domain 33	4.2407	4.24852	4.64406	2.15573e-05	0.00145522	18.9051
ENSMUSG00000051457	Spn	20737	sialophorin	6.14453	6.15275	5.18306	2.2455e-05	0.00150356	70.7438
ENSMUSG00000021365	Nedd9	18003	neural precursor cell expressed, developmentally down-regulated gene 9	3.83817	3.84237	4.80761	2.24961e-05	0.00150356	14.3023
ENSMUSG00000020681	Ace	11421	angiotensin I converting enzyme (peptidyl-dipeptidase A) 1	5.86353	5.86928	5.31011	2.29721e-05	0.00152781	58.2237
ENSMUSG00000064354	COX2	17709	cytochrome c oxidase subunit II	1.26234	1.26236	9.37989	2.38322e-05	0.00157653	2.39885
ENSMUSG00000041439	Mfsd6	98682	major facilitator superfamily domain containing 6	3.95125	3.95468	5.42483	2.39775e-05	0.00157653	15.4683
ENSMUSG00000028988	Ctnnbip1	67087	catenin beta interacting protein 1	-4.74738	-4.78314	2.92561	2.40549e-05	0.00157653	-26.8599
ENSMUSG00000034591	Slc41a2	338365	solute carrier family 41, member 2	9.12224	9.44778	2.96573	2.48804e-05	0.00162276	557.274
ENSMUSG00000016552	Foxred2	239554	FAD-dependent oxidoreductase domain containing 2	4.96802	4.9882	3.58244	2.51979e-05	0.00163556	31.2984
ENSMUSG00000001175	Calm1	12313	calmodulin 1	1.20377	1.2038	8.89	2.54572e-05	0.00164449	2.30341
ENSMUSG00000008668	Rps18	20084	ribosomal protein S18	1.43837	1.4385	6.80109	2.56822e-05	0.00165112	2.71015
ENSMUSG00000027962	Vcam1	22329	vascular cell adhesion molecule 1	2.40886	2.40926	6.27489	2.59554e-05	0.00165988	5.31054
ENSMUSG00000026728	Vim	22352	vimentin	2.88632	2.88695	6.36553	2.60643e-05	0.00165988	7.3938
ENSMUSG00000060550	H2-Q7	15018	histocompatibility 2, Q region locus 7	2.23493	2.23511	7.17733	2.65269e-05	0.00168141	4.70741
ENSMUSG00000060950	Trmt61a	328162	tRNA methyltransferase 61A	-5.44827	-5.46713	4.8415	2.79785e-05	0.00176513	-43.6609
ENSMUSG00000027848	Olfml3	99543	olfactomedin-like 3	-1.19032	-1.19033	9.80524	2.81614e-05	0.00176841	-2.28203
ENSMUSG00000020340	Cyfip2	76884	cytoplasmic FMR1 interacting protein 2	4.50486	4.50683	5.61989	2.91743e-05	0.00181653	22.7038
ENSMUSG00000064367	ND5	17721	NADH dehydrogenase subunit 5	1.25443	1.25444	10.412	2.91968e-05	0.00181653	2.38573
ENSMUSG00000033355	Rtp4	67775	receptor transporter protein 4	2.5123	2.51344	4.69414	2.94249e-05	0.00182232	5.70528
ENSMUSG00000044103	Il1f9	215257	interleukin 1 family, member 9	3.68676	3.69263	4.7374	3.01624e-05	0.00185946	12.8773
ENSMUSG00000021068	Nin	18080	ninein	1.52277	1.52291	6.74883	3.10354e-05	0.00190323	2.87342
ENSMUSG00000039153	Runx2	12393	runt related transcription factor 2	3.12179	3.12455	5.23432	3.11542e-05	0.00190323	8.70465
ENSMUSG00000021895	Arhgef3	71704	Rho guanine nucleotide exchange factor (GEF) 3	2.04974	2.05021	5.80316	3.25687e-05	0.00198068	4.1403
ENSMUSG00000018171	Vmp1	75909	vacuole membrane protein 1	1.62339	1.62344	8.39114	3.27896e-05	0.00198517	3.08098
ENSMUSG00000026833	Olfm1	56177	olfactomedin 1	4.87096	4.88066	4.17358	3.30764e-05	0.00198738	29.262
ENSMUSG00000037742	Eef1a1	13627	eukaryotic translation elongation factor 1 alpha 1	1.1182	1.11821	10.6515	3.31205e-05	0.00198738	2.17077
ENSMUSG00000052137	Rbm12b2	77604	RNA binding motif protein 12 B2	-2.56769	-2.5688	5.59658	3.41594e-05	0.00204064	-5.9286
ENSMUSG00000069607	Cd300ld3	382551	CD300 molecule like family member D3	4.11062	4.11369	4.77909	3.43113e-05	0.00204069	17.2751
ENSMUSG00000066682	Pilrb2	545812	paired immunoglobin-like type 2 receptor beta 2	5.3305	5.34363	4.11875	3.48302e-05	0.00206247	40.2385
ENSMUSG00000028069	Gpatch4	66614	G patch domain containing 4	-5.01433	-5.06419	2.84082	3.54872e-05	0.00209219	-32.3194
ENSMUSG00000074129	Rpl13a	22121	ribosomal protein L13A	1.36445	1.36456	7.19231	3.60241e-05	0.00211461	2.57479
ENSMUSG00000014361	Mertk	17289	c-mer proto-oncogene tyrosine kinase	-1.20102	-1.20104	10.1446	3.70205e-05	0.0021637	-2.29903
ENSMUSG00000026483	Fam129a	63913	family with sequence similarity 129, member A	1.59574	1.59583	7.68893	3.80894e-05	0.00221242	3.0225
ENSMUSG00000021728	Emb	13723	embigin	3.68521	3.68808	5.23437	3.8182e-05	0.00221242	12.8635
ENSMUSG00000019850	Tnfaip3	21929	tumor necrosis factor, alpha-induced protein 3	1.52881	1.52886	8.62791	3.84252e-05	0.002217	2.88548
ENSMUSG00000005800	Mmp8	17394	matrix metallopeptidase 8	3.3932	3.39476	6.41352	3.86995e-05	0.00222333	10.5064
ENSMUSG00000046330	Rpl37a	19981	ribosomal protein L37a	1.4916	1.4917	7.39843	3.95356e-05	0.00226174	2.81201
ENSMUSG00000036894	Rap2b	74012	RAP2B, member of RAS oncogene family	2.78408	2.78476	5.72507	4.06341e-05	0.00230567	6.88799
ENSMUSG00000049103	Ccr2	12772	chemokine (C-C motif) receptor 2	3.73001	3.73057	7.40528	4.06451e-05	0.00230567	13.2692
ENSMUSG00000037185	Krt80	74127	keratin 80	6.2389	6.26895	3.876	4.1734e-05	0.00235753	75.5261
ENSMUSG00000020641	Rsad2	58185	radical S-adenosyl methionine domain containing 2	3.14894	3.15205	4.17647	4.28114e-05	0.0024083	8.87003
ENSMUSG00000004612	Nkg7	72310	natural killer cell group 7 sequence	9.03966	9.63628	2.07018	4.30823e-05	0.0024083	526.269
ENSMUSG00000025176	Hoga1	67432	4-hydroxy-2-oxoglutarate aldolase 1	-7.16924	-7.57754	2.73982	4.32152e-05	0.0024083	-143.932
ENSMUSG00000032915	Adgre4	52614	adhesion G protein-coupled receptor E4	5.44584	5.4495	5.62796	4.33462e-05	0.0024083	43.5875
ENSMUSG00000015396	Cd83	12522	CD83 antigen	1.59491	1.59502	7.27917	4.35614e-05	0.00241034	3.02075
ENSMUSG00000040710	St8sia4	20452	ST8 alpha-N-acetyl-neuraminide alpha-2,8-sialyltransferase 4	2.12319	2.12363	5.96605	4.42591e-05	0.00243895	4.35658
ENSMUSG00000068823	Csde1	229663	cold shock domain containing E1, RNA binding	1.27856	1.27859	8.67725	4.70158e-05	0.00257257	2.42597
ENSMUSG00000017737	Mmp9	17395	matrix metallopeptidase 9	4.42363	4.42812	5.37668	4.70651e-05	0.00257257	21.4608
ENSMUSG00000064358	COX3	17710	cytochrome c oxidase subunit III	1.35161	1.35164	8.92409	4.75602e-05	0.00258915	2.55197
ENSMUSG00000030465	Psd3	234353	pleckstrin and Sec7 domain containing 3	3.02836	3.02956	5.54238	4.89991e-05	0.00264775	8.15881
ENSMUSG00000048498	Cd300e	217306	CD300E molecule	11.9827	1.44269e+08	3.79626	4.90288e-05	0.00264775	4047.15
ENSMUSG00000040829	Zmynd15	574428	zinc finger, MYND-type containing 15	2.79044	2.79211	4.65463	5.05656e-05	0.00271986	6.9184
ENSMUSG00000041754	Trem3	58218	triggering receptor expressed on myeloid cells 3	9.28103	9.8778	2.10061	5.08348e-05	0.00272349	622.113
ENSMUSG00000019866	Crybg1	11630	crystallin beta-gamma domain containing 1	3.30884	3.31236	3.5685	5.30822e-05	0.00282981	9.90971
ENSMUSG00000057841	Rpl32	19951	ribosomal protein L32	1.34084	1.34093	7.18296	5.32384e-05	0.00282981	2.53298
ENSMUSG00000024677	Ms4a6b	69774	membrane-spanning 4-domains, subfamily A, member 6B	1.49652	1.49661	7.38283	5.57494e-05	0.00295166	2.8216
ENSMUSG00000037526	Atg14	100504663	autophagy related 14	-2.77639	-2.77935	4.52397	5.72876e-05	0.00302125	-6.85136
ENSMUSG00000079298	Klrb1b	80782	killer cell lectin-like receptor subfamily B member 1B	7.57469	7.80649	3.15855	6.10776e-05	0.00320859	190.638
ENSMUSG00000033948	Zswim5	74464	zinc finger SWIM-type containing 5	-5.2827	-5.32028	3.7269	6.2558e-05	0.00327363	-38.9269
ENSMUSG00000001089	Luzp1	269593	leucine zipper protein 1	1.69669	1.69693	6.22398	6.39586e-05	0.003334	3.24157
ENSMUSG00000037242	Clic4	29876	chloride intracellular channel 4 (mitochondrial)	2.4173	2.41776	6.18241	6.42693e-05	0.00333731	5.34171
ENSMUSG00000044229	Nxpe4	244853	neurexophilin and PC-esterase domain family, member 4	5.85088	5.87361	3.1602	6.5522e-05	0.00338328	57.7153
ENSMUSG00000015377	Dennd6b	69440	DENN/MADD domain containing 6B	-4.77325	-4.81604	2.85667	6.56558e-05	0.00338328	-27.3459
ENSMUSG00000018168	Ikzf3	22780	IKAROS family zinc finger 3	12.5308	1.44269e+08	3.60629	6.7218e-05	0.00345061	5917.81
ENSMUSG00000058799	Nap1l1	53605	nucleosome assembly protein 1-like 1	1.51375	1.51387	7.28651	6.79646e-05	0.00347572	2.85551
ENSMUSG00000022651	Retnlg	245195	resistin like gamma	4.184	4.18698	5.9229	6.87483e-05	0.00348517	18.1765
ENSMUSG00000019872	Smpdl3a	57319	sphingomyelin phosphodiesterase, acid-like 3A	2.39177	2.3923	5.87419	6.87793e-05	0.00348517	5.24801
ENSMUSG00000027514	Zbp1	58203	Z-DNA binding protein 1	3.72394	3.72659	4.34831	6.89237e-05	0.00348517	13.2135
ENSMUSG00000001128	Cfp	18636	complement factor properdin	4.1599	4.166	3.69906	6.93894e-05	0.00349562	17.8753
ENSMUSG00000035385	Ccl2	20296	chemokine (C-C motif) ligand 2	1.8496	1.84991	6.21716	7.04966e-05	0.0035382	3.604
ENSMUSG00000040907	Atp1a3	232975	ATPase, Na+/K+ transporting, alpha 3 polypeptide	2.51151	2.51217	5.70071	7.26289e-05	0.00363171	5.70216
ENSMUSG00000031785	Adgrg1	14766	adhesion G protein-coupled receptor G1	-1.5005	-1.50055	8.55656	7.32844e-05	0.00364792	-2.82941
ENSMUSG00000035004	Igsf6	80719	immunoglobulin superfamily, member 6	1.31373	1.31379	7.83381	7.34933e-05	0.00364792	2.48584
ENSMUSG00000026655	Fam107b	66540	family with sequence similarity 107, member B	1.51197	1.51209	7.1122	7.39913e-05	0.00364898	2.852
ENSMUSG00000020315	Sptbn1	20742	spectrin beta, non-erythrocytic 1	1.95775	1.95799	6.69831	7.40553e-05	0.00364898	3.88456
ENSMUSG00000024521	Pmaip1	58801	phorbol-12-myristate-13-acetate-induced protein 1	2.8231	2.82435	4.64795	7.51293e-05	0.00368399	7.0768
ENSMUSG00000021879	Dnah12	110083	dynein, axonemal, heavy chain 12	11.6407	1.44269e+08	2.57113	7.53115e-05	0.00368399	3193.02
ENSMUSG00000068220	Lgals1	16852	lectin, galactose binding, soluble 1	5.17324	5.22037	2.71703	7.68214e-05	0.00374428	36.0827
ENSMUSG00000034892	Rps29	20090	ribosomal protein S29	1.45414	1.45427	6.85588	8.0805e-05	0.00392427	2.73993
ENSMUSG00000025060	Slk	20874	STE20-like kinase	1.31758	1.31763	8.13349	8.34944e-05	0.00404035	2.49247
ENSMUSG00000030604	Zfp626	71163	zinc finger protein 626	-6.09891	-6.25164	2.50116	8.39785e-05	0.00404926	-68.5418
ENSMUSG00000003484	Cyp4f18	72054	cytochrome P450, family 4, subfamily f, polypeptide 18	4.99066	5.01714	2.96439	8.58073e-05	0.00412272	31.7935
ENSMUSG00000078122	F630028O10Rik	100038363	RIKEN cDNA F630028O10 gene	3.09591	3.09804	5.25634	8.87173e-05	0.00423513	8.54991
ENSMUSG00000003617	Cp	12870	ceruloplasmin	2.21416	2.21457	6.22758	8.87743e-05	0.00423513	4.64012
ENSMUSG00000041390	Mdfic	16543	MyoD family inhibitor domain containing	3.08909	3.09097	5.1448	9.15336e-05	0.00435139	8.5096
ENSMUSG00000006800	Sulf2	72043	sulfatase 2	2.1436	2.14421	5.37289	9.21362e-05	0.00436467	4.41863
ENSMUSG00000031402	Mpp1	17524	membrane protein, palmitoylated	1.7663	1.76657	6.11566	9.50539e-05	0.00448714	3.40181
ENSMUSG00000006442	Srm	20810	spermidine synthase	-4.45925	-4.48111	3.75529	9.66033e-05	0.00453195	-21.9972
ENSMUSG00000040152	Thbs1	21825	thrombospondin 1	2.32898	2.33001	5.76836	9.66743e-05	0.00453195	5.02451
ENSMUSG00000040528	Milr1	380732	mast cell immunoglobulin like receptor 1	2.23294	2.23338	5.78204	0.000100669	0.00470289	4.70091
ENSMUSG00000013646	Sh3bp5l	79566	SH3 binding domain protein 5 like	-4.56863	-4.60025	3.28216	0.000102846	0.004788	-23.7298
ENSMUSG00000036273	Lrrk2	66725	leucine-rich repeat kinase 2	4.51411	4.52061	4.27376	0.000104847	0.00485831	22.8498
ENSMUSG00000075705	Msrb1	27361	methionine sulfoxide reductase B1	2.49551	2.49725	4.66769	0.000105076	0.00485831	5.63926
ENSMUSG00000020787	P2rx1	18436	purinergic receptor P2X, ligand-gated ion channel, 1	-9.06756	-1.44269e+08	2.15755	0.000105887	0.00487912	-536.546
ENSMUSG00000078763	Slfn1	20555	schlafen 1	5.52073	5.5332	4.40969	0.000108198	0.00496866	45.9098
ENSMUSG00000000204	Slfn4	20558	schlafen 4	4.85369	4.86045	4.78498	0.000109073	0.00499182	28.9139
ENSMUSG00000050578	Mmp13	17386	matrix metallopeptidase 13	9.30096	9.8959	2.95433	0.000109655	0.00500151	630.765
ENSMUSG00000056054	S100a8	20201	S100 calcium binding protein A8 (calgranulin A)	3.04614	3.04695	6.94195	0.000111406	0.00506429	8.25997
ENSMUSG00000035642	Aamdc	66273	adipogenesis associated Mth938 domain containing	-5.86352	-6.01543	2.7252	0.000112342	0.0050897	-58.2232
ENSMUSG00000043091	Tuba1c	22146	tubulin, alpha 1C	2.07719	2.0782	4.62436	0.00011335	0.0051182	4.21984
ENSMUSG00000064363	ND4	17719	NADH dehydrogenase subunit 4	1.06988	1.06989	10.8489	0.00011524	0.00518617	2.09926
ENSMUSG00000018593	Sparc	20692	secreted acidic cysteine rich glycoprotein	-1.02714	-1.02714	11.7545	0.000116979	0.00524259	-2.03798
ENSMUSG00000085081	Rptoros	319454	regulatory associated protein of MTOR, complex 1, opposite strand	-6.63693	-6.85745	2.05382	0.00011727	0.00524259	-99.5208
ENSMUSG00000026770	Il2ra	16184	interleukin 2 receptor, alpha chain	4.59787	4.61006	3.86934	0.000120298	0.00536022	24.2157
ENSMUSG00000048490	Nrip1	268903	nuclear receptor interacting protein 1	-1.29683	-1.29687	8.69796	0.000121033	0.00537377	-2.45688
ENSMUSG00000020205	Phlda1	21664	pleckstrin homology like domain, family A, member 1	3.97497	3.98673	3.26228	0.000121398	0.00537377	15.7248
ENSMUSG00000061787	Rps17	20068	ribosomal protein S17	1.35976	1.35986	7.33469	0.000124413	0.00547245	2.56643
ENSMUSG00000052609	Plekhg3	263406	pleckstrin homology domain containing, family G (with RhoGef domain) member 3	5.40521	5.42218	3.63791	0.000124438	0.00547245	42.3771
ENSMUSG00000051652	Lrrc3	237387	leucine rich repeat containing 3	-1.23689	-1.23692	8.72119	0.000124922	0.00547588	-2.35689
ENSMUSG00000008683	Rps15a	267019	ribosomal protein S15A	1.34948	1.34956	7.5204	0.000127135	0.00555487	2.54821
ENSMUSG00000067274	Rplp0	11837	ribosomal protein, large, P0	1.23571	1.23579	7.46316	0.000129224	0.00560361	2.35497
ENSMUSG00000047139	Cd24a	12484	CD24a antigen	3.90405	3.90612	5.8477	0.000129357	0.00560361	14.9705
ENSMUSG00000093674	Rpl41	67945	ribosomal protein L41	1.46222	1.46235	6.90944	0.000129496	0.00560361	2.75533
ENSMUSG00000076441	Ass1	11898	argininosuccinate synthetase 1	6.6557	6.82215	2.13243	0.000130578	0.00560787	100.825
ENSMUSG00000041058	Wwp1	107568	WW domain containing E3 ubiquitin protein ligase 1	1.39878	1.39889	7.24486	0.000130642	0.00560787	2.63678
ENSMUSG00000025743	Sdc3	20970	syndecan 3	1.78093	1.78119	6.29924	0.000130841	0.00560787	3.43648
ENSMUSG00000028843	Sh3bgrl3	73723	SH3 domain binding glutamic acid-rich protein-like 3	1.38008	1.38016	7.76465	0.000143655	0.00613763	2.60283
ENSMUSG00000030157	Clec2d	93694	C-type lectin domain family 2, member d	2.09394	2.09472	4.93828	0.00014429	0.0061453	4.26912
ENSMUSG00000058013	2019-09-11	52398	septin 11	2.29017	2.29065	5.5582	0.000145225	0.00616566	4.89115
ENSMUSG00000070327	Rnf213	672511	ring finger protein 213	1.17926	1.1793	8.50786	0.00014571	0.00616688	2.26461
ENSMUSG00000052336	Cx3cr1	13051	chemokine (C-X3-C motif) receptor 1	-0.989484	-0.989488	11.3615	0.000147691	0.00623117	-1.98547
ENSMUSG00000030589	Rasgrp4	233046	RAS guanyl releasing protein 4	2.1185	2.11922	5.31272	0.000148446	0.00624354	4.34242
ENSMUSG00000026073	Il1r2	16178	interleukin 1 receptor, type II	4.80118	4.81292	5.05651	0.000150854	0.00632511	27.8805
ENSMUSG00000019818	Cd164	53599	CD164 antigen	-1.02989	-1.0299	10.2426	0.000152655	0.00635412	-2.04186
ENSMUSG00000003541	Ier3	15937	immediate early response 3	1.68542	1.68565	6.43029	0.00015292	0.00635412	3.21634
ENSMUSG00000047250	Ptgs1	19224	prostaglandin-endoperoxide synthase 1	-1.15973	-1.15974	9.94352	0.000152958	0.00635412	-2.23415
ENSMUSG00000023274	Cd4	12504	CD4 antigen	5.28052	5.30218	4.25354	0.00015415	0.006384	38.8683
ENSMUSG00000095028	Sirpb1b	668101	signal-regulatory protein beta 1B	5.56631	5.60957	3.19437	0.000159603	0.00657822	47.3833
ENSMUSG00000021198	Unc79	217843	unc-79 homolog (C. elegans)	-9.38564	-1.44269e+08	2.30652	0.000159814	0.00657822	-668.898
ENSMUSG00000030172	Erc1	111173	ELKS/RAB6-interacting/CAST family member 1	3.33657	3.33853	4.76413	0.000164439	0.00674801	10.102
ENSMUSG00000040855	Reps2	194590	RALBP1 associated Eps domain containing protein 2	3.94791	3.95495	4.44735	0.000166348	0.00680564	15.4326
ENSMUSG00000046668	Cxxc5	67393	CXXC finger 5	-1.76706	-1.7675	6.02754	0.000166922	0.00680849	-3.40359
ENSMUSG00000034071	Zfp551	619331	zinc fingr protein 551	-8.71324	-1.44269e+08	1.37905	0.000170545	0.00693531	-419.706
ENSMUSG00000014599	Csf1	12977	colony stimulating factor 1 (macrophage)	2.00938	2.00979	5.62831	0.000172496	0.00699361	4.0261
ENSMUSG00000050965	Prkca	18750	protein kinase C, alpha	-1.63897	-1.63921	6.68396	0.000176171	0.00712122	-3.11444
ENSMUSG00000048440	Cyp4f16	70101	cytochrome P450, family 4, subfamily f, polypeptide 16	2.80281	2.8041	4.96142	0.000180838	0.00727702	6.978
ENSMUSG00000045868	Gvin1	74558	GTPase, very large interferon inducible 1	1.53942	1.53947	8.30304	0.000181423	0.00727702	2.90677
ENSMUSG00000036006	Ripor2	193385	RHO family interacting cell polarization regulator 2	1.98057	1.98096	6.25232	0.000181643	0.00727702	3.94649
ENSMUSG00000030744	Rps3	27050	ribosomal protein S3	1.23438	1.23442	8.35643	0.000182282	0.00728103	2.35281
ENSMUSG00000027712	Anxa5	11747	annexin A5	1.67686	1.67712	6.35001	0.000186455	0.00742575	3.1973
ENSMUSG00000027995	Tlr2	24088	toll-like receptor 2	1.47557	1.47565	7.4732	0.000193796	0.00768125	2.78094
ENSMUSG00000029455	Aldh2	11669	aldehyde dehydrogenase 2, mitochondrial	2.72456	2.72573	4.7899	0.000194008	0.00768125	6.60961
ENSMUSG00000062997	Rpl35	66489	ribosomal protein L35	1.88538	1.88598	5.02056	0.000196437	0.00773327	3.6945
ENSMUSG00000026970	Rbms1	56878	RNA binding motif, single stranded interacting protein 1	1.83531	1.83559	6.167	0.000196955	0.00773327	3.56848
ENSMUSG00000012017	Scarf2	224024	scavenger receptor class F, member 2	-6.49623	-6.89489	1.2675	0.000197041	0.00773327	-90.2735
ENSMUSG00000059336	Slc14a1	108052	solute carrier family 14 (urea transporter), member 1	2.83031	2.83187	4.61152	0.00019801	0.0077488	7.11227
ENSMUSG00000057329	Bcl2	12043	B cell leukemia/lymphoma 2	2.26981	2.27049	5.29274	0.000207843	0.00811009	4.8226
ENSMUSG00000022508	Bcl6	12053	B cell leukemia/lymphoma 6	1.68325	1.68348	6.43417	0.00020878	0.00812318	3.21152
ENSMUSG00000031004	Mki67	17345	antigen identified by monoclonal antibody Ki 67	2.92412	2.92468	6.74301	0.000211664	0.00819336	7.5901
ENSMUSG00000053101	Gpr141	353346	G protein-coupled receptor 141	5.32698	5.34011	3.76755	0.000211798	0.00819336	40.1402
ENSMUSG00000020841	Cpd	12874	carboxypeptidase D	1.29245	1.29254	7.43562	0.000215839	0.0083094	2.44944
ENSMUSG00000021556	Golm1	105348	golgi membrane protein 1	-1.08158	-1.08161	9.19782	0.000216028	0.0083094	-2.11636
ENSMUSG00000041202	Pla2g2d	18782	phospholipase A2, group IID	3.15792	3.1618	4.60922	0.000217027	0.00832408	8.92545
ENSMUSG00000030325	Klrb1c	17059	killer cell lectin-like receptor subfamily B member 1C	9.73306	10.3276	2.65302	0.000217892	0.0083336	851.024
ENSMUSG00000042129	Rassf4	213391	Ras association (RalGDS/AF-6) domain family member 4	1.27425	1.2743	8.0979	0.000218815	0.00834525	2.41873
ENSMUSG00000039193	Nlrc4	268973	NLR family, CARD domain containing 4	6.02624	6.05248	4.05457	0.000221941	0.00842156	65.1749
ENSMUSG00000060636	Rpl35a	57808	ribosomal protein L35A	1.45093	1.45106	6.86231	0.000222063	0.00842156	2.73385
ENSMUSG00000052688	Rab7b	226421	RAB7B, member RAS oncogene family	4.69027	4.70629	3.90256	0.000225659	0.00853396	25.8174
ENSMUSG00000024011	Pi16	74116	peptidase inhibitor 16	4.6322	4.64713	3.3694	0.000228675	0.00861794	24.7989
ENSMUSG00000058755	Osm	18413	oncostatin M	2.19433	2.1949	6.01092	0.000229597	0.00861794	4.57676
ENSMUSG00000061723	Tnnt3	21957	troponin T3, skeletal, fast	10.9607	1.44269e+08	1.72142	0.000229795	0.00861794	1992.94
ENSMUSG00000024151	Msh2	17685	mutS homolog 2	-2.04173	-2.04306	5.05534	0.000232816	0.00870707	-4.11738
ENSMUSG00000041959	S100a10	20194	S100 calcium binding protein A10 (calpactin)	3.28226	3.28662	3.45321	0.000236677	0.00882701	9.72878
ENSMUSG00000024085	Man2a1	17158	mannosidase 2, alpha 1	1.68127	1.68142	6.81171	0.000242279	0.00901103	3.2071
ENSMUSG00000075254	Heg1	77446	heart development protein with EGF-like domains 1	4.12373	4.12553	5.23601	0.000251064	0.00928857	17.4328
ENSMUSG00000004698	Hdac9	79221	histone deacetylase 9	1.70396	1.70432	5.64865	0.000251117	0.00928857	3.25794
ENSMUSG00000035042	Ccl5	20304	chemokine (C-C motif) ligand 5	5.18602	5.22825	1.9064	0.000253032	0.00933385	36.4039
ENSMUSG00000059248	2019-09-09	53860	septin 9	2.41657	2.41767	4.64449	0.000260303	0.00957589	5.339
ENSMUSG00000079641	Rpl39	67248	ribosomal protein L39	1.35174	1.35185	7.1261	0.000261711	0.0095935	2.55221
ENSMUSG00000036067	Slc2a6	227659	solute carrier family 2 (facilitated glucose transporter), member 6	3.84963	3.85838	3.4965	0.000262203	0.0095935	14.4163
ENSMUSG00000093938	Evi2b	216984	ecotropic viral integration site 2b	1.54002	1.54021	6.84222	0.000264382	0.00964707	2.90798
ENSMUSG00000079017	Ifi27l2a	76933	interferon, alpha-inducible protein 27 like 2A	3.19693	3.20071	3.48277	0.000266087	0.00968311	9.17004
ENSMUSG00000051397	Tacstd2	56753	tumor-associated calcium signal transducer 2	8.72868	9.32504	1.81457	0.000267423	0.00970557	424.222
ENSMUSG00000042759	Apobr	171504	apolipoprotein B receptor	1.90813	1.90844	5.89956	0.000268349	0.00971307	3.75322
ENSMUSG00000078921	Tgtp2	100039796	T cell specific GTPase 2	2.45016	2.45131	4.64292	0.000275562	0.0099475	5.46477
ENSMUSG00000048534	Jaml	270152	junction adhesion molecule like	6.53337	6.57115	4.19037	0.000278141	0.0100138	92.6274
ENSMUSG00000017009	Sdc4	20971	syndecan 4	1.78816	1.78856	5.52821	0.000289178	0.0103835	3.45375
ENSMUSG00000097276	4930525G20Rik	320163	RIKEN cDNA 4930525G20 gene	-6.97164	-7.38266	2.65586	0.000294369	0.0105418	-125.508
ENSMUSG00000021368	Tbc1d7	67046	TBC1 domain family, member 7	-8.29853	-1.44269e+08	1.17432	0.000295775	0.0105642	-314.852
ENSMUSG00000030750	Nsmce1	67711	NSE1 homolog, SMC5-SMC6 complex component	-6.59533	-6.70833	3.10619	0.000304271	0.0108109	-96.6926
ENSMUSG00000037921	Ddx60	234311	DEAD (Asp-Glu-Ala-Asp) box polypeptide 60	1.8747	1.87505	5.77951	0.000304284	0.0108109	3.66724
ENSMUSG00000052397	Ezr	22350	ezrin	3.46337	3.46631	4.86914	0.000305172	0.010814	11.0301
ENSMUSG00000016933	Plcg1	18803	phospholipase C, gamma 1	-1.61936	-1.61965	6.25234	0.00030943	0.0109362	-3.07238
ENSMUSG00000015852	Fcrls	80891	Fc receptor-like S, scavenger receptor	-1.15224	-1.15225	10.2968	0.000311724	0.0109625	-2.22258
ENSMUSG00000026068	Il18rap	16174	interleukin 18 receptor accessory protein	3.62474	3.62892	4.45334	0.0003118	0.0109625	12.3355
ENSMUSG00000057863	Rpl36	54217	ribosomal protein L36	1.54152	1.54173	6.34703	0.000316671	0.0110871	2.91102
ENSMUSG00000002076	Hsf2bp	74377	heat shock transcription factor 2 binding protein	-9.42621	-1.44269e+08	2.08272	0.000316984	0.0110871	-687.975
ENSMUSG00000071415	Rpl23	65019	ribosomal protein L23	1.16696	1.16703	7.63453	0.000322513	0.0112513	2.24539
ENSMUSG00000008193	Spib	272382	Spi-B transcription factor (Spi-1/PU.1 related)	6.90146	7.07491	2.13182	0.000327169	0.0113843	119.549
ENSMUSG00000009927	Rps25	75617	ribosomal protein S25	1.14351	1.14357	7.67181	0.000331915	0.0115197	2.20918
ENSMUSG00000050921	P2ry10	78826	purinergic receptor P2Y, G-protein coupled 10	7.52227	8.11707	1.44211	0.000333985	0.0115619	183.835
ENSMUSG00000052736	Klrc2	16642	killer cell lectin-like receptor subfamily C, member 2	7.21136	7.39012	1.2813	0.000335992	0.0116016	148.196
ENSMUSG00000020689	Itgb3	16416	integrin beta 3	-1.47385	-1.474	7.21247	0.000343234	0.011805	-2.77763
ENSMUSG00000039556	Ppp1r3f	54646	protein phosphatase 1, regulatory (inhibitor) subunit 3F	-3.53299	-3.54743	2.94916	0.000343745	0.011805	-11.5754
ENSMUSG00000024513	Mbd2	17191	methyl-CpG binding domain protein 2	1.52597	1.52617	6.50611	0.000344506	0.011805	2.8798
ENSMUSG00000027347	Rasgrp1	19419	RAS guanyl releasing protein 1	6.20215	6.22554	3.3089	0.000346915	0.0118575	73.6263
ENSMUSG00000022312	Eif3h	68135	eukaryotic translation initiation factor 3, subunit H	1.4001	1.40023	6.74314	0.000355113	0.012107	2.63921
ENSMUSG00000012848	Rps5	20103	ribosomal protein S5	1.36912	1.36921	7.49208	0.000358212	0.0121819	2.58313
ENSMUSG00000048120	Entpd1	12495	ectonucleoside triphosphate diphosphohydrolase 1	-1.08171	-1.08173	9.72471	0.000363403	0.0123274	-2.11654
ENSMUSG00000041841	Rpl37	67281	ribosomal protein L37	1.30108	1.30123	6.59109	0.00036629	0.0123736	2.46414
ENSMUSG00000037683	Armc3	70882	armadillo repeat containing 3	-9.3059	-1.44269e+08	2.21985	0.000367438	0.0123736	-632.928
ENSMUSG00000030427	Lilra6	18726	leukocyte immunoglobulin-like receptor, subfamily A (with TM domain), member 6	5.9149	5.93757	3.01282	0.000367908	0.0123736	60.3339
ENSMUSG00000032322	Pstpip1	19200	proline-serine-threonine phosphatase-interacting protein 1	3.44901	3.45209	3.92792	0.000368431	0.0123736	10.9209
ENSMUSG00000015312	Gadd45b	17873	growth arrest and DNA-damage-inducible 45 beta	4.14194	4.15032	2.90631	0.000373526	0.0125136	17.6542
ENSMUSG00000053687	Dpep2	319446	dipeptidase 2	5.19776	5.20969	3.39739	0.000378496	0.0126439	36.7013
ENSMUSG00000024401	Tnf	21926	tumor necrosis factor	1.97018	1.97051	6.07344	0.000380973	0.0126439	3.91816
ENSMUSG00000096727	Psmb9	16912	proteasome (prosome, macropain) subunit, beta type 9 (large multifunctional peptidase 2)	1.48777	1.48789	6.79574	0.000381047	0.0126439	2.80455
ENSMUSG00000004451	Ralb	64143	v-ral simian leukemia viral oncogene B	-1.48234	-1.48259	6.5508	0.000381161	0.0126439	-2.79401
ENSMUSG00000026170	Cyp27a1	104086	cytochrome P450, family 27, subfamily a, polypeptide 1	1.82774	1.82818	5.46982	0.000387231	0.0128137	3.54981
ENSMUSG00000059108	Ifitm6	213002	interferon induced transmembrane protein 6	2.96327	2.96557	4.58179	0.000389558	0.0128592	7.79888
ENSMUSG00000040952	Rps19	20085	ribosomal protein S19	1.70354	1.70382	6.07356	0.000395818	0.0130136	3.25699
ENSMUSG00000058600	Rpl30	19946	ribosomal protein L30	1.15077	1.15082	7.74986	0.000396763	0.0130136	2.22032
ENSMUSG00000028339	Col15a1	12819	collagen, type XV, alpha 1	-2.16053	-2.16157	5.21702	0.000397126	0.0130136	-4.47078
ENSMUSG00000048126	Col6a3	12835	collagen, type VI, alpha 3	-2.90406	-2.90521	5.52992	0.000400142	0.013076	-7.48529
ENSMUSG00000049327	Kmt5a	67956	lysine methyltransferase 5A	1.74354	1.74374	6.30143	0.000401201	0.013076	3.34855
ENSMUSG00000034765	Dusp5	240672	dual specificity phosphatase 5	7.17241	7.39871	1.9228	0.000402174	0.013076	144.248
ENSMUSG00000060131	Atp8b4	241633	ATPase, class I, type 8B, member 4	3.78189	3.78472	4.87147	0.000402904	0.013076	13.7551
ENSMUSG00000053656	Dancr	70036	differentiation antagonizing non-protein coding RNA	-8.42689	-1.44269e+08	0.669252	0.000404238	0.0130878	-344.148
ENSMUSG00000032725	Folr2	14276	folate receptor 2 (fetal)	3.38384	3.39703	3.44613	0.000405364	0.0130929	10.4385
ENSMUSG00000073678	Pgap1	241062	post-GPI attachment to proteins 1	1.61069	1.611	6.04135	0.000410573	0.0132295	3.05398
ENSMUSG00000064357	ATP6	17705	ATP synthase F0 subunit 6	1.08038	1.08039	9.6529	0.000418086	0.0134395	2.11459
ENSMUSG00000052270	Fpr2	14289	formyl peptide receptor 2	5.0646	5.07676	3.63537	0.000422132	0.0135373	33.4655
ENSMUSG00000030255	Sspn	16651	sarcospan	-9.97705	-1.44269e+08	2.09351	0.000423343	0.013544	-1007.84
ENSMUSG00000021701	Plk2	20620	polo like kinase 2	2.97223	2.97582	4.2254	0.000426172	0.0136023	7.84747
ENSMUSG00000031779	Ccl22	20299	chemokine (C-C motif) ligand 22	5.61957	5.64509	2.67628	0.00043033	0.0137026	49.1652
ENSMUSG00000047675	Rps8	20116	ribosomal protein S8	1.45082	1.45092	7.32633	0.000438673	0.0139354	2.73364
ENSMUSG00000026341	Actr3	74117	ARP3 actin-related protein 3	1.08126	1.08128	9.16118	0.000440081	0.0139413	2.11589
ENSMUSG00000064043	Trerf1	224829	transcriptional regulating factor 1	4.5917	4.61293	2.90701	0.000440925	0.0139413	24.1124
ENSMUSG00000041453	Rpl21	19933	ribosomal protein L21	1.10273	1.10277	7.97894	0.000443078	0.0139766	2.1476
ENSMUSG00000053801	Grwd1	101612	glutamate-rich WD repeat containing 1	-6.6389	-7.04085	2.11981	0.000448014	0.0140734	-99.6573
ENSMUSG00000013974	Mcemp1	69189	mast cell expressed membrane protein 1	4.67693	4.68326	4.40688	0.000448232	0.0140734	25.5797
ENSMUSG00000022842	Ece2	107522	endothelin converting enzyme 2	-8.20538	-1.44269e+08	1.89155	0.000450626	0.0141158	-295.165
ENSMUSG00000062939	Stat4	20849	signal transducer and activator of transcription 4	6.95259	7.18392	2.33274	0.00045336	0.0141686	123.862
ENSMUSG00000004562	Arhgef40	268739	Rho guanine nucleotide exchange factor (GEF) 40	-1.27475	-1.27495	6.36866	0.000454438	0.0141694	-2.41956
ENSMUSG00000030685	Kctd13	233877	potassium channel tetramerisation domain containing 13	-2.60922	-2.61553	4.00957	0.000457633	0.0142075	-6.10174
ENSMUSG00000045551	Fpr1	14293	formyl peptide receptor 1	5.1225	5.14373	3.39958	0.000457764	0.0142075	34.8359
ENSMUSG00000038530	Rgs4	19736	regulator of G-protein signaling 4	-8.0287	-1.44269e+08	0.98746	0.000459524	0.014208	-261.144
ENSMUSG00000057322	Rpl38	67671	ribosomal protein L38	1.55631	1.55663	5.83593	0.000459885	0.014208	2.941
ENSMUSG00000022960	Donson	60364	downstream neighbor of SON	1.88597	1.88666	4.92254	0.000462055	0.0142425	3.69601
ENSMUSG00000039182	AW209491	105351	expressed sequence AW209491	-7.39146	-7.80011	2.66266	0.000473262	0.0145547	-167.901
ENSMUSG00000024251	Thada	240174	thyroid adenoma associated	-1.43602	-1.43626	6.33097	0.000475154	0.0145797	-2.70574
ENSMUSG00000026228	Htr2b	15559	5-hydroxytryptamine (serotonin) receptor 2B	-7.02374	-7.4271	2.31581	0.000483688	0.0148079	-130.123
ENSMUSG00000005338	Cadm3	94332	cell adhesion molecule 3	9.40605	9.99959	2.20668	0.000485669	0.0148317	678.427
ENSMUSG00000089942	Pira2	18725	paired-Ig-like receptor A2	2.97361	2.97652	4.70039	0.000486662	0.0148317	7.85501
ENSMUSG00000027550	Lrrcc1	71710	leucine rich repeat and coiled-coil domain containing 1	-1.58333	-1.58374	5.84591	0.000492762	0.0149837	-2.99661
ENSMUSG00000063193	Cd300lb	217304	CD300 molecule like family member B	4.11645	4.12177	4.51606	0.000494441	0.015001	17.3451
ENSMUSG00000044533	Rps2	16898	ribosomal protein S2	1.24493	1.24502	7.19676	0.000496799	0.0150387	2.37008
ENSMUSG00000026189	Pecr	111175	peroxisomal trans-2-enoyl-CoA reductase	-4.04648	-4.06418	3.1998	0.000504119	0.0152262	-16.5239
ENSMUSG00000030147	Clec4b1	69810	C-type lectin domain family 4, member b1	10.3795	1.44269e+08	1.98102	0.000507166	0.015284	1332.07
ENSMUSG00000026404	Ddx59	67997	DEAD (Asp-Glu-Ala-Asp) box polypeptide 59	-6.61068	-6.82846	2.91744	0.000514552	0.0154721	-97.7264
ENSMUSG00000051390	Zbtb22	81630	zinc finger and BTB domain containing 22	-5.58882	-5.69877	2.57121	0.000516312	0.0154905	-48.1285
ENSMUSG00000043419	Chd3os	80515	chromodomain helicase DNA binding protein 3, opposite strand	-7.18645	-7.58721	1.48027	0.000522867	0.0156524	-145.658
ENSMUSG00000002881	Nab1	17936	Ngfi-A binding protein 1	2.00685	2.00727	5.9163	0.000528819	0.0157956	4.01903
ENSMUSG00000057113	Npm1	18148	nucleophosmin 1	1.1678	1.16783	8.53637	0.000531089	0.0158283	2.24669
ENSMUSG00000039191	Rbpj	19664	recombination signal binding protein for immunoglobulin kappa J region	1.08494	1.08499	7.89877	0.000532673	0.0158406	2.12128
ENSMUSG00000022247	Brix1	67832	BRX1, biogenesis of ribosomes	-2.19998	-2.20198	4.57588	0.000538589	0.0159813	-4.59472
ENSMUSG00000016477	E2f3	13557	E2F transcription factor 3	-1.59158	-1.5918	6.65607	0.00054151	0.0159989	-3.01379
ENSMUSG00000002204	Napsa	16541	napsin A aspartic peptidase	5.62071	5.65617	3.41331	0.000542702	0.0159989	49.2042
ENSMUSG00000023048	Prr13	66151	proline rich 13	1.37296	1.3732	5.96396	0.000542736	0.0159989	2.59001
ENSMUSG00000024675	Ms4a4c	64380	membrane-spanning 4-domains, subfamily A, member 4C	3.51934	3.52443	3.36412	0.000551826	0.0162314	11.4664
ENSMUSG00000029513	Prkab1	19079	protein kinase, AMP-activated, beta 1 non-catalytic subunit	-1.76615	-1.76657	6.07162	0.000560425	0.0164485	-3.40144
ENSMUSG00000045328	Cenpe	229841	centromere protein E	3.9983	4.00379	3.79965	0.000565378	0.0165578	15.9812
ENSMUSG00000009185	Ccl8	20307	chemokine (C-C motif) ligand 8	6.7588	7.08032	2.05166	0.000568143	0.0166028	108.293
ENSMUSG00000033597	Caskin1	268932	CASK interacting protein 1	-7.77918	-1.44269e+08	0.708725	0.000571004	0.0166504	-219.668
ENSMUSG00000039062	Anpep	16790	alanyl (membrane) aminopeptidase	4.34626	4.35644	3.18211	0.000574093	0.0167044	20.3401
ENSMUSG00000055069	Rab39	270160	RAB39, member RAS oncogene family	-2.1289	-2.12969	5.86143	0.000587248	0.0170504	-4.37384
ENSMUSG00000047747	Rnf150	330812	ring finger protein 150	1.32953	1.32968	7.06714	0.000592628	0.0171697	2.51322
ENSMUSG00000068417	Pnp2	667034	purine-nucleoside phosphorylase 2	-7.81551	-1.44269e+08	0.967173	0.000620263	0.0179319	-225.27
ENSMUSG00000030865	Chp2	70261	calcineurin-like EF hand protein 2	5.28202	5.33687	2.1	0.000634825	0.0183136	38.9088
ENSMUSG00000038803	Ost4	67695	oligosaccharyltransferase complex subunit 4 (non-catalytic)	1.5557	1.55592	6.28649	0.000642447	0.018494	2.93977
ENSMUSG00000091370	5730435O14Rik	70538	RIKEN cDNA 5730435O14 gene	-7.76815	-1.44269e+08	0.255637	0.000655727	0.0188361	-217.994
ENSMUSG00000032254	Kif23	71819	kinesin family member 23	3.9467	3.95763	2.97577	0.00065952	0.0189048	15.4197
ENSMUSG00000002992	Apoc2	11813	apolipoprotein C-II	7.36984	7.69987	1.11187	0.000663795	0.0189703	165.402
ENSMUSG00000045128	Rpl18a	76808	ribosomal protein L18A	1.13116	1.13119	8.59071	0.000664614	0.0189703	2.19035
ENSMUSG00000049775	Tmsb4x	19241	thymosin, beta 4, X chromosome	0.978989	0.978996	10.5939	0.000670568	0.0190999	1.97108
ENSMUSG00000030340	Scnn1a	20276	sodium channel, nonvoltage-gated 1 alpha	4.19826	4.21764	3.36519	0.000672776	0.0191224	18.3571
ENSMUSG00000074272	Ceacam1	26365	carcinoembryonic antigen-related cell adhesion molecule 1	1.6837	1.68382	7.01066	0.000675521	0.0191601	3.21251
ENSMUSG00000049313	Sorl1	20660	sortilin-related receptor, LDLR class A repeats-containing	1.22802	1.22807	8.0476	0.000677675	0.0191809	2.34245
ENSMUSG00000034028	Cd226	225825	CD226 antigen	10.6211	1.44269e+08	1.60789	0.00069711	0.0196897	1574.99
ENSMUSG00000044162	Tnip3	414084	TNFAIP3 interacting protein 3	7.11139	7.21717	3.11444	0.000698754	0.0196949	138.274
ENSMUSG00000027371	Fahd2a	68126	fumarylacetoacetate hydrolase domain containing 2A	-7.29523	-1.44269e+08	0.551075	0.000709467	0.0199552	-157.066
ENSMUSG00000068240	Uba52	22186	ubiquitin A-52 residue ribosomal protein fusion product 1	1.60759	1.60786	5.94962	0.000711149	0.019961	3.04743
ENSMUSG00000023830	Igf2r	16004	insulin-like growth factor 2 receptor	5.08531	5.0969	3.67873	0.000713793	0.0199678	33.9492
ENSMUSG00000028771	Ptpn12	19248	protein tyrosine phosphatase, non-receptor type 12	1.52221	1.5225	5.82802	0.000714349	0.0199678	2.87231
ENSMUSG00000003970	Rpl8	26961	ribosomal protein L8	1.26816	1.26828	6.7333	0.000725423	0.0202354	2.40854
ENSMUSG00000060938	Rpl26	19941	ribosomal protein L26	1.44422	1.4444	6.41849	0.000735352	0.0204312	2.72115
ENSMUSG00000024659	Anxa1	16952	annexin A1	3.16856	3.1701	5.878	0.00073547	0.0204312	8.9915
ENSMUSG00000094441	Zfp955a	77652	zinc finger protein 955A	-2.96659	-2.97548	3.5636	0.00073904	0.0204502	-7.81685
ENSMUSG00000066684	Pilrb1	170741	paired immunoglobin-like type 2 receptor beta 1	5.38632	5.42003	2.8811	0.000739184	0.0204502	41.8257
ENSMUSG00000061603	Akap6	238161	A kinase (PRKA) anchor protein 6	7.73924	8.3455	0.745639	0.000743041	0.0205149	213.669
ENSMUSG00000020642	Rnf144a	108089	ring finger protein 144A	4.49478	4.50894	3.72858	0.000746938	0.0205804	22.5457
ENSMUSG00000030162	Olr1	108078	oxidized low density lipoprotein (lectin-like) receptor 1	3.08242	3.08394	4.48404	0.000751286	0.0206581	8.47034
ENSMUSG00000040616	Tmem51	214359	transmembrane protein 51	5.94596	6.0088	1.75497	0.000756221	0.0207515	61.6469
ENSMUSG00000026222	Sp100	20684	nuclear antigen Sp100	1.62297	1.62314	6.72065	0.000770882	0.0211109	3.08008
ENSMUSG00000044786	Zfp36	22695	zinc finger protein 36	1.17164	1.17164	12.0783	0.000775637	0.0211981	2.25268
ENSMUSG00000001569	Nom1	433864	nucleolar protein with MIF4G domain 1	-2.1276	-2.12979	4.75054	0.000780116	0.0212775	-4.36991
ENSMUSG00000047215	Rpl9	20005	ribosomal protein L9	1.22812	1.22817	7.99634	0.000783094	0.0213156	2.34261
ENSMUSG00000078780	Gm5150	381484	predicted gene 5150	5.5006	5.57466	2.61486	0.000785459	0.0213205	45.2735
ENSMUSG00000054072	Iigp1	60440	interferon inducible GTPase 1	3.09596	3.10021	3.49493	0.00078643	0.0213205	8.5502
ENSMUSG00000024456	Diaph1	13367	diaphanous related formin 1	1.53233	1.53266	5.96243	0.000797577	0.0215351	2.89253
ENSMUSG00000015305	Sash1	70097	SAM and SH3 domain containing 1	2.17761	2.17899	5.07058	0.000798356	0.0215351	4.52402
ENSMUSG00000046556	Zfp319	79233	zinc finger protein 319	-3.11148	-3.12279	3.22364	0.000799132	0.0215351	-8.64269
ENSMUSG00000045502	Hcar2	80885	hydroxycarboxylic acid receptor 2	2.11184	2.11253	5.16375	0.000814358	0.0219017	4.32242
ENSMUSG00000039096	Rsad1	237926	radical S-adenosyl methionine domain containing 1	-3.84979	-3.86459	3.30783	0.000823764	0.0221106	-14.4179
ENSMUSG00000056501	Cebpb	12608	CCAAT/enhancer binding protein (C/EBP), beta	2.18172	2.18376	3.98233	0.000826567	0.0221418	4.53693
ENSMUSG00000024164	C3	12266	complement component 3	2.69487	2.69546	6.10363	0.00083477	0.0223173	6.47495
ENSMUSG00000090841	Myl6	17904	myosin, light polypeptide 6, alkali, smooth muscle and non-muscle	1.29197	1.29211	6.47925	0.000852677	0.022751	2.44862
ENSMUSG00000006005	Tpr	108989	translocated promoter region, nuclear basket protein	1.02457	1.02459	8.99562	0.000858975	0.0228738	2.03435
ENSMUSG00000039137	Whrn	73750	whirlin	-1.54449	-1.54481	6.12273	0.000861521	0.0228965	-2.91701
ENSMUSG00000024236	Svil	225115	supervillin	1.3721	1.37234	5.99088	0.000876457	0.0232476	2.58847
ENSMUSG00000006731	B4galnt1	14421	beta-1,4-N-acetyl-galactosaminyl transferase 1	1.7098	1.71019	5.33775	0.000878247	0.0232494	3.27115
ENSMUSG00000004631	Sgce	20392	sarcoglycan, epsilon	-1.51386	-1.51407	6.5818	0.000892108	0.0235702	-2.85572
ENSMUSG00000050796	B3galt6	117592	UDP-Gal:betaGal beta 1,3-galactosyltransferase, polypeptide 6	-5.09326	-5.14245	2.75389	0.000894215	0.0235797	-34.137
ENSMUSG00000022887	Masp1	17174	mannan-binding lectin serine peptidase 1	-9.24385	-1.44269e+08	1.81575	0.000907572	0.0238777	-606.284
ENSMUSG00000015437	Gzmb	14939	granzyme B	8.55183	9.14826	3.2975	0.000909055	0.0238777	375.281
ENSMUSG00000021123	Rdh12	77974	retinol dehydrogenase 12	3.80011	3.81559	3.09304	0.000911052	0.0238837	13.9299
ENSMUSG00000023827	Agpat4	68262	1-acylglycerol-3-phosphate O-acyltransferase 4 (lysophosphatidic acid acyltransferase, delta)	3.90936	3.913	4.28927	0.000915821	0.0239622	15.0257
ENSMUSG00000046447	Camk2n1	66259	calcium/calmodulin-dependent protein kinase II inhibitor 1	-1.79361	-1.79405	5.83715	0.000918135	0.0239763	-3.46681
ENSMUSG00000015355	Cd48	12506	CD48 antigen	1.40217	1.40231	6.4504	0.000920073	0.0239805	2.64298
ENSMUSG00000074417	Pira11	18724	paired-Ig-like receptor A11	5.02555	5.06133	2.84825	0.000935671	0.0243053	32.5719
ENSMUSG00000026648	Dclre1c	227525	DNA cross-link repair 1C	1.21043	1.21048	8.08413	0.000936133	0.0243053	2.31407
ENSMUSG00000025154	Arhgap19	71085	Rho GTPase activating protein 19	2.06653	2.06691	6.2479	0.000939819	0.0243541	4.18879
ENSMUSG00000023132	Gzma	14938	granzyme A	11.8335	1.44269e+08	3.09326	0.000942347	0.0243729	3649.56
ENSMUSG00000072620	Slfn2	20556	schlafen 2	2.05095	2.05204	4.33675	0.000951618	0.0245656	4.14378
ENSMUSG00000028367	Txn1	22166	thioredoxin 1	1.7148	1.71534	5.17302	0.000972353	0.0250529	3.2825
ENSMUSG00000031562	Dctd	320685	dCMP deaminase	-8.85651	-1.44269e+08	1.98974	0.000975774	0.0250932	-463.527
ENSMUSG00000050335	Lgals3	16854	lectin, galactose binding, soluble 3	3.12748	3.13086	3.57166	0.00098526	0.025289	8.73906
ENSMUSG00000028337	Coro2a	107684	coronin, actin binding protein 2A	1.67905	1.6794	5.69026	0.00099892	0.0255491	3.20217
ENSMUSG00000063235	Ptpmt1	66461	protein tyrosine phosphatase, mitochondrial 1	2.37934	2.38034	4.47665	0.000999276	0.0255491	5.20298
ENSMUSG00000033721	Vav3	57257	vav 3 oncogene	4.0278	4.03667	3.49921	0.00100107	0.0255491	16.3113
ENSMUSG00000001228	Uhrf1	18140	ubiquitin-like, containing PHD and RING finger domains, 1	-6.20489	-6.60399	1.6538	0.00100335	0.0255588	-73.7661
ENSMUSG00000028480	Glipr2	384009	GLI pathogenesis-related 2	4.61147	4.62221	3.86429	0.00101746	0.0258696	24.445
ENSMUSG00000081723	Pira6	18729	paired-Ig-like receptor A6	3.99842	4.00647	3.32121	0.00103468	0.0262579	15.9825
ENSMUSG00000034009	Rxfp1	381489	relaxin/insulin-like family peptide receptor 1	-9.94	-1.44269e+08	2.8028	0.00103731	0.0262754	-982.285
ENSMUSG00000097636	Mirt1	381232	myocardial infarction associated transcript 1	3.70333	3.71152	3.46386	0.00105488	0.0266702	13.0261
ENSMUSG00000029802	Abcg2	26357	ATP binding cassette subfamily G member 2 (Junior blood group)	-1.90033	-1.90102	5.42266	0.00105924	0.0267026	-3.733
ENSMUSG00000042734	Ttc9	69480	tetratricopeptide repeat domain 9	-6.439	-6.53148	3.67626	0.00106011	0.0267026	-86.7623
ENSMUSG00000027843	Ptpn22	19260	protein tyrosine phosphatase, non-receptor type 22 (lymphoid)	3.66711	3.66946	4.74908	0.00106472	0.026735	12.7031
ENSMUSG00000097365	C030034L19Rik	320088	RIKEN cDNA C030034L19 gene	4.39813	4.40517	3.84881	0.00106536	0.026735	21.0848
ENSMUSG00000056145	AI504432	229694	expressed sequence AI504432	2.67943	2.68094	4.87217	0.00107379	0.0268965	6.40603
ENSMUSG00000025498	Irf7	54123	interferon regulatory factor 7	3.04808	3.05063	3.6899	0.00107937	0.0269863	8.2711
ENSMUSG00000024180	Tmem8	60455	transmembrane protein 8 (five membrane-spanning domains)	3.13405	3.13909	3.34629	0.00108231	0.0270097	8.77897
ENSMUSG00000029687	Ezh2	14056	enhancer of zeste 2 polycomb repressive complex 2 subunit	2.18043	2.18207	4.18504	0.00108521	0.0270321	4.53289
ENSMUSG00000041120	Nbl1	17965	neuroblastoma, suppression of tumorigenicity 1	-8.38631	-1.44269e+08	0.734474	0.00108871	0.0270695	-334.604
ENSMUSG00000024590	Lmnb1	16906	lamin B1	2.52968	2.53246	4.11902	0.00109458	0.027143	5.77443
ENSMUSG00000029204	Rhoh	74734	ras homolog family member H	-1.62675	-1.62716	6.02671	0.00109569	0.027143	-3.08817
ENSMUSG00000042660	Wdr55	67936	WD repeat domain 55	2.2902	2.29162	3.93167	0.00109975	0.0271658	4.89122
ENSMUSG00000032959	Pebp1	23980	phosphatidylethanolamine binding protein 1	1.50356	1.50377	6.19539	0.00110141	0.0271658	2.83542
ENSMUSG00000000386	Mx1	17857	MX dynamin-like GTPase 1	2.50512	2.50592	5.01329	0.00110265	0.0271658	5.67697
ENSMUSG00000008540	Mgst1	56615	microsomal glutathione S-transferase 1	4.25607	4.26345	3.182	0.00110535	0.0271827	19.1075
ENSMUSG00000042246	Tmc7	209760	transmembrane channel-like gene family 7	-2.60332	-2.60397	6.23051	0.0011087	0.027198	-6.07681
ENSMUSG00000043391	2510009E07Rik	72190	RIKEN cDNA 2510009E07 gene	-1.53762	-1.53782	6.83497	0.00111009	0.027198	-2.90316
ENSMUSG00000034459	Ifit1	15957	interferon-induced protein with tetratricopeptide repeats 1	2.58692	2.58963	3.81659	0.00111209	0.027198	6.00815
ENSMUSG00000095788	Sirpb1a	320832	signal-regulatory protein beta 1A	5.32763	5.37183	2.54548	0.00111403	0.027198	40.1583
ENSMUSG00000065987	Cd209b	69165	CD209b antigen	3.65448	3.66094	3.50969	0.00111777	0.0272401	12.5924
ENSMUSG00000046314	Stxbp6	217517	syntaxin binding protein 6 (amisyn)	3.98487	3.99479	2.76084	0.00112291	0.0272839	15.833
ENSMUSG00000051504	Siglech	233274	sialic acid binding Ig-like lectin H	-0.93421	-0.934225	9.48687	0.00112422	0.0272839	-1.91084
ENSMUSG00000047534	Mis18bp1	217653	MIS18 binding protein 1	4.81979	4.83653	3.14291	0.00112563	0.0272839	28.2424
ENSMUSG00000030994	D7Ertd443e	71007	DNA segment, Chr 7, ERATO Doi 443, expressed	-7.91233	-1.44269e+08	1.25449	0.00113167	0.0273598	-240.907
ENSMUSG00000034361	Cpne2	234577	copine II	3.3521	3.35569	4.20618	0.00113281	0.0273598	10.2113
ENSMUSG00000025141	Myadml2	68515	myeloid-associated differentiation marker-like 2	-7.74787	-1.44269e+08	1.54914	0.0011373	0.027419	-214.952
ENSMUSG00000070304	Scn2b	72821	sodium channel, voltage-gated, type II, beta	5.25998	5.28462	2.15442	0.00114616	0.0275834	38.3187
ENSMUSG00000027287	Snap23	20619	synaptosomal-associated protein 23	1.10254	1.10259	7.90745	0.00115065	0.0276373	2.14732
ENSMUSG00000049517	Rps23	66475	ribosomal protein S23	1.23499	1.2351	6.90299	0.00115582	0.0276373	2.3538
ENSMUSG00000073386	9830107B12Rik	328829	RIKEN cDNA 9830107B12 gene	5.75202	5.83686	1.46694	0.001156	0.0276373	53.8929
ENSMUSG00000026581	Sell	20343	selectin, lymphocyte	3.28606	3.28921	4.99772	0.00115659	0.0276373	9.75447
ENSMUSG00000030532	Hddc3	68695	HD domain containing 3	-7.97074	-1.44269e+08	0.434825	0.00117066	0.0279242	-250.86
ENSMUSG00000028015	Ctso	229445	cathepsin O	-1.26395	-1.26409	6.92729	0.00117647	0.0280133	-2.40152
ENSMUSG00000021367	Edn1	13614	endothelin 1	-8.02589	-1.44269e+08	1.29224	0.00118088	0.0280629	-260.636
ENSMUSG00000062861	Zfp28	22690	zinc finger protein 28	-4.04623	-4.07125	3.77007	0.00118271	0.0280629	-16.521
ENSMUSG00000019820	Utrn	22288	utrophin	1.57019	1.57041	6.40995	0.00118776	0.0281331	2.96944
ENSMUSG00000068587	Mgam	232714	maltase-glucoamylase	5.49798	5.56614	2.91751	0.00119373	0.0282251	45.1916
ENSMUSG00000041488	Stx3	20908	syntaxin 3	2.76281	2.76432	4.31187	0.00120115	0.0282823	6.78715
ENSMUSG00000006333	Rps9	76846	ribosomal protein S9	1.08474	1.08478	8.1692	0.0012034	0.0282823	2.121
ENSMUSG00000034998	Foxn2	14236	forkhead box N2	1.43669	1.43692	6.13113	0.00120376	0.0282823	2.707
ENSMUSG00000024891	Slc29a2	13340	solute carrier family 29 (nucleoside transporters), member 2	-8.18634	-1.44269e+08	0.777789	0.00120453	0.0282823	-291.296
ENSMUSG00000030365	Clec2i	93675	C-type lectin domain family 2, member i	3.72771	3.73407	3.33434	0.00121556	0.0284918	13.2481
ENSMUSG00000097350	4732491K20Rik	224523	RIKEN cDNA 4732491K20 gene	-8.09559	-1.44269e+08	0.925066	0.00121834	0.0285075	-273.537
ENSMUSG00000003429	Rps11	27207	ribosomal protein S11	1.29474	1.29481	7.50066	0.0012261	0.0286394	2.45333
ENSMUSG00000037465	Klf10	21847	Kruppel-like factor 10	2.0685	2.06923	5.15141	0.00123285	0.0287474	4.1945
ENSMUSG00000060244	Alyref2	56009	Aly/REF export factor 2	-5.88404	-6.2937	1.71119	0.00125259	0.0291572	-59.0572
ENSMUSG00000044037	Als2cl	235633	ALS2 C-terminal like	-3.44281	-3.48991	2.35847	0.00125786	0.0291805	-10.874
ENSMUSG00000079457	Gm7609	665378	predicted pseudogene 7609	3.5161	3.52232	3.39933	0.00125791	0.0291805	11.4407
ENSMUSG00000030653	Pde2a	207728	phosphodiesterase 2A, cGMP-stimulated	-1.57978	-1.58007	6.06736	0.00126505	0.0292958	-2.98924
ENSMUSG00000035000	Dpp4	13482	dipeptidylpeptidase 4	6.2928	6.33314	3.12566	0.00127286	0.0294261	78.4011
ENSMUSG00000079597	Gm5483	433016	predicted gene 5483	6.22618	6.81381	2.10359	0.00127843	0.0294344	74.8632
ENSMUSG00000020872	Tac4	93670	tachykinin 4	7.09425	7.27397	1.08758	0.00127857	0.0294344	136.641
ENSMUSG00000026791	Slc2a8	56017	solute carrier family 2, (facilitated glucose transporter), member 8	-3.43823	-3.45072	3.48843	0.00127976	0.0294344	-10.8395
ENSMUSG00000028081	Rps3a1	20091	ribosomal protein S3A1	1.12774	1.12776	8.83015	0.00129638	0.0297079	2.18516
ENSMUSG00000023348	Trip6	22051	thyroid hormone receptor interactor 6	-3.37339	-3.38526	3.80142	0.00129826	0.0297079	-10.3632
ENSMUSG00000009633	G0s2	14373	G0/G1 switch gene 2	5.27141	5.33892	2.62207	0.00129828	0.0297079	38.6235
ENSMUSG00000058022	Adtrp	109254	androgen dependent TFPI regulating protein	-6.48459	-6.88608	2.0952	0.00130045	0.0297079	-89.5482
ENSMUSG00000015342	Xk	22439	X-linked Kx blood group	-4.05703	-4.07265	3.28022	0.00131073	0.0298669	-16.6451
ENSMUSG00000026589	Sec16b	89867	SEC16 homolog B (S. cerevisiae)	-5.99258	-6.14059	2.31454	0.00131322	0.0298669	-63.6716
ENSMUSG00000022456	2019-09-03	24050	septin 3	6.49652	6.72758	2.15704	0.00131495	0.0298669	90.2915
ENSMUSG00000027331	Knstrn	51944	kinetochore-localized astrin/SPAG5 binding	4.72708	4.75201	2.30895	0.00131626	0.0298669	26.4846
ENSMUSG00000029229	Chic2	74277	cysteine-rich hydrophobic domain 2	-1.98965	-1.99033	5.52686	0.00132408	0.0299939	-3.97142
ENSMUSG00000020589	Fam49a	76820	family with sequence similarity 49, member A	1.81812	1.81834	6.49489	0.00133999	0.0303034	3.52622
ENSMUSG00000038777	Sema6c	20360	sema domain, transmembrane domain (TM), and cytoplasmic domain, (semaphorin) 6C	-7.94152	-1.44269e+08	0.0943699	0.00135081	0.0304971	-245.831
ENSMUSG00000026826	Nr4a2	18227	nuclear receptor subfamily 4, group A, member 2	5.86052	5.88439	2.75508	0.00137114	0.0308843	58.1021
ENSMUSG00000021069	Pygl	110095	liver glycogen phosphorylase	2.13367	2.13475	5.24109	0.00137253	0.0308843	4.38833
ENSMUSG00000031639	Tlr3	142980	toll-like receptor 3	-1.10434	-1.1044	7.75276	0.00137779	0.0309509	-2.15
ENSMUSG00000022376	Adcy8	11514	adenylate cyclase 8	-5.46328	-5.50178	3.32103	0.00138168	0.0309869	-44.1175
ENSMUSG00000023009	Nckap5l	380969	NCK-associated protein 5-like	-1.67408	-1.67475	5.03162	0.00139636	0.0312141	-3.19117
ENSMUSG00000078920	Ifi47	15953	interferon gamma inducible protein 47	2.62258	2.62478	4.47075	0.00139701	0.0312141	6.1585
ENSMUSG00000058163	Gm5431	432555	predicted gene 5431	1.73039	1.73084	5.33184	0.00139875	0.0312141	3.31817
ENSMUSG00000097633	Gm16617	100502764	predicted gene, 16617	-3.8852	-3.90209	3.0464	0.00140554	0.0313139	-14.7762
ENSMUSG00000041827	Oasl1	231655	2'-5' oligoadenylate synthetase-like 1	4.19057	4.21671	2.45159	0.00141593	0.0314933	18.2594
ENSMUSG00000022565	Plec	18810	plectin	3.16743	3.17124	4.19713	0.00142238	0.0315848	8.98442
ENSMUSG00000021298	Gpr132	56696	G protein-coupled receptor 132	4.28143	4.29113	3.64794	0.00142726	0.031641	19.4464
ENSMUSG00000010051	Hyal1	15586	hyaluronoglucosaminidase 1	-4.3852	-4.41976	2.51201	0.00144501	0.0319663	-20.8966
ENSMUSG00000000171	Sdhd	66925	succinate dehydrogenase complex, subunit D, integral membrane protein	1.33809	1.33823	6.30465	0.00144666	0.0319663	2.52816
ENSMUSG00000074677	LOC100038947	100038947	signal-regulatory protein beta 1-like	4.31721	4.32116	4.69092	0.0014831	0.0327083	19.9347
ENSMUSG00000023067	Cdkn1a	12575	cyclin-dependent kinase inhibitor 1A (P21)	1.67621	1.67671	5.67427	0.00148509	0.0327083	3.19587
ENSMUSG00000066880	Zfp617	170938	zinc finger protein 617	-1.85176	-1.85319	4.45991	0.00148978	0.0327371	-3.6094
ENSMUSG00000005413	Hmox1	15368	heme oxygenase 1	1.7619	1.76225	5.82648	0.00149125	0.0327371	3.39145
ENSMUSG00000012819	Cdh23	22295	cadherin 23 (otocadherin)	-1.7886	-1.78911	5.44907	0.00152061	0.0332792	-3.4548
ENSMUSG00000031266	Gla	11605	galactosidase, alpha	2.82335	2.82511	4.12646	0.00152087	0.0332792	7.07806
ENSMUSG00000027346	Gpcpd1	74182	glycerophosphocholine phosphodiesterase 1	1.12262	1.12269	7.16074	0.0015245	0.0333047	2.17742
ENSMUSG00000030413	Pglyrp1	21946	peptidoglycan recognition protein 1	4.19891	4.20668	4.11482	0.00153011	0.0333633	18.3653
ENSMUSG00000034855	Cxcl10	15945	chemokine (C-X-C motif) ligand 10	2.36552	2.36664	4.91633	0.00153213	0.0333633	5.15339
ENSMUSG00000035104	Eva1a	232146	eva-1 homolog A (C. elegans)	-4.81422	-4.85502	2.79665	0.00154526	0.0335951	-28.1336
ENSMUSG00000028636	Ppcs	106564	phosphopantothenoylcysteine synthetase	-7.48978	-1.44269e+08	0.714744	0.00157102	0.0341003	-179.741
ENSMUSG00000038982	Bloc1s5	17828	biogenesis of lysosomal organelles complex-1, subunit 5, muted	-5.83594	-6.04623	2.42586	0.00157663	0.0341672	-57.1207
ENSMUSG00000026012	Cd28	12487	CD28 antigen	5.67341	5.76442	2.72735	0.00158032	0.0341923	51.0347
ENSMUSG00000047798	Cd300lf	246746	CD300 molecule like family member F	2.88464	2.88671	4.9969	0.00158709	0.0342837	7.38522
ENSMUSG00000029120	Ppp2r2c	269643	protein phosphatase 2, regulatory subunit B, gamma	3.65849	3.67145	1.74466	0.00161329	0.0347079	12.6274
ENSMUSG00000048058	Ldlrad3	241576	low density lipoprotein receptor class A domain containing 3	3.64015	3.64227	4.63071	0.0016138	0.0347079	12.4679
ENSMUSG00000052749	Trim30b	244183	tripartite motif-containing 30B	3.02795	3.02938	4.53672	0.00161444	0.0347079	8.15649
ENSMUSG00000020638	Cmpk2	22169	cytidine monophosphate (UMP-CMP) kinase 2, mitochondrial	3.829	3.83761	3.2087	0.0016268	0.0349181	14.2116
ENSMUSG00000089929	Bcl2a1b	12045	B cell leukemia/lymphoma 2 related protein A1b	1.22871	1.22882	6.83596	0.0016318	0.0349697	2.34358
ENSMUSG00000036390	Gadd45a	13197	growth arrest and DNA-damage-inducible 45 alpha	3.09652	3.10079	3.64422	0.00163825	0.0350377	8.55353
ENSMUSG00000068227	Il2rb	16185	interleukin 2 receptor, beta chain	8.4472	1.44269e+08	0.533364	0.00164016	0.0350377	349.028
ENSMUSG00000038267	Slc22a23	73102	solute carrier family 22, member 23	3.52811	3.53651	2.38764	0.00165375	0.0352722	11.5363
ENSMUSG00000066687	Zbtb16	235320	zinc finger and BTB domain containing 16	6.1717	6.20954	2.88377	0.00168142	0.0358057	72.0888
ENSMUSG00000027849	Syt6	54524	synaptotagmin VI	-8.71334	-1.44269e+08	0.677696	0.00171351	0.0363917	-419.735
ENSMUSG00000025967	Eef1b2	55949	eukaryotic translation elongation factor 1 beta 2	1.21661	1.21669	7.47069	0.00171433	0.0363917	2.324
ENSMUSG00000089857	Zfp882	382019	zinc finger protein 882	-2.4666	-2.46853	4.65826	0.00171745	0.0364008	-5.52741
ENSMUSG00000007207	Stx1a	20907	syntaxin 1A (brain)	-7.56935	-1.44269e+08	0.508223	0.00172932	0.0365948	-189.933
ENSMUSG00000075569	Pms2	18861	PMS1 homolog2, mismatch repair system component	-7.81877	-1.44269e+08	1.10837	0.00174023	0.0367682	-225.78
ENSMUSG00000041219	Arhgap11a	228482	Rho GTPase activating protein 11A	1.29189	1.29204	6.3392	0.00174707	0.0368071	2.44848
ENSMUSG00000050621	Rps27rt	100043813	ribosomal protein S27, retrogene	1.48047	1.48063	6.57103	0.00174752	0.0368071	2.79041
ENSMUSG00000030724	Cd19	12478	CD19 antigen	9.55483	1.44269e+08	0.551304	0.00175703	0.0369497	752.125
ENSMUSG00000054203	Ifi205	226695	interferon activated gene 205	4.96718	4.99677	2.23366	0.00175994	0.0369532	31.2803
ENSMUSG00000072082	Ccnf	12449	cyclin F	-6.72994	-1.44269e+08	0.713499	0.00178506	0.0374155	-106.149
ENSMUSG00000034947	Tmem106a	217203	transmembrane protein 106A	1.49321	1.49355	5.67522	0.0017875	0.0374155	2.81514
ENSMUSG00000022024	Sugt1	67955	SGT1, suppressor of G2 allele of SKP1 (S. cerevisiae)	-1.66895	-1.66995	4.98704	0.00180559	0.0377358	-3.17983
ENSMUSG00000047108	Dnajb7	57755	DnaJ heat shock protein family (Hsp40) member B7	-7.62778	-1.44269e+08	0.65145	0.00181216	0.0378146	-197.783
ENSMUSG00000002997	Prkar2b	19088	protein kinase, cAMP dependent regulatory, type II beta	4.89733	4.94469	2.0907	0.00182035	0.0379267	29.8019
ENSMUSG00000037326	Capn15	50817	calpain 15	-3.58933	-3.61844	2.52612	0.00182898	0.0380479	-12.0364
ENSMUSG00000029380	Cxcl1	14825	chemokine (C-X-C motif) ligand 1	9.50435	1.44269e+08	1.34691	0.00183316	0.0380761	726.265
ENSMUSG00000074874	Ctla2b	13025	cytotoxic T lymphocyte-associated protein 2 beta	1.89245	1.89318	4.55595	0.0018473	0.0383109	3.71266
ENSMUSG00000038068	Rnf144b	218215	ring finger protein 144B	-1.67895	-1.67947	5.56778	0.00185029	0.0383142	-3.20194
ENSMUSG00000004748	Mtfp1	67900	mitochondrial fission process 1	-6.69161	-7.09876	0.967348	0.00185926	0.0384409	-103.365
ENSMUSG00000042272	Sestd1	228071	SEC14 and spectrin domains 1	3.23198	3.24098	3.93934	0.00187268	0.0386592	9.39554
ENSMUSG00000024989	Cep55	74107	centrosomal protein 55	8.0284	8.35324	1.38918	0.0018786	0.0387221	261.089
ENSMUSG00000046546	Fam43a	224093	family with sequence similarity 43, member A	3.01094	3.01426	4.17992	0.0018922	0.0389429	8.06088
ENSMUSG00000075593	Gal3st4	330217	galactose-3-O-sulfotransferase 4	-1.37899	-1.37906	7.85581	0.00189887	0.0390207	-2.60086
ENSMUSG00000073910	Mob3b	214944	MOB kinase activator 3B	2.71952	2.72193	4.09912	0.0019206	0.0394074	6.58654
ENSMUSG00000021196	Pfkp	56421	phosphofructokinase, platelet	3.28888	3.29099	4.26573	0.0019268	0.0394746	9.77356
ENSMUSG00000044566	Cage1	71213	cancer antigen 1	-7.72047	-1.44269e+08	0.548678	0.00193206	0.0395144	-210.909
ENSMUSG00000033278	Ptprm	19274	protein tyrosine phosphatase, receptor type, M	-1.88182	-1.88226	6.13679	0.00193641	0.0395144	-3.68539
ENSMUSG00000021548	Ccnh	66671	cyclin H	-2.21291	-2.21546	3.86697	0.00193752	0.0395144	-4.63608
ENSMUSG00000029822	Osbpl3	71720	oxysterol binding protein-like 3	2.05645	2.05716	5.3576	0.00195024	0.0396785	4.15962
ENSMUSG00000079084	Ccdc82	66396	coiled-coil domain containing 82	1.91302	1.91338	5.56826	0.00195145	0.0396785	3.76597
ENSMUSG00000028389	Zfp37	22696	zinc finger protein 37	-3.16693	-3.17193	4.00081	0.00198285	0.0402563	-8.98136
ENSMUSG00000000275	Trim25	217069	tripartite motif-containing 25	1.24023	1.24029	7.88579	0.0020045	0.0406093	2.36236
ENSMUSG00000047146	Tet1	52463	tet methylcytosine dioxygenase 1	-2.17283	-2.17389	5.38863	0.00200625	0.0406093	-4.50907
ENSMUSG00000061778	Mospd2	76763	motile sperm domain containing 2	1.56414	1.56438	5.89067	0.00202199	0.0408665	2.95702
ENSMUSG00000026880	Stom	13830	stomatin	1.83165	1.83218	5.74207	0.00203464	0.0410607	3.55943
ENSMUSG00000058794	Nfe2	18022	nuclear factor, erythroid derived 2	4.36963	4.39121	2.67015	0.00204486	0.0412055	20.6723
ENSMUSG00000006641	Slc5a6	330064	solute carrier family 5 (sodium-dependent vitamin transporter), member 6	-3.35241	-3.37762	2.38757	0.00206058	0.0414604	-10.2135
ENSMUSG00000039611	Tmem246	67063	transmembrane protein 246	8.34879	1.44269e+08	-0.221503	0.00207154	0.0416189	326.014
ENSMUSG00000030657	Xylt1	233781	xylosyltransferase 1	3.67689	3.68614	3.0266	0.00207593	0.0416451	12.7895
ENSMUSG00000026999	Nup35	69482	nucleoporin 35	-3.78318	-3.8011	2.97042	0.00209085	0.0418359	-13.7674
ENSMUSG00000057135	Scimp	327957	SLP adaptor and CSK interacting membrane protein	3.40927	3.41831	2.68834	0.00209164	0.0418359	10.6241
ENSMUSG00000029614	Rpl6	19988	ribosomal protein L6	1.11957	1.11963	7.69465	0.00212246	0.0423895	2.17283
ENSMUSG00000023055	Calcoco1	67488	calcium binding and coiled coil domain 1	-1.65718	-1.65806	5.19711	0.00213278	0.0425328	-3.15399
ENSMUSG00000072774	Zfp951	626391	zinc finger protein 951	-3.22499	-3.235	2.9023	0.00215009	0.0428148	-9.35014
ENSMUSG00000045659	Plekha7	233765	pleckstrin homology domain containing, family A member 7	-5.50092	-5.71629	1.27749	0.00215352	0.0428199	-45.2837
ENSMUSG00000023153	Tmem52	69671	transmembrane protein 52	-7.21909	-1.44269e+08	-0.0340804	0.00216522	0.0429893	-148.992
ENSMUSG00000090115	Usp49	224836	ubiquitin specific peptidase 49	-3.06708	-3.07191	5.03731	0.00216977	0.0430163	-8.38075
ENSMUSG00000024942	Capn1	12333	calpain 1	2.79781	2.80251	3.3352	0.00218271	0.0431822	6.95383
ENSMUSG00000026107	Nabp1	109019	nucleic acid binding protein 1	1.59048	1.59081	5.83736	0.00218942	0.0431822	3.0115
ENSMUSG00000090659	Zfp493	72958	zinc finger protein 493	-4.22485	-4.24791	3.09474	0.00219286	0.0431822	-18.6985
ENSMUSG00000021638	Ocln	18260	occludin	-8.35942	-1.44269e+08	1.92828	0.00219366	0.0431822	-328.426
ENSMUSG00000029816	Gpnmb	93695	glycoprotein (transmembrane) nmb	6.18329	6.20544	3.37147	0.00219413	0.0431822	72.6701
ENSMUSG00000041716	Gm20604	100859931	predicted gene 20604	-8.81946	-1.44269e+08	1.86194	0.0021985	0.0432052	-451.774
ENSMUSG00000098934	Gm18853	100417831	GTPase, very large interferon inducible 1 pseudogene	3.42453	3.42633	5.02654	0.00220348	0.0432401	10.7371
ENSMUSG00000018339	Gpx3	14778	glutathione peroxidase 3	3.52205	3.53345	3.69508	0.00221834	0.0434334	11.4879
ENSMUSG00000029343	Crybb1	12960	crystallin, beta B1	-1.55088	-1.55129	5.77008	0.00222073	0.0434334	-2.92996
ENSMUSG00000032370	Lactb	80907	lactamase, beta	-1.6458	-1.64673	5.07615	0.00222298	0.0434334	-3.12922
ENSMUSG00000031976	Urb2	382038	URB2 ribosome biogenesis 2 homolog (S. cerevisiae)	-2.95191	-2.95644	4.21136	0.00224191	0.04374	-7.73774
ENSMUSG00000073555	Gm4951	240327	predicted gene 4951	2.82177	2.82338	4.18447	0.00224534	0.0437437	7.0703
ENSMUSG00000020330	Hmmr	15366	hyaluronan mediated motility receptor (RHAMM)	2.21124	2.21286	3.75569	0.00225831	0.0439329	4.63075
ENSMUSG00000026187	Xrcc5	22596	X-ray repair complementing defective repair in Chinese hamster cells 5	-2.83372	-2.83677	4.78409	0.00227814	0.0442549	-7.1291
ENSMUSG00000024018	Ccdc167	68597	coiled-coil domain containing 167	-2.85043	-2.85474	4.50734	0.00230115	0.0445974	-7.21214
ENSMUSG00000032740	Ccdc88a	108686	coiled coil domain containing 88A	1.27929	1.27937	7.48522	0.00230387	0.0445974	2.42719
ENSMUSG00000014763	Fam120b	67544	family with sequence similarity 120, member B	-1.24186	-1.24208	6.23146	0.00230568	0.0445974	-2.36503
ENSMUSG00000029366	Dck	13178	deoxycytidine kinase	1.44132	1.44167	5.65429	0.00232138	0.0448368	2.71569
ENSMUSG00000010492	Uckl1os	100271841	uridine-cytidine kinase 1-like 1, opposite strand	-5.77034	-5.98651	0.988206	0.00233378	0.0449764	-54.5815
ENSMUSG00000021831	Ero1l	50527	ERO1-like (S. cerevisiae)	1.45587	1.45616	5.59673	0.00233527	0.0449764	2.74322
ENSMUSG00000066861	Oas1g	23960	2'-5' oligoadenylate synthetase 1G	3.00906	3.01483	3.09246	0.00234603	0.0450074	8.0504
ENSMUSG00000006360	Crip1	12925	cysteine-rich protein 1 (intestinal)	3.65152	3.6583	3.27851	0.00234711	0.0450074	12.5666
ENSMUSG00000039156	Stim2	116873	stromal interaction molecule 2	1.62453	1.62524	5.00254	0.00234878	0.0450074	3.08341
ENSMUSG00000087331	1810021B22Rik	69120	RIKEN cDNA 1810021B22 gene	-6.66231	-1.44269e+08	0.194346	0.00235021	0.0450074	-101.287
ENSMUSG00000031157	Pqbp1	54633	polyglutamine binding protein 1	-2.30726	-2.31056	4.08991	0.00236451	0.0451174	-4.94941
ENSMUSG00000023915	Tnfrsf21	94185	tumor necrosis factor receptor superfamily, member 21	-1.13885	-1.13891	8.09181	0.00236687	0.0451174	-2.20206
ENSMUSG00000073791	Efcab7	230500	EF-hand calcium binding domain 7	-8.52574	-1.44269e+08	1.71905	0.00236718	0.0451174	-368.557
ENSMUSG00000058470	Gm8369	666926	predicted gene 8369	5.44727	5.5816	1.30519	0.00237164	0.0451174	43.6307
ENSMUSG00000074281	Gm12522	100038453	predicted gene 12522	-7.95998	-1.44269e+08	0.517507	0.00237267	0.0451174	-248.995
ENSMUSG00000038156	Spon1	233744	spondin 1, (f-spondin) extracellular matrix protein	-7.8988	-1.44269e+08	2.02692	0.00237624	0.0451219	-238.657
ENSMUSG00000045377	Tmem88	67020	transmembrane protein 88	-7.55657	-1.44269e+08	1.18895	0.00238986	0.0452554	-188.258
ENSMUSG00000016206	H2-M3	14991	histocompatibility 2, M region locus 3	1.44768	1.44786	6.15736	0.00238998	0.0452554	2.72769
ENSMUSG00000030329	Pianp	319352	PILR alpha associated neural protein	4.54926	4.5938	1.77821	0.00240113	0.0454029	23.4133
ENSMUSG00000044296	Zfp879	214779	zinc finger protein 879	-7.17988	-1.44269e+08	0.431982	0.00240926	0.045448	-144.997
ENSMUSG00000095440	Fignl2	668225	fidgetin-like 2	-6.31277	-6.52301	2.1245	0.00241025	0.045448	-79.4938
ENSMUSG00000000486	2019-09-01	54204	septin 1	6.96809	7.1411	1.09331	0.00241569	0.045487	125.2
ENSMUSG00000021983	Atp8a2	50769	ATPase, aminophospholipid transporter-like, class I, type 8A, member 2	-1.28557	-1.28571	6.9277	0.00243673	0.0458193	-2.43779
ENSMUSG00000085622	3110056K07Rik	73204	RIKEN cDNA 3110056K07 gene	-4.66104	-4.70523	2.65954	0.00244148	0.0458449	-25.2996
ENSMUSG00000028037	Ifi44	99899	interferon-induced protein 44	4.04445	4.05088	3.20432	0.0024491	0.0459241	16.5006
ENSMUSG00000033373	Fntb	110606	farnesyltransferase, CAAX box, beta	-4.39066	-4.4507	1.71833	0.00245263	0.0459264	-20.9759
ENSMUSG00000040118	Cacna2d1	12293	calcium channel, voltage-dependent, alpha2/delta subunit 1	10.34	1.44269e+08	1.16019	0.0024665	0.0461222	1296.14
ENSMUSG00000012428	Steap4	117167	STEAP family member 4	10.4122	1.44269e+08	3.20326	0.00248461	0.0463336	1362.62
ENSMUSG00000050994	Adgb	215772	androglobin	2.82962	2.83514	3.12578	0.00248467	0.0463336	7.10887
ENSMUSG00000032038	St3gal4	20443	ST3 beta-galactoside alpha-2,3-sialyltransferase 4	2.58751	2.5897	3.77188	0.00249073	0.0463825	6.01061
ENSMUSG00000062070	Pgk1	18655	phosphoglycerate kinase 1	1.38468	1.38491	6.02127	0.00252965	0.0470069	2.61115
ENSMUSG00000027035	Cers6	241447	ceramide synthase 6	1.17393	1.17403	6.87448	0.00253122	0.0470069	2.25625
ENSMUSG00000048497	Mmgt2	216829	membrane magnesium transporter 2	-2.6791	-2.68371	3.64691	0.00253514	0.0470151	-6.40454
ENSMUSG00000021572	Cep72	74470	centrosomal protein 72	-8.15731	-1.44269e+08	1.43105	0.00255029	0.0472311	-285.493
ENSMUSG00000073702	Rpl31	114641	ribosomal protein L31	1.45226	1.45282	4.75018	0.00256587	0.0474546	2.73636
ENSMUSG00000046179	E2f8	108961	E2F transcription factor 8	4.11589	4.12754	3.13889	0.00257289	0.0474784	17.3384
ENSMUSG00000053716	Dusp7	235584	dual specificity phosphatase 7	-1.46562	-1.46584	6.64528	0.00257419	0.0474784	-2.76183
ENSMUSG00000046245	Pilra	231805	paired immunoglobin-like type 2 receptor alpha	1.59335	1.59379	5.3958	0.00260615	0.0480023	3.01748
ENSMUSG00000041852	Tcf20	21411	transcription factor 20	1.22833	1.2284	7.33767	0.00261379	0.0480774	2.34296
ENSMUSG00000054850	Smim10l2a	320237	small integral membrane protein 10 like 2A	-8.1393	-1.44269e+08	1.57123	0.00264406	0.0485468	-281.951
ENSMUSG00000025407	Gli1	14632	GLI-Kruppel family member GLI1	7.61656	7.94667	0.825567	0.00264651	0.0485468	196.252
ENSMUSG00000054843	Atrnl1	226255	attractin like 1	2.13157	2.13322	4.00792	0.00266395	0.0488006	4.38194
ENSMUSG00000045348	Nyap1	243300	neuronal tyrosine-phosphorylated phosphoinositide 3-kinase adaptor 1	8.5793	1.44269e+08	0.397934	0.00267366	0.048912	382.496
ENSMUSG00000061751	Kalrn	545156	kalirin, RhoGEF kinase	-5.70721	-5.91833	1.19965	0.00269511	0.0492378	-52.2446
ENSMUSG00000037606	Osbpl5	79196	oxysterol binding protein-like 5	8.05728	8.65284	0.570689	0.00273706	0.0499365	266.368
ENSMUSG00000020608	Smc6	67241	structural maintenance of chromosomes 6	1.0892	1.08928	7.16663	0.00275768	0.0502448	2.12757
ENSMUSG00000022861	Dgkg	110197	diacylglycerol kinase, gamma	5.79142	5.84823	2.41378	0.00276628	0.0503337	55.385
ENSMUSG00000045287	Rtn4rl1	237847	reticulon 4 receptor-like 1	-1.42418	-1.42429	7.39689	0.00277357	0.0503983	-2.68361
ENSMUSG00000056749	Nfil3	18030	nuclear factor, interleukin 3, regulated	2.73241	2.73404	4.06305	0.00278462	0.0505311	6.64563
ENSMUSG00000067591	Klra3	16634	killer cell lectin-like receptor, subfamily A, member 3	8.67408	1.44269e+08	-0.274909	0.00282257	0.051151	408.469
ENSMUSG00000014602	Kif1a	16560	kinesin family member 1A	3.33248	3.33941	3.75032	0.00283611	0.0513275	10.0734
ENSMUSG00000030156	Cd69	12515	CD69 antigen	4.21636	4.235	2.25386	0.00285264	0.0514869	18.5888
ENSMUSG00000032776	Mctp2	244049	multiple C2 domains, transmembrane 2	5.40266	5.45979	2.90632	0.00285271	0.0514869	42.3022
ENSMUSG00000003378	Grik5	14809	glutamate receptor, ionotropic, kainate 5 (gamma 2)	-7.02009	-1.44269e+08	0.563303	0.00285985	0.0514869	-129.795
ENSMUSG00000053560	Ier2	15936	immediate early response 2	1.7963	1.79687	5.34088	0.00286197	0.0514869	3.47328
ENSMUSG00000053580	Tanc2	77097	tetratricopeptide repeat, ankyrin repeat and coiled-coil containing 2	-1.04055	-1.04056	10.3398	0.00286398	0.0514869	-2.05702
ENSMUSG00000030226	Lmo3	109593	LIM domain only 3	8.7074	8.93464	2.23611	0.00288458	0.0517199	418.012
ENSMUSG00000017929	B4galt5	56336	UDP-Gal:betaGlcNAc beta 1,4-galactosyltransferase, polypeptide 5	1.69216	1.69246	5.65919	0.00288461	0.0517199	3.23141
ENSMUSG00000040229	Gpr34	23890	G protein-coupled receptor 34	-1.06943	-1.06946	8.93719	0.00289022	0.0517517	-2.09861
ENSMUSG00000038060	Dlec1	320256	deleted in lung and esophageal cancer 1	-6.83706	-1.44269e+08	-0.0117373	0.002922	0.0522197	-114.33
ENSMUSG00000048163	Selplg	20345	selectin, platelet (p-selectin) ligand	-0.985517	-0.985528	10.021	0.00292408	0.0522197	-1.98002
ENSMUSG00000049751	Rpl36al	66483	ribosomal protein L36A-like	1.22433	1.22442	7.01315	0.00293321	0.0523134	2.33646
ENSMUSG00000079435	Rpl36a	19982	ribosomal protein L36A	1.40637	1.40655	6.28552	0.00301228	0.0536528	2.65069
ENSMUSG00000025473	Adam8	11501	a disintegrin and metallopeptidase domain 8	2.47729	2.47946	4.78145	0.00301627	0.0536531	5.56849
ENSMUSG00000075419	Dolk	227697	dolichol kinase	-3.10831	-3.11681	3.09161	0.00305052	0.0541909	-8.6237
ENSMUSG00000031987	Egln1	112405	egl-9 family hypoxia-inducible factor 1	1.63131	1.63152	6.03283	0.00307133	0.0544888	3.09794
ENSMUSG00000005505	Kbtbd4	67136	kelch repeat and BTB (POZ) domain containing 4	-2.65754	-2.66416	3.25215	0.00308446	0.0546499	-6.30955
ENSMUSG00000062515	Fabp4	11770	fatty acid binding protein 4, adipocyte	7.25901	1.44269e+08	-0.625238	0.00308892	0.0546573	153.172
ENSMUSG00000056880	Gadl1	73748	glutamate decarboxylase-like 1	-6.16079	-6.56047	1.84837	0.00310211	0.0547568	-71.5454
ENSMUSG00000000440	Pparg	19016	peroxisome proliferator activated receptor gamma	5.39639	5.43319	2.32238	0.00310266	0.0547568	42.1189
ENSMUSG00000036427	Gpi1	14751	glucose phosphate isomerase 1	1.10804	1.10816	6.71551	0.00313801	0.0553084	2.15553
ENSMUSG00000022311	Csmd3	239420	CUB and Sushi multiple domains 3	-1.21758	-1.21762	8.35584	0.00315506	0.0555364	-2.32556
ENSMUSG00000050944	Efcab5	319634	EF-hand calcium binding domain 5	9.90498	1.44269e+08	0.778108	0.00316022	0.0555549	958.733
ENSMUSG00000031780	Ccl17	20295	chemokine (C-C motif) ligand 17	8.51459	1.44269e+08	1.32248	0.0031667	0.0555964	365.719
ENSMUSG00000055675	Kbtbd11	74901	kelch repeat and BTB (POZ) domain containing 11	2.63906	2.64106	4.59271	0.00318223	0.0557964	6.22927
ENSMUSG00000031996	Aplp2	11804	amyloid beta (A4) precursor-like protein 2	1.22281	1.22289	7.30758	0.00319138	0.0558844	2.334
ENSMUSG00000074619	1700034I23Rik	73297	FUN14 domain containing 2 pseudogene	-8.80784	-1.44269e+08	1.21839	0.00319647	0.055901	-448.149
ENSMUSG00000026305	Lrrfip1	16978	leucine rich repeat (in FLII) interacting protein 1	1.18057	1.18064	7.53131	0.00320984	0.05599	2.26667
ENSMUSG00000027075	Slc43a1	72401	solute carrier family 43, member 1	-8.6531	-1.44269e+08	1.27163	0.00321453	0.05599	-402.571
ENSMUSG00000038816	Ctnnal1	54366	catenin (cadherin associated protein), alpha-like 1	-2.54158	-2.54332	4.88435	0.00321752	0.05599	-5.82226
ENSMUSG00000043831	Lysmd4	75099	LysM, putative peptidoglycan-binding, domain containing 4	-4.22804	-4.26617	2.65819	0.00321815	0.05599	-18.7399
ENSMUSG00000026357	Rgs18	64214	regulator of G-protein signaling 18	4.35806	4.40488	2.16467	0.00325466	0.0565523	20.5072
ENSMUSG00000000740	Rpl13	270106	ribosomal protein L13	1.06062	1.06069	7.36857	0.00327029	0.056701	2.08583
ENSMUSG00000039994	Timeless	21853	timeless circadian clock 1	2.33314	2.33537	3.41295	0.00327161	0.056701	5.03899
ENSMUSG00000035578	Iqcg	69707	IQ motif containing G	-5.88391	-6.28845	0.774111	0.0032929	0.0569433	-59.0518
ENSMUSG00000025794	Rpl14	67115	ribosomal protein L14	1.07966	1.07974	7.05507	0.00329403	0.0569433	2.11354
ENSMUSG00000038400	Pmepa1	65112	prostate transmembrane protein, androgen induced 1	-1.02807	-1.0281	8.9907	0.00330789	0.0570186	-2.0393
ENSMUSG00000032609	Klhdc8b	78267	kelch domain containing 8B	-3.55925	-3.57106	3.16731	0.00330999	0.0570186	-11.7881
ENSMUSG00000037316	Bag4	67384	BCL2-associated athanogene 4	-2.66664	-2.67199	3.60132	0.00331471	0.0570186	-6.34947
ENSMUSG00000029726	Mepce	231803	methylphosphate capping enzyme	-1.80738	-1.80848	4.65347	0.00331528	0.0570186	-3.50006
ENSMUSG00000003031	Cdkn1b	12576	cyclin-dependent kinase inhibitor 1B	1.3485	1.34862	6.86614	0.00332419	0.057099	2.54647
ENSMUSG00000064356	ATP8	17706	ATP synthase F0 subunit 8	1.28376	1.28407	5.47685	0.0033517	0.0574985	2.43472
ENSMUSG00000025239	Limd1	29806	LIM domains containing 1	1.64522	1.64577	5.01094	0.00336239	0.0576072	3.12795
ENSMUSG00000022536	Glyr1	74022	glyoxylate reductase 1 homolog (Arabidopsis)	-1.3622	-1.36272	5.5026	0.00336657	0.0576072	-2.57078
ENSMUSG00000045932	Ifit2	15958	interferon-induced protein with tetratricopeptide repeats 2	2.2974	2.29808	5.28296	0.00337526	0.0576828	4.91571
ENSMUSG00000020189	Osbpl8	237542	oxysterol binding protein-like 8	1.04752	1.04762	6.94758	0.00339241	0.0579025	2.06698
ENSMUSG00000038305	Spats2l	67198	spermatogenesis associated, serine-rich 2-like	6.91229	6.98269	2.80745	0.00339692	0.0579064	120.45
ENSMUSG00000037849	LOC102639543	102639543	signaling mucin HKR1-like	2.78691	2.79008	4.69214	0.00340257	0.0579295	6.9015
ENSMUSG00000056203	Tas2r135	387512	taste receptor, type 2, member 135	7.5234	7.74851	1.29923	0.00343368	0.0583856	183.98
ENSMUSG00000052798	Nup107	103468	nucleoporin 107	-2.10786	-2.11003	4.21018	0.00345376	0.0586071	-4.31052
ENSMUSG00000031245	Hmgn5	50887	high-mobility group nucleosome binding domain 5	2.8296	2.83207	3.95382	0.00345539	0.0586071	7.10877
ENSMUSG00000004709	Cd244	18106	CD244 natural killer cell receptor 2B4	3.30788	3.31071	4.11917	0.00346796	0.0587465	9.90312
ENSMUSG00000028587	Orc1	18392	origin recognition complex, subunit 1	4.08542	4.09089	3.01879	0.00349152	0.0590715	16.976
ENSMUSG00000019301	Hsd17b1	15485	hydroxysteroid (17-beta) dehydrogenase 1	-7.69171	-1.44269e+08	1.06256	0.00350439	0.0591456	-206.745
ENSMUSG00000001588	Acap1	216859	ArfGAP with coiled-coil, ankyrin repeat and PH domains 1	5.34461	5.39574	2.00816	0.00350685	0.0591456	40.6337
ENSMUSG00000032561	Acpp	56318	acid phosphatase, prostate	2.66467	2.66712	3.59206	0.0035101	0.0591456	6.34082
ENSMUSG00000026457	Adipor1	72674	adiponectin receptor 1	1.10952	1.10959	7.20166	0.00351343	0.0591456	2.15774
ENSMUSG00000024056	Ndc80	67052	NDC80 kinetochore complex component	5.02535	5.05947	2.30155	0.00352259	0.0591945	32.5673
ENSMUSG00000032946	Rasgrp2	19395	RAS, guanyl releasing protein 2	2.26438	2.26569	4.25356	0.0035251	0.0591945	4.80446
ENSMUSG00000074896	Ifit3	15959	interferon-induced protein with tetratricopeptide repeats 3	2.11807	2.11863	5.32579	0.00355802	0.0596178	4.34114
ENSMUSG00000004552	Ctse	13034	cathepsin E	3.58836	3.60003	2.93831	0.00355914	0.0596178	12.0283
ENSMUSG00000020212	Mdm1	17245	transformed mouse 3T3 cell double minute 1	2.93934	2.94198	3.93213	0.00361259	0.0604382	7.67059
ENSMUSG00000023868	Pde10a	23984	phosphodiesterase 10A	-4.34885	-4.40582	2.00263	0.00362487	0.0604858	-20.3767
ENSMUSG00000035062	Zc4h2	245522	zinc finger, C4H2 domain containing	-4.56855	-4.62364	2.77307	0.00362643	0.0604858	-23.7284
ENSMUSG00000033644	Piwil2	57746	piwi-like RNA-mediated gene silencing 2	8.10483	8.43316	1.48299	0.00362888	0.0604858	275.293
ENSMUSG00000090862	Rps13	68052	ribosomal protein S13	1.28476	1.28502	5.57845	0.00363506	0.0605141	2.43642
ENSMUSG00000062794	Zfp599	235048	zinc finger protein 599	5.16238	5.33803	1.40951	0.00364822	0.0606584	35.8123
ENSMUSG00000054720	Lrrc8c	100604	leucine rich repeat containing 8 family, member C	2.78055	2.78194	4.56084	0.00365644	0.0606762	6.87113
ENSMUSG00000002006	Pdzd4	245469	PDZ domain containing 4	-4.21052	-4.23955	2.09543	0.00365828	0.0606762	-18.5137
ENSMUSG00000039183	Nubp2	26426	nucleotide binding protein 2	-2.52835	-2.53248	3.78284	0.00367349	0.0608538	-5.76911
ENSMUSG00000031487	Brf2	66653	BRF2, RNA polymerase III transcription initiation factor 50kDa subunit	-6.77534	-1.44269e+08	-0.34164	0.00368573	0.0609817	-109.542
ENSMUSG00000047884	Klk9	101533	kallikrein related-peptidase 9	-5.78628	-6.00251	0.795102	0.00369994	0.0611419	-55.1878
ENSMUSG00000049305	Ccdc71	72454	coiled-coil domain containing 71	-2.91594	-2.92083	3.96462	0.00370561	0.0611606	-7.54718
ENSMUSG00000008305	Tle1	21885	transducin-like enhancer of split 1	1.65361	1.65447	4.85139	0.00375025	0.0618219	3.1462
ENSMUSG00000032216	Nedd4	17999	neural precursor cell expressed, developmentally down-regulated 4	2.27756	2.279	4.21063	0.00375776	0.0618702	4.84857
ENSMUSG00000027506	Tpd52	21985	tumor protein D52	1.16559	1.16567	7.24204	0.00378221	0.0621969	2.24325
ENSMUSG00000020335	Zfp354b	27274	zinc finger protein 354B	-4.60172	-4.6555	2.1141	0.00379766	0.0623749	-24.2804
ENSMUSG00000049119	Fam110b	242297	family with sequence similarity 110, member B	8.87146	1.44269e+08	1.24645	0.00380535	0.0624254	468.357
ENSMUSG00000029862	Clcn1	12723	chloride channel, voltage-sensitive 1	8.31482	1.44269e+08	-0.598886	0.00384883	0.063062	318.427
ENSMUSG00000033542	Arhgef5	54324	Rho guanine nucleotide exchange factor (GEF) 5	4.09788	4.10688	3.22062	0.00386016	0.063171	17.1232
ENSMUSG00000033174	Mgll	23945	monoglyceride lipase	-2.26921	-2.2712	4.44248	0.00388948	0.0635737	-4.8206
ENSMUSG00000024937	Ehbp1l1	114601	EH domain binding protein 1-like 1	1.1518	1.15194	6.52634	0.00390297	0.063717	2.22191
ENSMUSG00000097352	C920009B18Rik	606736	RIKEN cDNA C920009B18 gene	1.76963	1.77021	5.13222	0.00393151	0.0641054	3.40967
ENSMUSG00000036104	Rab3gap1	226407	RAB3 GTPase activating protein subunit 1	-1.47295	-1.47347	5.41053	0.00394144	0.0641899	-2.7759
ENSMUSG00000072692	Rpl37rt	100502825	ribosomal protein L37, retrotransposed	1.33104	1.33149	5.08153	0.00395853	0.0643905	2.51584
ENSMUSG00000047583	Tyw3	209584	tRNA-yW synthesizing protein 3 homolog (S. cerevisiae)	-3.99623	-4.02249	2.49503	0.00398643	0.0646898	-15.9583
ENSMUSG00000028885	Smpdl3b	100340	sphingomyelin phosphodiesterase, acid-like 3B	2.96795	2.97091	3.36311	0.00399022	0.0646898	7.82426
ENSMUSG00000028459	Cd72	12517	CD72 antigen	2.21021	2.21132	4.58735	0.0039913	0.0646898	4.62743
ENSMUSG00000003809	Gcdh	270076	glutaryl-Coenzyme A dehydrogenase	-3.76502	-3.78823	2.73269	0.00402527	0.0651621	-13.5952
ENSMUSG00000046456	Tmem150b	330460	transmembrane protein 150B	4.35133	4.37262	2.69552	0.00403634	0.065263	20.4118
ENSMUSG00000032739	Pram1	378460	PML-RAR alpha-regulated adaptor molecule 1	3.09536	3.10018	3.06953	0.00405447	0.0654777	8.54666
ENSMUSG00000074802	Gas2l3	237436	growth arrest-specific 2 like 3	1.70711	1.70753	5.41636	0.00409531	0.0660583	3.26505
ENSMUSG00000040841	Six5	20475	sine oculis-related homeobox 5	-5.20878	-5.41905	1.67663	0.00412157	0.0663751	-36.9826
ENSMUSG00000030560	Ctsc	13032	cathepsin C	0.99698	0.997001	9.06824	0.00412478	0.0663751	1.99582
ENSMUSG00000000776	Polr3d	67065	polymerase (RNA) III (DNA directed) polypeptide D	2.9019	2.90702	2.92315	0.00413369	0.0664392	7.4741
ENSMUSG00000027368	Dusp2	13537	dual specificity phosphatase 2	3.66116	3.67493	2.43956	0.00416868	0.066922	12.6508
ENSMUSG00000049176	Frmpd4	333605	FERM and PDZ domain containing 4	-7.54016	-1.44269e+08	0.943311	0.00418086	0.0670378	-186.129
ENSMUSG00000070868	Skint3	195564	selection and upkeep of intraepithelial T cells 3	3.34008	3.3462	3.10751	0.00421605	0.0675218	10.1266
ENSMUSG00000024901	Peli3	240518	pellino 3	-6.98771	-1.44269e+08	0.161807	0.00422729	0.0675979	-126.914
ENSMUSG00000030641	Ddias	74041	DNA damage-induced apoptosis suppressor	5.79737	5.82143	2.77317	0.00423678	0.0675979	55.6137
ENSMUSG00000037138	Aff3	16764	AF4/FMR2 family, member 3	5.74367	5.82513	1.09891	0.00423996	0.0675979	53.5817
ENSMUSG00000034570	Inpp5j	170835	inositol polyphosphate 5-phosphatase J	7.21845	1.44269e+08	-0.161907	0.00424083	0.0675979	148.925
ENSMUSG00000031445	Proz	66901	protein Z, vitamin K-dependent plasma glycoprotein	-7.15072	-1.44269e+08	0.00420371	0.00426535	0.0679086	-142.096
ENSMUSG00000029810	Tmem176b	65963	transmembrane protein 176B	1.14262	1.14269	7.66434	0.00428966	0.0682151	2.20782
ENSMUSG00000038807	Rap1gap2	380711	RAP1 GTPase activating protein 2	1.74891	1.74915	6.24316	0.00430482	0.0683757	3.36104
ENSMUSG00000021200	Asb2	65256	ankyrin repeat and SOCS box-containing 2	-2.00065	-2.00295	4.01972	0.00433866	0.0688323	-4.00181
ENSMUSG00000097101	1810034E14Rik	66503	RIKEN cDNA 1810034E14 gene	-7.06808	-1.44269e+08	0.860697	0.00435622	0.0690297	-134.185
ENSMUSG00000024772	Ehd1	13660	EH-domain containing 1	2.59334	2.59973	3.81951	0.00438256	0.0693506	6.03493
ENSMUSG00000024673	Ms4a1	12482	membrane-spanning 4-domains, subfamily A, member 1	8.93283	1.44269e+08	0.698706	0.00438674	0.0693506	488.708
ENSMUSG00000048721	Fndc9	320116	fibronectin type III domain containing 9	7.6108	7.93161	1.34308	0.0044162	0.0697347	195.469
ENSMUSG00000007030	Vwa7	27762	von Willebrand factor A domain containing 7	-6.77904	-1.44269e+08	0.367662	0.00443372	0.0699295	-109.823
ENSMUSG00000032599	Ip6k2	76500	inositol hexaphosphate kinase 2	-2.88558	-2.89664	2.89494	0.00444564	0.0700356	-7.39005
ENSMUSG00000001946	Esam	69524	endothelial cell-specific adhesion molecule	9.01529	1.44269e+08	0.443564	0.00446047	0.0701875	517.456
ENSMUSG00000050241	Klre1	243655	killer cell lectin-like receptor family E member 1	8.99386	1.44269e+08	0.223747	0.00447632	0.0703549	509.826
ENSMUSG00000039983	Ccdc32	269336	coiled-coil domain containing 32	-3.13783	-3.15057	2.93578	0.00450334	0.0706608	-8.80198
ENSMUSG00000029171	Pgm1	66681	phosphoglucomutase 1	-3.16312	-3.16923	4.22014	0.00450625	0.0706608	-8.95766
ENSMUSG00000024695	Zfp91	109910	zinc finger protein 91	0.992344	0.992408	7.23997	0.00456946	0.0715687	1.98942
ENSMUSG00000025330	Padi4	18602	peptidyl arginine deiminase, type IV	6.39052	6.56552	1.42572	0.00458613	0.0717466	83.8953
ENSMUSG00000030126	Tmcc1	330401	transmembrane and coiled coil domains 1	1.29104	1.29118	6.65457	0.00460702	0.07199	2.44704
ENSMUSG00000097354	2310001H17Rik	76432	RIKEN cDNA 2310001H17 gene	4.47376	4.49245	2.36057	0.00462643	0.0722097	22.2195
ENSMUSG00000021600	8030423J24Rik	77166	RIKEN cDNA 8030423J24 gene	-6.55631	-1.44269e+08	-0.575063	0.0046617	0.0726762	-94.1125
ENSMUSG00000038793	Lefty1	13590	left right determination factor 1	-7.39725	-1.44269e+08	1.06483	0.00469794	0.0731567	-168.575
ENSMUSG00000039735	Fnbp1l	214459	formin binding protein 1-like	1.7237	1.72389	6.28348	0.00472266	0.073457	3.30282
ENSMUSG00000020644	Id2	15902	inhibitor of DNA binding 2	1.72192	1.72223	5.69342	0.00473401	0.0735488	3.29876
ENSMUSG00000049723	Mmp12	17381	matrix metallopeptidase 12	1.21309	1.21328	5.91966	0.00474088	0.0735708	2.31833
ENSMUSG00000022766	Serpind1	15160	serine (or cysteine) peptidase inhibitor, clade D, member 1	-7.00915	-1.44269e+08	-0.230996	0.00475294	0.0736734	-128.815
ENSMUSG00000024037	Wdr4	57773	WD repeat domain 4	-2.36802	-2.37325	3.72137	0.0047651	0.0737771	-5.16233
ENSMUSG00000079484	Phyhd1	227696	phytanoyl-CoA dioxygenase domain containing 1	-1.05228	-1.05235	7.4768	0.00477457	0.0737863	-2.07381
ENSMUSG00000030220	Arhgdib	11857	Rho, GDP dissociation inhibitor (GDI) beta	0.953047	0.953065	9.16532	0.00477878	0.0737863	1.93596
ENSMUSG00000083674	Gm38402	171588	zinc finger protein pseudogene	6.99203	7.06741	2.09103	0.00478701	0.0737863	127.295
ENSMUSG00000067288	Rps28	54127	ribosomal protein S28	1.44413	1.4446	5.07264	0.00478755	0.0737863	2.72098
ENSMUSG00000056687	Gm11696	100036768	predicted gene 11696	-2.37178	-2.37868	3.66134	0.00479865	0.0738729	-5.17581
ENSMUSG00000027288	Zfp106	20402	zinc finger protein 106	0.909252	0.909285	8.13406	0.00480754	0.0739255	1.87807
ENSMUSG00000027430	Dtd1	66044	D-tyrosyl-tRNA deacylase 1	-3.01011	-3.01809	3.53652	0.00481425	0.0739445	-8.05626
ENSMUSG00000001157	Gmcl1	23885	germ cell-less, spermatogenesis associated 1	-2.37649	-2.37894	4.0461	0.00487235	0.0747518	-5.19273
ENSMUSG00000044708	Kcnj10	16513	potassium inwardly-rectifying channel, subfamily J, member 10	1.63889	1.63919	5.63759	0.00491167	0.0752695	3.11427
ENSMUSG00000060459	Kng2	385643	kininogen 2	-6.52381	-1.44269e+08	0.0703233	0.00491845	0.075288	-92.0156
ENSMUSG00000035150	Eif2s3x	26905	eukaryotic translation initiation factor 2, subunit 3, structural gene X-linked	1.22183	1.22195	6.53309	0.004964	0.0758991	2.33243
ENSMUSG00000026271	Gpr35	64095	G protein-coupled receptor 35	1.5864	1.58673	5.57307	0.00499036	0.0761992	3.00299
ENSMUSG00000029177	Cenpa	12615	centromere protein A	4.00184	4.01275	3.2349	0.00499491	0.0761992	16.0204
ENSMUSG00000031665	Sall1	58198	spalt like transcription factor 1	-0.922386	-0.922401	9.40547	0.00502584	0.0765845	-1.89525
ENSMUSG00000019951	Uhrf1bp1l	75089	UHRF1 (ICBP90) binding protein 1-like	1.39632	1.39647	6.30005	0.00505705	0.0769731	2.63229
ENSMUSG00000054509	Parp4	328417	poly (ADP-ribose) polymerase family, member 4	1.15274	1.15289	6.24554	0.00508086	0.0772486	2.22336
ENSMUSG00000024697	Gna14	14675	guanine nucleotide binding protein, alpha 14	-8.22388	-1.44269e+08	0.500698	0.00510684	0.0775563	-298.974
ENSMUSG00000054293	P2ry10b	213438	purinergic receptor P2Y, G-protein coupled 10B	-1.73607	-1.73746	4.35549	0.00512686	0.0777625	-3.33126
ENSMUSG00000020181	Nav3	260315	neuron navigator 3	-0.969589	-0.969623	8.33324	0.00513641	0.0777625	-1.95828
ENSMUSG00000095195	Gm3005	100040870	predicted gene 3005	-3.69462	-3.70109	4.07227	0.00513771	0.0777625	-12.9476
ENSMUSG00000052302	Tbc1d30	74694	TBC1 domain family, member 30	3.73681	3.74071	3.26146	0.00515662	0.0779614	13.3319
ENSMUSG00000038482	Tfdp1	21781	transcription factor Dp 1	2.24798	2.24955	3.74627	0.00519589	0.0782987	4.75016
ENSMUSG00000020865	Abcc3	76408	ATP-binding cassette, sub-family C (CFTR/MRP), member 3	-1.07529	-1.07535	8.00511	0.00520089	0.0782987	-2.10715
ENSMUSG00000043487	Acot6	217700	acyl-CoA thioesterase 6	-5.06964	-5.15915	1.91025	0.00520135	0.0782987	-33.5826
ENSMUSG00000043671	Dpy19l3	233115	dpy-19-like 3 (C. elegans)	-2.00464	-2.00551	5.22118	0.00520213	0.0782987	-4.01288
ENSMUSG00000018239	Zcchc10	67966	zinc finger, CCHC domain containing 10	-4.55361	-4.64609	1.81207	0.00522005	0.07848	-23.4841
ENSMUSG00000073968	Trim68	101700	tripartite motif-containing 68	-3.66916	-3.69073	2.70418	0.00523028	0.07848	-12.7212
ENSMUSG00000025161	Slc16a3	80879	solute carrier family 16 (monocarboxylic acid transporters), member 3	1.83255	1.83345	4.86931	0.00523161	0.07848	3.56165
ENSMUSG00000048550	Thnsl1	208967	threonine synthase-like 1 (bacterial)	-3.47133	-3.48987	2.21973	0.00525197	0.0786979	-11.0911
ENSMUSG00000042249	Grk3	320129	G protein-coupled receptor kinase 3	1.20317	1.20337	5.84828	0.00531145	0.079501	2.30245
ENSMUSG00000040703	Cyp2s1	74134	cytochrome P450, family 2, subfamily s, polypeptide 1	6.0416	6.63157	0.559608	0.00532331	0.0795903	65.8722
ENSMUSG00000030386	Zfp606	67370	zinc finger protein 606	-1.64982	-1.65062	4.88348	0.00535332	0.0799504	-3.13794
ENSMUSG00000038168	P3h2	210530	prolyl 3-hydroxylase 2	-1.25828	-1.25838	7.47093	0.00537429	0.080175	-2.3921
ENSMUSG00000034110	Kctd7	212919	potassium channel tetramerisation domain containing 7	-5.28865	-5.50999	1.3529	0.00539031	0.0803251	-39.0879
ENSMUSG00000020098	Pcbd1	13180	pterin 4 alpha carbinolamine dehydratase/dimerization cofactor of hepatocyte nuclear factor 1 alpha (TCF1) 1	8.15981	1.44269e+08	-0.196094	0.0054274	0.0807582	285.987
ENSMUSG00000001020	S100a4	20198	S100 calcium binding protein A4	3.62793	3.62993	4.9156	0.00543133	0.0807582	12.3628
ENSMUSG00000025782	Taf3	209361	TATA-box binding protein associated factor 3	1.38074	1.38108	5.22154	0.00544522	0.0808756	2.60402
ENSMUSG00000023078	Cxcl13	55985	chemokine (C-X-C motif) ligand 13	3.485	3.49167	3.06592	0.00546508	0.0810357	11.1967
ENSMUSG00000021253	Tgfb3	21809	transforming growth factor, beta 3	7.59095	1.44269e+08	-0.272922	0.005468	0.0810357	192.799
ENSMUSG00000024991	Eif3a	13669	eukaryotic translation initiation factor 3, subunit A	0.909277	0.909294	9.00978	0.00551054	0.0814228	1.8781
ENSMUSG00000027219	Slc28a2	269346	solute carrier family 28 (sodium-coupled nucleoside transporter), member 2	3.56736	3.57405	4.20697	0.00551186	0.0814228	11.8545
ENSMUSG00000023805	Synj2	20975	synaptojanin 2	1.73396	1.73436	5.21541	0.00551222	0.0814228	3.32639
ENSMUSG00000021373	Cap2	67252	CAP, adenylate cyclase-associated protein, 2 (yeast)	-7.28074	-1.44269e+08	0.159028	0.00552695	0.0815511	-155.497
ENSMUSG00000035273	Hpse	15442	heparanase	3.11955	3.12415	3.072	0.00554796	0.0817718	8.69118
ENSMUSG00000022637	Cblb	208650	Casitas B-lineage lymphoma b	1.18328	1.18339	6.5397	0.00556421	0.0819066	2.27093
ENSMUSG00000096573	1700009J07Rik	75188	RIKEN cDNA 1700009J07 gene	-7.30247	-1.44269e+08	-0.425503	0.00556924	0.0819066	-157.857
ENSMUSG00000058897	Col25a1	77018	collagen, type XXV, alpha 1	-6.14288	-1.44269e+08	0.493457	0.00558627	0.0820677	-70.6627
ENSMUSG00000096284	Tcstv1	54382	2-cell-stage, variable group, member 1	-7.36596	-1.44269e+08	-0.181442	0.00560524	0.0822569	-164.959
ENSMUSG00000031983	2310022B05Rik	69551	RIKEN cDNA 2310022B05 gene	2.29438	2.2965	3.44848	0.00563909	0.0826638	4.90545
ENSMUSG00000031425	Plp1	18823	proteolipid protein (myelin) 1	1.53151	1.53177	5.80102	0.00566942	0.0830182	2.89088
ENSMUSG00000053279	Aldh1a1	11668	aldehyde dehydrogenase family 1, subfamily A1	4.90518	4.92987	2.27544	0.00568355	0.0831351	29.9645
ENSMUSG00000043068	Fam89a	69627	family with sequence similarity 89, member A	-5.04895	-5.15117	1.52631	0.00571578	0.0835159	-33.1044
ENSMUSG00000047409	Ctdspl	69274	CTD (carboxy-terminal domain, RNA polymerase II, polypeptide A) small phosphatase-like	2.29337	2.29517	3.10417	0.00572301	0.0835312	4.90198
ENSMUSG00000053559	Smagp	207818	small cell adhesion glycoprotein	2.1996	2.20102	4.38109	0.00577402	0.0841847	4.59352
ENSMUSG00000048581	E130311K13Rik	329659	RIKEN cDNA E130311K13 gene	-5.94471	-6.05918	2.7331	0.00579972	0.0844682	-61.5936
ENSMUSG00000048895	Cdk5r1	12569	cyclin-dependent kinase 5, regulatory subunit 1 (p35)	-1.88206	-1.88289	5.00654	0.00582384	0.0847281	-3.68602
ENSMUSG00000059070	Rpl18	19899	ribosomal protein L18	0.979025	0.979102	7.0266	0.00585576	0.0851008	1.97113
ENSMUSG00000026701	Prdx6	11758	peroxiredoxin 6	1.84521	1.84596	4.66239	0.0058898	0.0855034	3.59305
ENSMUSG00000092274	Neat1	66961	nuclear paraspeckle assembly transcript 1 (non-protein coding)	1.44687	1.44689	10.1843	0.00591863	0.0858297	2.72617
ENSMUSG00000078970	Wdr92	103784	WD repeat domain 92	-2.98234	-2.98979	2.77339	0.00593506	0.0859543	-7.90266
ENSMUSG00000007613	Tgfbr1	21812	transforming growth factor, beta receptor I	-0.854128	-0.854132	11.3881	0.00593996	0.0859543	-1.80767
ENSMUSG00000031143	Ccdc22	54638	coiled-coil domain containing 22	-1.93095	-1.9322	4.70412	0.00596989	0.086295	-3.81305
ENSMUSG00000004667	Polr2e	66420	polymerase (RNA) II (DNA directed) polypeptide E	-1.88041	-1.88162	4.57609	0.00598535	0.0864258	-3.6818
ENSMUSG00000063760	Rnf217	268291	ring finger protein 217	8.46885	1.44269e+08	0.2965	0.00600624	0.0866348	354.307
ENSMUSG00000039084	Chad	12643	chondroadherin	-5.04428	-5.19744	0.991281	0.00602609	0.0868285	-32.9973
ENSMUSG00000038077	Kcna6	16494	potassium voltage-gated channel, shaker-related, subfamily, member 6	-7.98044	-1.44269e+08	0.579702	0.00606864	0.0873483	-252.553
ENSMUSG00000053025	Sv2b	64176	synaptic vesicle glycoprotein 2 b	9.24634	1.44269e+08	0.403535	0.00611175	0.0878752	607.33
ENSMUSG00000052572	Dlg2	23859	discs large MAGUK scaffold protein 2	5.29797	5.31372	2.60465	0.0061971	0.0890076	39.3412
ENSMUSG00000014601	Strip1	229707	striatin interacting protein 1	-1.90189	-1.90334	4.57568	0.00623691	0.0894316	-3.73703
ENSMUSG00000025321	Itgb8	320910	integrin beta 8	3.34409	3.35148	2.88082	0.00623987	0.0894316	10.1548
ENSMUSG00000021360	Gcnt2	14538	glucosaminyl (N-acetyl) transferase 2, I-branching enzyme	1.31403	1.31419	6.08886	0.0062654	0.0897022	2.48634
ENSMUSG00000041506	Rrp9	27966	RRP9, small subunit (SSU) processome component, homolog (yeast)	-4.58004	-4.67094	2.05192	0.00630391	0.0901546	-23.9183
ENSMUSG00000066233	Tmem42	66079	transmembrane protein 42	-8.16671	-1.44269e+08	1.57526	0.00631035	0.0901546	-287.358
ENSMUSG00000037944	Ccr7	12775	chemokine (C-C motif) receptor 7	7.48491	1.44269e+08	-1.04942	0.00632293	0.0902388	179.136
ENSMUSG00000087408	Gdf1	14559	growth differentiation factor 1	-6.64415	-1.44269e+08	-0.177631	0.00637334	0.0908621	-100.021
ENSMUSG00000005609	Ctr9	22083	CTR9 homolog, Paf1/RNA polymerase II complex component	-1.70551	-1.7066	4.59322	0.00639982	0.0910398	-3.26143
ENSMUSG00000022476	Polr3h	78929	polymerase (RNA) III (DNA directed) polypeptide H	-5.30896	-5.52718	1.26107	0.00640446	0.0910398	-39.642
ENSMUSG00000024617	Camk2a	12322	calcium/calmodulin-dependent protein kinase II alpha	-2.53187	-2.53508	3.70721	0.00641928	0.0910398	-5.7832
ENSMUSG00000004677	Myo9b	17925	myosin IXb	1.08266	1.08272	7.31231	0.00642708	0.0910398	2.11793
ENSMUSG00000038022	Mindy4	330323	MINDY lysine 48 deubiquitinase 4	-6.58167	-1.44269e+08	-0.499942	0.00643211	0.0910398	-95.7814
ENSMUSG00000006462	A530013C23Rik	329562	RIKEN cDNA A530013C23 gene	5.44706	5.59276	0.813162	0.00643308	0.0910398	43.6242
ENSMUSG00000008958	Vps72	21427	vacuolar protein sorting 72	-1.67738	-1.67851	4.36961	0.00644932	0.0910398	-3.19847
ENSMUSG00000025880	Smad7	17131	SMAD family member 7	-1.173	-1.17318	6.32459	0.00645239	0.0910398	-2.2548
ENSMUSG00000032883	Acsl3	74205	acyl-CoA synthetase long-chain family member 3	1.72152	1.72223	4.78908	0.00645279	0.0910398	3.29783
ENSMUSG00000043587	Pxylp1	235534	2-phosphoxylose phosphatase 1	6.49784	6.81905	2.12942	0.00645515	0.0910398	90.3742
ENSMUSG00000020882	Cacnb1	12295	calcium channel, voltage-dependent, beta 1 subunit	-4.95981	-5.36622	0.669304	0.00646566	0.0910398	-31.1208
ENSMUSG00000021814	Anxa7	11750	annexin A7	1.35571	1.35606	5.24183	0.00646672	0.0910398	2.55922
ENSMUSG00000050345	4930486L24Rik	214639	RIKEN cDNA 4930486L24 gene	-7.57622	-1.44269e+08	0.518001	0.00650189	0.0914397	-190.84
ENSMUSG00000050240	Hic2	58180	hypermethylated in cancer 2	-3.18471	-3.19787	2.96577	0.00651852	0.0915781	-9.09271
ENSMUSG00000079396	LOC100861615	100861615	alpha takusan-like	-2.27231	-2.27697	2.971	0.00653499	0.0916467	-4.83095
ENSMUSG00000026785	Pkn3	263803	protein kinase N3	5.36472	5.40413	1.80994	0.00653698	0.0916467	41.2043
ENSMUSG00000039208	Metrnl	210029	meteorin, glial cell differentiation regulator-like	2.66359	2.66891	3.36717	0.00654837	0.0917112	6.33608
ENSMUSG00000079553	Kifc1	100502766	kinesin family member C1	-7.13592	-1.44269e+08	-0.174584	0.00657952	0.0920519	-140.645
ENSMUSG00000057421	Las1l	76130	LAS1-like (S. cerevisiae)	-1.7984	-1.79961	4.79192	0.00661002	0.0921597	-3.47835
ENSMUSG00000019256	Ahr	11622	aryl-hydrocarbon receptor	2.69148	2.6943	3.95231	0.00661118	0.0921597	6.45974
ENSMUSG00000044117	2900011O08Rik	67254	RIKEN cDNA 2900011O08 gene	8.14706	1.44269e+08	-0.555632	0.00661556	0.0921597	283.472
ENSMUSG00000046093	Hpcal4	170638	hippocalcin-like 4	7.24	7.47865	1.01369	0.00661951	0.0921597	151.167
ENSMUSG00000038412	Higd1a	56295	HIG1 domain family, member 1A	-3.37589	-3.39573	3.07451	0.00662797	0.0921597	-10.3811
ENSMUSG00000029322	Plac8	231507	placenta-specific 8	4.22634	4.23206	3.60915	0.00662818	0.0921597	18.7178
ENSMUSG00000009418	Nav1	215690	neuron navigator 1	1.04441	1.0445	6.77117	0.00666231	0.0924581	2.06252
ENSMUSG00000033161	Atp1a1	11928	ATPase, Na+/K+ transporting, alpha 1 polypeptide	0.956328	0.956368	7.88853	0.00666334	0.0924581	1.94036
ENSMUSG00000004383	Large1	16795	LARGE xylosyl- and glucuronyltransferase 1	-1.58058	-1.58079	6.90519	0.00667616	0.0925409	-2.99091
ENSMUSG00000031671	Setd6	66083	SET domain containing 6	2.17861	2.17941	4.63046	0.00670688	0.0928714	4.52716
ENSMUSG00000035283	Adrb1	11554	adrenergic receptor, beta 1	-1.99389	-1.99493	5.00052	0.00671504	0.0928891	-3.98308
ENSMUSG00000030077	Chl1	12661	cell adhesion molecule L1-like	5.67355	5.71225	2.11343	0.00683335	0.094429	51.0398
ENSMUSG00000023505	Cdca3	14793	cell division cycle associated 3	4.32957	4.36606	2.19542	0.00684877	0.0945452	20.1062
ENSMUSG00000020857	Nme2	18103	NME/NM23 nucleoside diphosphate kinase 2	1.30205	1.30253	4.71591	0.0068913	0.0950352	2.46579
ENSMUSG00000026879	Gsn	227753	gelsolin	3.08612	3.09522	2.99776	0.00691038	0.0952011	8.49212
ENSMUSG00000004270	Lpcat3	14792	lysophosphatidylcholine acyltransferase 3	-1.31988	-1.32005	6.66383	0.00693893	0.0954969	-2.49645
ENSMUSG00000029095	Ablim2	231148	actin-binding LIM protein 2	-7.5046	-1.44269e+08	0.638705	0.00697285	0.0957571	-181.598
ENSMUSG00000038612	Mcl1	17210	myeloid cell leukemia sequence 1	0.858843	0.858851	10.2532	0.00697315	0.0957571	1.81358
ENSMUSG00000036162	Fam219aos	76992	family with sequence similarity 219, member A, opposite strand	-7.20973	-1.44269e+08	-0.0466937	0.00697911	0.0957571	-148.028
ENSMUSG00000036875	Dna2	327762	DNA replication helicase/nuclease 2	2.70691	2.70893	4.09475	0.0069936	0.0958345	6.52924
ENSMUSG00000029530	Ccr9	12769	chemokine (C-C motif) receptor 9	-5.88285	-6.27804	0.862337	0.00699895	0.0958345	-59.0084
ENSMUSG00000037509	Arhgef4	226970	Rho guanine nucleotide exchange factor (GEF) 4	-2.6303	-2.63807	2.81133	0.00701185	0.0958568	-6.19153
ENSMUSG00000029826	Zc3hav1	78781	zinc finger CCCH type, antiviral 1	1.0826	1.08266	7.45108	0.00701478	0.0958568	2.11785
ENSMUSG00000003379	Cd79a	12518	CD79A antigen (immunoglobulin-associated alpha)	5.64482	5.85851	0.174013	0.00712313	0.0972391	50.0333
ENSMUSG00000057234	Mettl15	76894	methyltransferase like 15	-4.80146	-4.89382	1.50095	0.0071402	0.0973114	-27.8858
ENSMUSG00000025185	Loxl4	67573	lysyl oxidase-like 4	-6.86422	-1.44269e+08	-0.400855	0.00714566	0.0973114	-116.503
ENSMUSG00000062661	Ncs1	14299	neuronal calcium sensor 1	-4.78361	-4.81724	2.90319	0.00715005	0.0973114	-27.5429
ENSMUSG00000063919	Srrm4	68955	serine/arginine repetitive matrix 4	7.49686	1.44269e+08	-0.755254	0.00722173	0.0981879	180.625
ENSMUSG00000039661	Dusp26	66959	dual specificity phosphatase 26 (putative)	8.4045	1.44269e+08	-0.265262	0.00724492	0.0983256	338.849
ENSMUSG00000052040	Klf13	50794	Kruppel-like factor 13	1.11903	1.11914	6.86721	0.00725077	0.0983256	2.17201
ENSMUSG00000017718	Afmid	71562	arylformamidase	-3.38433	-3.40057	2.54913	0.00725371	0.0983256	-10.4421
ENSMUSG00000063558	Aox1	11761	aldehyde oxidase 1	3.64808	3.65992	1.92659	0.00727407	0.0984142	12.5367
ENSMUSG00000042810	Krba1	77827	KRAB-A domain containing 1	-1.85592	-1.85717	4.30675	0.00727517	0.0984142	-3.61982
ENSMUSG00000022197	Pdzd2	68070	PDZ domain containing 2	-4.44833	-4.52555	1.58404	0.00728211	0.0984142	-21.8314
ENSMUSG00000026163	Sphkap	77629	SPHK1 interactor, AKAP domain containing	8.36857	1.44269e+08	-0.326488	0.00731946	0.0987788	330.515
ENSMUSG00000001211	Agpat3	28169	1-acylglycerol-3-phosphate O-acyltransferase 3	-1.19129	-1.1915	6.32171	0.00732695	0.0987788	-2.28357
ENSMUSG00000006586	Runx1t1	12395	runt-related transcription factor 1; translocated to, 1 (cyclin D-related)	4.53627	4.5489	3.03529	0.00734066	0.0987788	23.2035
ENSMUSG00000021880	Rnase6	78416	ribonuclease, RNase A family, 6	2.29869	2.29997	3.99266	0.00734471	0.0987788	4.92013
ENSMUSG00000023044	Csad	246277	cysteine sulfinic acid decarboxylase	-2.24192	-2.24319	4.88643	0.00734567	0.0987788	-4.73026
ENSMUSG00000095105	Edaradd	171211	EDAR (ectodysplasin-A receptor)-associated death domain	8.52782	1.44269e+08	1.89108	0.0073596	0.0988676	369.089
ENSMUSG00000032204	Aqp9	64008	aquaporin 9	5.08313	5.10437	2.19667	0.00740201	0.0992607	33.898
ENSMUSG00000025226	Fbxl15	68431	F-box and leucine-rich repeat protein 15	-6.65893	-1.44269e+08	-0.636025	0.00740356	0.0992607	-101.05
ENSMUSG00000043467	Zbtb37	240869	zinc finger and BTB domain containing 37	-1.75391	-1.75463	5.33976	0.00742565	0.099312	-3.37272
ENSMUSG00000097061	9330151L19Rik	414085	RIKEN cDNA 9330151L19 gene	-3.8489	-3.8605	3.56437	0.00743008	0.099312	-14.409
ENSMUSG00000028936	Rpl22	19934	ribosomal protein L22	1.24046	1.2406	6.46171	0.00743804	0.099312	2.36274
ENSMUSG00000009628	Tex15	104271	testis expressed gene 15	6.73637	7.05607	1.38462	0.00744791	0.099312	106.622
ENSMUSG00000040339	Fam102b	329739	family with sequence similarity 102, member B	-0.955715	-0.955731	9.48967	0.00745505	0.099312	-1.93954
ENSMUSG00000020461	Clhc1	73324	clathrin heavy chain linker domain containing 1	-5.89121	-6.30505	-0.395369	0.00745551	0.099312	-59.3513
ENSMUSG00000074419	Gm15448	100041146	predicted gene 15448	5.23806	5.33286	0.536109	0.00746315	0.099312	37.7409
ENSMUSG00000059602	Syn3	27204	synapsin III	5.87723	6.19103	0.250863	0.00746624	0.099312	58.7792
ENSMUSG00000030203	Dusp16	70686	dual specificity phosphatase 16	1.36064	1.3608	6.22491	0.00748968	0.0995258	2.56799
ENSMUSG00000027357	Crls1	66586	cardiolipin synthase 1	-2.46078	-2.46934	2.84916	0.00752757	0.0998596	-5.50513
ENSMUSG00000072571	Tmem253	619301	transmembrane protein 253	-6.3123	-1.44269e+08	-0.0690152	0.00753478	0.0998596	-79.4678
ENSMUSG00000000037	Scml2	107815	Scm polycomb group protein like 2	6.30718	6.88977	-0.293651	0.00753699	0.0998596	79.1862
ENSMUSG00000050370	Ch25h	12642	cholesterol 25-hydroxylase	5.55931	5.65299	1.27577	0.00760892	0.100688	47.1542
ENSMUSG00000039741	Bahcc1	268515	BAH domain and coiled-coil containing 1	-2.47797	-2.48138	3.63103	0.00761441	0.100688	-5.57113
ENSMUSG00000037824	Tspan14	52588	tetraspanin 14	-1.00605	-1.00615	7.03466	0.00762565	0.100738	-2.00841
ENSMUSG00000015501	Hivep2	15273	human immunodeficiency virus type I enhancer binding protein 2	1.6034	1.6038	5.48543	0.00765117	0.100804	3.03859
ENSMUSG00000028952	Zbtb48	100090	zinc finger and BTB domain containing 48	-4.33601	-4.37312	2.61055	0.00765142	0.100804	-20.1962
ENSMUSG00000031297	Slc7a3	11989	solute carrier family 7 (cationic amino acid transporter, y+ system), member 3	-6.89075	-1.44269e+08	-0.947047	0.00765307	0.100804	-118.665
ENSMUSG00000017144	Rnd3	74194	Rho family GTPase 3	3.51041	3.51709	3.57509	0.00766106	0.100811	11.3957
ENSMUSG00000038602	Slc35f1	215085	solute carrier family 35, member F1	5.09183	5.13257	2.31114	0.00772103	0.101501	34.1031
ENSMUSG00000074102	Rbm15b	109095	RNA binding motif protein 15B	9.02186	1.44269e+08	1.23692	0.00775179	0.101763	519.817
ENSMUSG00000057551	Zfp317	244713	zinc finger protein 317	-3.0094	-3.01943	2.96664	0.00776005	0.101763	-8.0523
ENSMUSG00000015970	Chdh	218865	choline dehydrogenase	-4.60739	-5.01019	0.76432	0.00776532	0.101763	-24.376
ENSMUSG00000034345	Gtf2h5	66467	general transcription factor IIH, polypeptide 5	1.57605	1.57686	4.18583	0.00777109	0.101763	2.98153
ENSMUSG00000026657	Frmd4a	209630	FERM domain containing 4A	-1.04331	-1.04333	8.96315	0.00778041	0.101786	-2.06094
ENSMUSG00000089727	Klra8	16639	killer cell lectin-like receptor, subfamily A, member 8	8.55761	1.44269e+08	0.0201445	0.0078119	0.102032	376.789
ENSMUSG00000064341	ND1	17716	NADH dehydrogenase subunit 1	0.889282	0.88929	10.1559	0.00781433	0.102032	1.85225
ENSMUSG00000030102	Itpr1	16438	inositol 1,4,5-trisphosphate receptor 1	1.75526	1.75571	5.43687	0.00782712	0.10206	3.37587
ENSMUSG00000037568	Vash2	226841	vasohibin 2	-6.95749	-1.44269e+08	1.0413	0.00783534	0.10206	-124.283
ENSMUSG00000045327	6330549D23Rik	229613	RIKEN cDNA 6330549D23 gene	-6.68393	-1.44269e+08	-0.228467	0.00783913	0.10206	-102.817
ENSMUSG00000027134	Lpcat4	99010	lysophosphatidylcholine acyltransferase 4	3.4193	3.43193	2.32421	0.00791997	0.103013	10.6983
ENSMUSG00000021448	Shc3	20418	src homology 2 domain-containing transforming protein C3	7.62031	7.94006	0.920866	0.00795731	0.103399	196.762
ENSMUSG00000045005	Fzd5	14367	frizzled class receptor 5	1.76608	1.76688	4.23495	0.00796901	0.103451	3.40128
ENSMUSG00000021130	Galnt16	108760	polypeptide N-acetylgalactosaminyltransferase 16	-7.32112	-1.44269e+08	0.719027	0.00803251	0.104176	-159.91
ENSMUSG00000070873	Lilra5	232801	leukocyte immunoglobulin-like receptor, subfamily A (with TM domain), member 5	1.4629	1.46354	4.72505	0.00806738	0.104496	2.75662
ENSMUSG00000031320	Rps4x	20102	ribosomal protein S4, X-linked	0.859146	0.859163	9.12931	0.00807271	0.104496	1.81396
ENSMUSG00000020083	Fam241b	69894	family with sequence similarity 241, member B	-6.57307	-1.44269e+08	-0.802714	0.0081142	0.104933	-95.2121
ENSMUSG00000053080	2700081O15Rik	108899	RIKEN cDNA 2700081O15 gene	-3.14239	-3.1461	4.09989	0.00812311	0.104947	-8.82987
ENSMUSG00000000627	Sema4f	20355	sema domain, immunoglobulin domain (Ig), TM domain, and short cytoplasmic domain	7.72412	8.04347	1.04149	0.00815691	0.105283	211.442
ENSMUSG00000029063	Nadk	192185	NAD kinase	1.16154	1.16172	6.17072	0.00818497	0.105545	2.23696
ENSMUSG00000024827	Gldc	104174	glycine decarboxylase	-6.47896	-1.44269e+08	-0.391058	0.00824191	0.106177	-89.1992
ENSMUSG00000016386	Mpped2	77015	metallophosphoesterase domain containing 2	6.3552	6.43335	1.42099	0.00826812	0.106414	81.8666
ENSMUSG00000027500	Stmn2	20257	stathmin-like 2	8.32178	1.44269e+08	-0.217422	0.00829015	0.106596	319.966
ENSMUSG00000020519	Sap30l	50724	SAP30-like	-3.56453	-3.60593	1.66347	0.0083237	0.106925	-11.8312
ENSMUSG00000074221	Zfp568	243905	zinc finger protein 568	-2.25828	-2.25981	4.83718	0.0083794	0.107538	-4.7842
ENSMUSG00000049401	Ogfr	72075	opioid growth factor receptor	2.17084	2.17392	3.34181	0.00838781	0.107544	4.50287
ENSMUSG00000023979	Guca1b	107477	guanylate cyclase activator 1B	-7.02464	-1.44269e+08	0.877606	0.00840614	0.107658	-130.205
ENSMUSG00000061100	Retnla	57262	resistin like alpha	6.56069	1.44269e+08	0.662017	0.00841263	0.107658	94.3987
ENSMUSG00000022010	Tsc22d1	21807	TSC22 domain family, member 1	1.46463	1.46515	4.70101	0.00848472	0.108467	2.75992
ENSMUSG00000063234	Gpr84	80910	G protein-coupled receptor 84	-1.09654	-1.09665	6.79587	0.00849567	0.108467	-2.13841
ENSMUSG00000019809	Pex3	56535	peroxisomal biogenesis factor 3	-1.77718	-1.77829	4.93462	0.00849998	0.108467	-3.42755
ENSMUSG00000019699	Akt3	23797	thymoma viral proto-oncogene 3	1.23212	1.23224	6.38814	0.00851638	0.108567	2.34912
ENSMUSG00000022586	Ly6i	57248	lymphocyte antigen 6 complex, locus I	5.08687	5.25422	0.154544	0.00852385	0.108567	33.9861
ENSMUSG00000053646	Plxnb1	235611	plexin B1	-4.64468	-4.73738	2.52337	0.00853502	0.108606	-25.0143
ENSMUSG00000045672	Col27a1	373864	collagen, type XXVII, alpha 1	-1.13962	-1.13967	8.04588	0.00856336	0.108864	-2.20322
ENSMUSG00000064202	4430402I18Rik	381218	RIKEN cDNA 4430402I18 gene	-6.24779	-6.65371	1.19633	0.00858965	0.109096	-75.9926
ENSMUSG00000030823	9130019O22Rik	78921	RIKEN cDNA 9130019O22 gene	-4.17947	-4.21703	2.4747	0.00860372	0.109172	-18.1194
ENSMUSG00000044362	Ccdc89	70054	coiled-coil domain containing 89	-7.00237	-1.44269e+08	-0.640388	0.00861541	0.109217	-128.211
ENSMUSG00000015314	Slamf6	30925	SLAM family member 6	-2.08137	-2.08367	3.96783	0.00865756	0.109453	-4.23208
ENSMUSG00000049807	Arhgap23	58996	Rho GTPase activating protein 23	3.04071	3.0421	4.33482	0.00865821	0.109453	8.22896
ENSMUSG00000038663	Fsd2	244091	fibronectin type III and SPRY domain containing 2	-6.69666	-1.44269e+08	-0.711601	0.00865833	0.109453	-103.728
ENSMUSG00000050075	Gpr171	229323	G protein-coupled receptor 171	4.94852	5.04239	2.19851	0.00868455	0.109682	30.8782
ENSMUSG00000060261	Gtf2i	14886	general transcription factor II I	-1.0813	-1.0814	7.23142	0.0086972	0.109739	-2.11594
ENSMUSG00000004319	Clcn3	12725	chloride channel, voltage-sensitive 3	-1.07488	-1.07499	7.04787	0.00874794	0.110276	-2.10655
ENSMUSG00000050323	Ndufaf6	76947	NADH dehydrogenase (ubiquinone) complex I, assembly factor 6	-4.76045	-4.97282	0.77476	0.00876308	0.110364	-27.1042
ENSMUSG00000059901	Adamts14	237360	a disintegrin-like and metallopeptidase (reprolysin type) with thrombospondin type 1 motif, 14	8.42011	1.44269e+08	0.629268	0.00881726	0.110902	342.535
ENSMUSG00000033852	Gm28042	102238433	predicted gene, 28042	-4.6016	-4.65767	1.78856	0.00882225	0.110902	-24.2784
ENSMUSG00000028051	Hcn3	15168	hyperpolarization-activated, cyclic nucleotide-gated K+ 3	-6.28211	-1.44269e+08	-0.518599	0.0088627	0.111233	-77.8221
ENSMUSG00000034993	Vat1	26949	vesicle amine transport 1	1.90033	1.90227	3.46108	0.00886975	0.111233	3.73299
ENSMUSG00000042606	Hirip3	233876	HIRA interacting protein 3	-2.26282	-2.26757	3.73281	0.00887328	0.111233	-4.79929
ENSMUSG00000039908	Slc26a11	268512	solute carrier family 26, member 11	1.90203	1.90312	4.69271	0.00889673	0.111424	3.7374
ENSMUSG00000022793	B4galt4	56375	UDP-Gal:betaGlcNAc beta 1,4-galactosyltransferase, polypeptide 4	-1.245	-1.24517	6.43737	0.00890691	0.111448	-2.37019
ENSMUSG00000000157	Itgb2l	16415	integrin beta 2-like	5.40652	5.43372	2.64561	0.00898499	0.11215	42.4155
ENSMUSG00000034248	Slc25a37	67712	solute carrier family 25, member 37	-1.06989	-1.06995	7.68478	0.00898651	0.11215	-2.09927
ENSMUSG00000031605	Klhl2	77113	kelch-like 2, Mayven	1.88726	1.8884	4.59968	0.00898794	0.11215	3.69932
ENSMUSG00000032375	Aph1b	208117	aph1 homolog B, gamma secretase subunit	4.33017	4.33925	2.98256	0.00899769	0.112168	20.1145
ENSMUSG00000035202	Lars2	102436	leucyl-tRNA synthetase, mitochondrial	1.0998	1.0998	12.5524	0.00900704	0.112181	2.14325
ENSMUSG00000028085	Gatb	229487	glutamyl-tRNA(Gln) amidotransferase, subunit B	-2.52434	-2.52911	3.95306	0.00902853	0.112279	-5.7531
ENSMUSG00000040964	Arhgef10l	72754	Rho guanine nucleotide exchange factor (GEF) 10-like	2.06492	2.06635	3.77068	0.00903157	0.112279	4.18411
ENSMUSG00000035165	Kcne3	57442	potassium voltage-gated channel, Isk-related subfamily, gene 3	7.68723	1.44269e+08	0.467418	0.00910117	0.112907	206.104
ENSMUSG00000020537	Drg2	13495	developmentally regulated GTP binding protein 2	-2.05662	-2.06065	3.32682	0.00910609	0.112907	-4.1601
ENSMUSG00000017167	Cntnap1	53321	contactin associated protein-like 1	-4.74274	-4.88921	1.03926	0.00910718	0.112907	-26.7737
ENSMUSG00000047419	Cmya5	76469	cardiomyopathy associated 5	-1.56754	-1.56808	5.31638	0.0091185	0.112944	-2.96399
ENSMUSG00000026110	Mgat4a	269181	mannoside acetylglucosaminyltransferase 4, isoenzyme A	-1.01844	-1.01847	9.14422	0.00921318	0.114012	-2.02573
ENSMUSG00000000902	Smarcb1	20587	SWI/SNF related, matrix associated, actin dependent regulator of chromatin, subfamily b, member 1	-1.09547	-1.09575	5.77985	0.0092277	0.114087	-2.13683
ENSMUSG00000046909	Tefm	68550	transcription elongation factor, mitochondrial	-2.24795	-2.2513	3.92261	0.009252	0.114276	-4.75007
ENSMUSG00000026796	Fam129b	227737	family with sequence similarity 129, member B	2.56299	2.56476	4.05341	0.00925992	0.114276	5.90932
ENSMUSG00000038065	Mturn	68235	maturin, neural progenitor differentiation regulator homolog (Xenopus)	-6.50941	-1.44269e+08	0.753564	0.00928233	0.114448	-91.1021
ENSMUSG00000078908	Mon1b	270096	MON1 homolog B, secretory traffciking associated	-1.40324	-1.40391	5.05199	0.00937102	0.115436	-2.64495
ENSMUSG00000050530	Fam171a1	269233	family with sequence similarity 171, member A1	-7.24795	-1.44269e+08	0.572625	0.00940447	0.11566	-152.002
ENSMUSG00000024608	Rps14	20044	ribosomal protein S14	1.11216	1.11229	6.68767	0.00940628	0.11566	2.16169
ENSMUSG00000048251	Bcl11b	58208	B cell leukemia/lymphoma 11B	7.46695	1.44269e+08	-0.469128	0.00942086	0.115733	176.92
ENSMUSG00000036561	Ppp6r2	71474	protein phosphatase 6, regulatory subunit 2	-2.49698	-2.50158	3.72778	0.00953778	0.117015	-5.64504
ENSMUSG00000046718	Bst2	69550	bone marrow stromal cell antigen 2	1.47891	1.4797	4.30942	0.00954254	0.117015	2.78738
ENSMUSG00000025429	Pstpip2	19201	proline-serine-threonine phosphatase-interacting protein 2	3.06684	3.0756	3.40923	0.00957132	0.117199	8.37935
ENSMUSG00000020389	Cdkl3	213084	cyclin-dependent kinase-like 3	-2.69712	-2.70332	3.15048	0.00957485	0.117199	-6.48508
ENSMUSG00000005410	Mcm5	17218	minichromosome maintenance complex component 5	2.39568	2.40052	2.57926	0.00959562	0.117338	5.26226
ENSMUSG00000070520	Nsmce3	66647	NSE3 homolog, SMC5-SMC6 complex component	2.74094	2.74353	3.62291	0.00960365	0.117338	6.68508
ENSMUSG00000036617	Etl4	208618	enhancer trap locus 4	2.65151	2.656	3.27305	0.00961328	0.11735	6.28324
ENSMUSG00000001281	Itgb7	16421	integrin beta 7	3.09678	3.10125	3.18112	0.0096642	0.117865	8.55508
ENSMUSG00000026113	Inpp4a	269180	inositol polyphosphate-4-phosphatase, type I	1.1247	1.12484	6.38901	0.00968634	0.117988	2.18057
ENSMUSG00000014907	Naf1	234344	nuclear assembly factor 1 ribonucleoprotein	-2.37677	-2.38726	2.9126	0.00969178	0.117988	-5.19372
ENSMUSG00000019528	Gyg	27357	glycogenin	1.35829	1.3587	4.97054	0.00970417	0.118011	2.56381
ENSMUSG00000004359	Spic	20728	Spi-C transcription factor (Spi-1/PU.1 related)	1.9085	1.91024	3.36814	0.00971111	0.118011	3.75419
ENSMUSG00000046159	Chrm3	12671	cholinergic receptor, muscarinic 3, cardiac	7.70452	1.44269e+08	-0.671275	0.0097211	0.118026	208.589
ENSMUSG00000074151	Nlrc5	434341	NLR family, CARD domain containing 5	1.89571	1.89637	4.95316	0.00974498	0.118209	3.72105
ENSMUSG00000022853	Ehhadh	74147	enoyl-Coenzyme A, hydratase/3-hydroxyacyl Coenzyme A dehydrogenase	-4.30764	-4.35384	2.07841	0.00983878	0.119034	-19.8029
ENSMUSG00000024176	Sox8	20681	SRY (sex determining region Y)-box 8	-7.2472	-1.44269e+08	0.237828	0.00983896	0.119034	-151.924
ENSMUSG00000044149	Nkrf	77286	NF-kappaB repressing factor	-3.82247	-3.83596	3.92165	0.00983943	0.119034	-14.1475
ENSMUSG00000078606	Gm4070	100042856	predicted gene 4070	0.892285	0.892315	8.28591	0.00986795	0.119272	1.85611
ENSMUSG00000019055	Plod1	18822	procollagen-lysine, 2-oxoglutarate 5-dioxygenase 1	-1.21761	-1.21774	6.96555	0.00991912	0.119784	-2.32561
ENSMUSG00000040322	Slc25a24	229731	solute carrier family 25 (mitochondrial carrier, phosphate carrier), member 24	2.46001	2.46549	3.71603	0.00997505	0.120351	5.5022
ENSMUSG00000027326	Knl1	76464	kinetochore scaffold 1	2.99742	3.00432	3.18242	0.0100203	0.12079	7.98571
ENSMUSG00000034105	Tldc1	74347	TBC/LysM associated domain containing 1	-6.87349	-1.44269e+08	0.450049	0.0100382	0.120897	-117.254
ENSMUSG00000000792	Slc5a5	114479	solute carrier family 5 (sodium iodide symporter), member 5	-6.33959	-1.44269e+08	-0.226731	0.010057	0.120975	-80.9853
ENSMUSG00000000346	Dazap2	23994	DAZ associated protein 2	0.875225	0.875243	9.00486	0.0100633	0.120975	1.83429
ENSMUSG00000020267	Hint1	15254	histidine triad nucleotide binding protein 1	1.57484	1.57585	3.86688	0.0100941	0.120975	2.97903
ENSMUSG00000022441	Efcab6	77627	EF-hand calcium binding domain 6	-4.52477	-4.59597	0.636358	0.0101064	0.120975	-23.0193
ENSMUSG00000036537	Rnf113a1	69942	ring finger protein 113A1	-5.7142	-6.12619	0.461656	0.0101083	0.120975	-52.4984
ENSMUSG00000038462	Uqcrfs1	66694	ubiquinol-cytochrome c reductase, Rieske iron-sulfur polypeptide 1	1.58123	1.58214	4.22206	0.0101211	0.120975	2.99226
ENSMUSG00000063564	Col23a1	237759	collagen, type XXIII, alpha 1	-6.68127	-1.44269e+08	-0.248978	0.0101231	0.120975	-102.627
ENSMUSG00000027994	Mcub	66815	mitochondrial calcium uniporter dominant negative beta subunit	5.33989	5.40885	2.0914	0.0101384	0.120975	40.501
ENSMUSG00000040016	Ptger3	19218	prostaglandin E receptor 3 (subtype EP3)	-4.70043	-4.84526	1.42189	0.0101581	0.120975	-25.9998
ENSMUSG00000020808	Pimreg	109212	PICALM interacting mitotic regulator	4.14498	4.22085	-0.380955	0.010162	0.120975	17.6914
ENSMUSG00000036885	Arhgef26	622434	Rho guanine nucleotide exchange factor (GEF) 26	-5.84723	-1.44269e+08	-0.172516	0.0101722	0.120975	-57.5692
ENSMUSG00000025813	Homer2	26557	homer scaffolding protein 2	5.05716	5.09611	1.82925	0.0101729	0.120975	33.2932
ENSMUSG00000050377	Il31ra	218624	interleukin 31 receptor A	5.6433	5.69721	1.2048	0.0101835	0.120975	49.9808
ENSMUSG00000034994	Eef2	13629	eukaryotic translation elongation factor 2	0.857302	0.857318	9.02513	0.0101907	0.120975	1.81165
ENSMUSG00000086862	Gm13546	100042926	predicted gene 13546	9.08235	1.44269e+08	0.339162	0.0101921	0.120975	542.074
ENSMUSG00000055254	Ntrk2	18212	neurotrophic tyrosine kinase, receptor, type 2	2.13654	2.13767	4.44064	0.0101934	0.120975	4.39707
ENSMUSG00000031502	Col4a1	12826	collagen, type IV, alpha 1	-6.11537	-1.44269e+08	-0.411905	0.010197	0.120975	-69.328
ENSMUSG00000062524	Ncr1	17086	natural cytotoxicity triggering receptor 1	6.84835	1.44269e+08	-0.422266	0.010212	0.121046	115.229
ENSMUSG00000024424	Ttc39c	72747	tetratricopeptide repeat domain 39C	7.603	8.1911	0.754967	0.0102244	0.121087	194.416
ENSMUSG00000030380	Mzf1	109889	myeloid zinc finger 1	-3.66134	-3.71236	1.28919	0.0102555	0.121333	-12.6524
ENSMUSG00000020898	Ctc1	68964	CTS telomere maintenance complex component 1	-1.34257	-1.34283	6.08321	0.0102671	0.121333	-2.53602
ENSMUSG00000014850	Msh3	17686	mutS homolog 3	-2.56925	-2.57885	2.81569	0.0102721	0.121333	-5.935
ENSMUSG00000027883	Gpsm2	76123	G-protein signalling modulator 2 (AGS3-like, C. elegans)	5.21652	5.26903	1.69426	0.0102962	0.121512	37.1816
ENSMUSG00000022211	Carmil3	268747	capping protein regulator and myosin 1 linker 3	-4.94467	-5.33183	-0.138387	0.0103287	0.121788	-30.796
ENSMUSG00000026429	Ube2t	67196	ubiquitin-conjugating enzyme E2T	7.13826	7.72402	0.112702	0.0103627	0.121978	140.874
ENSMUSG00000038416	Cdc16	69957	CDC16 cell division cycle 16	-1.69577	-1.69649	5.11726	0.0103693	0.121978	-3.2395
ENSMUSG00000028546	Elavl4	15572	ELAV like RNA binding protein 4	-4.21197	-4.25644	2.23463	0.0103767	0.121978	-18.5323
ENSMUSG00000048668	Rhno1	72440	RAD9-HUS1-RAD1 interacting nuclear orphan 1	-3.09011	-3.09723	3.02399	0.0103864	0.121978	-8.51561
ENSMUSG00000030216	Wbp11	60321	WW domain binding protein 11	1.27551	1.27574	5.65204	0.0103899	0.121978	2.42085
ENSMUSG00000031146	Plp2	18824	proteolipid protein 2	2.78101	2.78579	3.85468	0.0104096	0.121996	6.87336
ENSMUSG00000054435	Gimap4	107526	GTPase, IMAP family member 4	6.70353	7.03015	0.766104	0.0104136	0.121996	104.223
ENSMUSG00000031754	Nudt21	68219	nudix (nucleoside diphosphate linked moiety X)-type motif 21	1.71163	1.71227	4.39445	0.0104186	0.121996	3.2753
ENSMUSG00000027273	Snap25	20614	synaptosomal-associated protein 25	-3.64996	-3.69993	3.46722	0.0104391	0.12213	-12.553
ENSMUSG00000041429	Nthl1	18207	nth (endonuclease III)-like 1 (E.coli)	-7.23917	-1.44269e+08	0.0930894	0.0104864	0.122577	-151.08
ENSMUSG00000040055	Gjb6	14623	gap junction protein, beta 6	3.64651	3.65878	2.14883	0.0105255	0.122846	12.523
ENSMUSG00000021223	Papln	170721	papilin, proteoglycan-like sulfated glycoprotein	-6.44422	-1.44269e+08	-0.315047	0.0105276	0.122846	-87.0772
ENSMUSG00000041831	Sytl3	83672	synaptotagmin-like 3	5.74669	5.8156	1.17018	0.0105856	0.12341	53.694
ENSMUSG00000027508	Pag1	94212	phosphoprotein associated with glycosphingolipid microdomains 1	-0.901821	-0.901827	10.8048	0.0105942	0.12341	-1.86842
ENSMUSG00000078817	Nlrp12	378425	NLR family, pyrin domain containing 12	6.1903	1.44269e+08	2.65498	0.0106035	0.123412	73.0238
ENSMUSG00000026463	Atp2b4	381290	ATPase, Ca++ transporting, plasma membrane 4	4.56903	4.59305	2.66863	0.0106192	0.123488	23.7365
ENSMUSG00000018698	Lhx1	16869	LIM homeobox protein 1	8.7709	1.44269e+08	0.736027	0.0106315	0.123525	436.821
ENSMUSG00000024597	Slc12a2	20496	solute carrier family 12, member 2	-1.03236	-1.03242	7.8055	0.0106861	0.124053	-2.04537
ENSMUSG00000051355	Commd1	17846	COMM domain containing 1	-2.87229	-2.88346	2.97614	0.0107295	0.124286	-7.32229
ENSMUSG00000042705	Commd10	69456	COMM domain containing 10	2.39555	2.39674	4.35228	0.0107307	0.124286	5.26177
ENSMUSG00000027016	Zfp385b	241494	zinc finger protein 385B	7.08423	7.21664	1.49226	0.0107339	0.124286	135.695
ENSMUSG00000038540	Tmc3	233424	transmembrane channel-like gene family 3	-5.73171	-6.13557	0.545425	0.0107766	0.124674	-53.1393
ENSMUSG00000098369	Gm2274	100039503	predicted gene 2274	-7.31331	-1.44269e+08	0.979988	0.010794	0.124769	-159.047
ENSMUSG00000034926	Dhcr24	74754	24-dehydrocholesterol reductase	2.93176	2.94252	3.16001	0.0108659	0.12542	7.63042
ENSMUSG00000042320	Prox2	73422	prospero homeobox 2	-3.69016	-3.72068	2.28229	0.0108755	0.12542	-12.9077
ENSMUSG00000019478	Rab4a	19341	RAB4A, member RAS oncogene family	-4.31905	-4.3656	1.76737	0.0108782	0.12542	-19.9602
ENSMUSG00000070498	Tmem132b	208151	transmembrane protein 132B	-7.74745	-1.44269e+08	-0.22405	0.0109003	0.125492	-214.889
ENSMUSG00000037993	Dhx38	64340	DEAH (Asp-Glu-Ala-His) box polypeptide 38	1.54046	1.54088	5.07667	0.0109117	0.125492	2.90887
ENSMUSG00000026601	Axdnd1	77352	axonemal dynein light chain domain containing 1	3.33829	3.35083	1.49701	0.0109123	0.125492	10.114
ENSMUSG00000005813	Metap1	75624	methionyl aminopeptidase 1	-1.22521	-1.22553	5.7567	0.0109484	0.125716	-2.33789
ENSMUSG00000093954	Gm16867	100862085	predicted gene, 16867	-3.54677	-3.56352	2.14694	0.0109504	0.125716	-11.6865
ENSMUSG00000025939	Ube2w	66799	ubiquitin-conjugating enzyme E2W (putative)	-1.48608	-1.48739	4.38861	0.0109733	0.125811	-2.80127
ENSMUSG00000083307	AA414768	245350	expressed sequence AA414768	5.96562	6.12753	0.373832	0.0109773	0.125811	62.493
ENSMUSG00000030298	Sec13	110379	SEC13 homolog, nuclear pore and COPII coat complex component	-1.39315	-1.39391	4.70663	0.0110065	0.125871	-2.62652
ENSMUSG00000074194	Zfp791	244556	zinc finger protein 791	-4.50153	-4.58042	1.71829	0.0110089	0.125871	-22.6514
ENSMUSG00000071661	Zbtb3	75291	zinc finger and BTB domain containing 3	-7.28177	-1.44269e+08	0.0522788	0.0110106	0.125871	-155.607
ENSMUSG00000051811	Cox6b2	333182	cytochrome c oxidase subunit VIb polypeptide 2	-5.50832	-5.91939	0.281179	0.0110389	0.126088	-45.5165
ENSMUSG00000022529	Zfp263	74120	zinc finger protein 263	1.14307	1.1432	6.2895	0.0110848	0.126505	2.20851
ENSMUSG00000092060	Bend4	666938	BEN domain containing 4	3.86278	3.8741	3.48272	0.0111115	0.126702	14.5483
ENSMUSG00000001313	Rnd2	11858	Rho family GTPase 2	-7.68636	-1.44269e+08	0.692004	0.0111303	0.126803	-205.98
ENSMUSG00000019990	Pde7b	29863	phosphodiesterase 7B	3.0761	3.08216	3.38584	0.0111509	0.126803	8.43331
ENSMUSG00000029923	Rab19	19331	RAB19, member RAS oncogene family	4.8123	4.83901	1.65756	0.0111631	0.126803	28.0961
ENSMUSG00000055994	Nod2	257632	nucleotide-binding oligomerization domain containing 2	3.08104	3.08915	3.64691	0.0111649	0.126803	8.46224
ENSMUSG00000059326	Csf2ra	12982	colony stimulating factor 2 receptor, alpha, low-affinity (granulocyte-macrophage)	1.28739	1.2876	6.1107	0.0111676	0.126803	2.44085
ENSMUSG00000020122	Egfr	13649	epidermal growth factor receptor	4.6409	4.66242	2.46887	0.0111766	0.126803	24.9489
ENSMUSG00000039202	Abhd2	54608	abhydrolase domain containing 2	0.948266	0.948308	7.61568	0.0111882	0.126828	1.92955
ENSMUSG00000033966	Cdkl4	381113	cyclin-dependent kinase-like 4	-4.78843	-4.94052	1.0795	0.0112477	0.127323	-27.6352
ENSMUSG00000056592	Zfp658	210104	zinc finger protein 658	-1.2367	-1.23702	5.87864	0.0112508	0.127323	-2.35659
ENSMUSG00000016496	Cd274	60533	CD274 antigen	1.452	1.45235	5.60365	0.0112611	0.127333	2.73587
ENSMUSG00000056116	H2-T22	15039	histocompatibility 2, T region locus 22	1.46881	1.46939	4.48895	0.0112726	0.127356	2.76794
ENSMUSG00000053574	4930563E22Rik	75304	RIKEN cDNA 4930563E22 gene	-7.39153	-1.44269e+08	-0.0506632	0.0112888	0.127433	-167.908
ENSMUSG00000039981	Zc3h12d	237256	zinc finger CCCH type containing 12D	4.8692	4.9079	2.34526	0.0113109	0.12752	29.2264
ENSMUSG00000028832	Stmn1	16765	stathmin 1	1.73877	1.74003	4.11466	0.0113154	0.12752	3.33751
ENSMUSG00000056476	Med12l	329650	mediator complex subunit 12-like	-1.04207	-1.04222	6.39162	0.0113292	0.127569	-2.05918
ENSMUSG00000041986	Elmod1	270162	ELMO/CED-12 domain containing 1	8.34076	1.44269e+08	-0.308101	0.0114104	0.128377	324.205
ENSMUSG00000070305	Mpzl3	319742	myelin protein zero-like 3	4.80532	4.84879	1.38411	0.011465	0.128715	27.9606
ENSMUSG00000059089	Fcgr4	246256	Fc receptor, IgG, low affinity IV	2.18452	2.18565	4.20387	0.0114823	0.128715	4.54577
ENSMUSG00000020902	Ntn1	18208	netrin 1	-7.18278	-1.44269e+08	-0.00914793	0.0114905	0.128715	-145.289
ENSMUSG00000031847	1700030J22Rik	69528	RIKEN cDNA 1700030J22 gene	-6.81691	-1.44269e+08	0.522281	0.0114914	0.128715	-112.744
ENSMUSG00000030539	Sema4b	20352	sema domain, immunoglobulin domain (Ig), transmembrane domain (TM) and short cytoplasmic domain, (semaphorin) 4B	-1.40929	-1.40969	5.59281	0.0114936	0.128715	-2.65606
ENSMUSG00000023826	Park2	50873	Parkinson disease (autosomal recessive, juvenile) 2, parkin	-4.15541	-4.25478	1.3296	0.0115066	0.128715	-17.8198
ENSMUSG00000027533	Fabp5	16592	fatty acid binding protein 5, epidermal	4.0243	4.03463	2.54151	0.0115073	0.128715	16.2717
ENSMUSG00000044145	1810024B03Rik	329509	RIKEN cDNA 1810024B03 gene	-3.67918	-3.70237	2.45215	0.0115275	0.12879	-12.8098
ENSMUSG00000032193	Ldlr	16835	low density lipoprotein receptor	2.23588	2.2383	4.55204	0.0115349	0.12879	4.7105
ENSMUSG00000079508	Apoo	68316	apolipoprotein O	-4.08853	-4.17362	1.98255	0.011547	0.12879	-17.0126
ENSMUSG00000020010	Vnn3	26464	vanin 3	6.48615	7.07129	0.92449	0.0115521	0.12879	89.645
ENSMUSG00000061979	Rcc1l	94254	reculator of chromosome condensation 1 like	-2.65905	-2.67299	2.21722	0.0116925	0.130248	-6.31615
ENSMUSG00000037996	Slc24a2	76376	solute carrier family 24 (sodium/potassium/calcium exchanger), member 2	-6.25468	-6.65153	0.953218	0.011725	0.130438	-76.3567
ENSMUSG00000028412	Slc44a1	100434	solute carrier family 44, member 1	1.10197	1.1021	6.65212	0.0117289	0.130438	2.14648
ENSMUSG00000032783	Troap	78733	trophinin associated protein	7.08283	7.68767	0.756291	0.0117743	0.130836	135.564
ENSMUSG00000027313	Chac1	69065	ChaC, cation transport regulator 1	5.21052	5.35121	0.213925	0.0117981	0.130887	37.0273
ENSMUSG00000037086	Prr32	68800	proline rich 32	7.56545	1.44269e+08	-0.561544	0.0117983	0.130887	189.42
ENSMUSG00000021803	Cdhr1	170677	cadherin-related family member 1	-6.67786	-1.44269e+08	-0.906814	0.0118295	0.131125	-102.385
ENSMUSG00000022236	Ropn1l	252967	ropporin 1-like	-6.48346	-1.44269e+08	-0.462219	0.011878	0.131554	-89.4781
ENSMUSG00000078995	Zfp456	408065	zinc finger protein 456	-1.81735	-1.8188	4.25973	0.0118897	0.131576	-3.52433
ENSMUSG00000023495	Pcbp4	59092	poly(rC) binding protein 4	-5.74258	-1.44269e+08	-0.524133	0.0119354	0.131974	-53.5414
ENSMUSG00000021867	Tmem254b	100039257	transmembrane protein 254b	-4.86583	-5.01814	1.12155	0.0119833	0.132287	-29.1582
ENSMUSG00000072676	Tmem254a	66039	transmembrane protein 254a	-4.86583	-5.01814	1.12155	0.0119833	0.132287	-29.1582
ENSMUSG00000020900	Myh10	77579	myosin, heavy polypeptide 10, non-muscle	1.83622	1.8369	4.86657	0.0120541	0.13296	3.57074
ENSMUSG00000037060	Cavin3	109042	caveolae associated 3	6.89024	1.44269e+08	-1.51391	0.0120956	0.133309	118.623
ENSMUSG00000078931	Pdf	68023	peptide deformylase (mitochondrial)	-4.36114	-4.42106	1.93309	0.0121198	0.133466	-20.5511
ENSMUSG00000050912	Tmem123	71929	transmembrane protein 123	0.959737	0.959815	7.13511	0.0121495	0.133684	1.94496
ENSMUSG00000069303	Hist1h2br	665622	histone cluster 1 H2br	5.04618	5.08281	1.85516	0.0121637	0.133731	33.0409
ENSMUSG00000030096	Slc6a6	21366	solute carrier family 6 (neurotransmitter transporter, taurine), member 6	0.848015	0.848035	8.83419	0.0122057	0.134084	1.80002
ENSMUSG00000047976	Kcna1	16485	potassium voltage-gated channel, shaker-related subfamily, member 1	-6.88598	-1.44269e+08	0.35751	0.0123221	0.135253	-118.273
ENSMUSG00000091971	Hspa1a	193740	heat shock protein 1A	1.86192	1.86214	6.87966	0.0123496	0.135445	3.63492
ENSMUSG00000037020	Wdr62	233064	WD repeat domain 62	2.1607	2.16325	3.38123	0.0123635	0.135486	4.47132
ENSMUSG00000057265	Bbof1	72873	basal body orientation factor 1	-5.97844	-1.44269e+08	-0.943823	0.0124788	0.136543	-63.0508
ENSMUSG00000043207	Zmpste24	230709	zinc metallopeptidase, STE24	-1.16173	-1.16183	7.24667	0.0124801	0.136543	-2.23725
ENSMUSG00000018470	Kcnab3	16499	potassium voltage-gated channel, shaker-related subfamily, beta member 3	-6.57801	-1.44269e+08	1.05437	0.0125037	0.136691	-95.5386
ENSMUSG00000020532	Acaca	107476	acetyl-Coenzyme A carboxylase alpha	1.69981	1.70037	4.83026	0.0125209	0.136767	3.24859
ENSMUSG00000029536	Gatc	384281	glutamyl-tRNA(Gln) amidotransferase, subunit C	-1.32374	-1.324	6.10287	0.0125884	0.137394	-2.50315
ENSMUSG00000060429	Sntb1	20649	syntrophin, basic 1	7.60754	1.44269e+08	-0.176451	0.012623	0.13766	195.028
ENSMUSG00000028560	Usp1	230484	ubiquitin specific peptidase 1	1.26149	1.2618	5.38052	0.012669	0.138051	2.39743
ENSMUSG00000019362	D8Ertd738e	101966	DNA segment, Chr 8, ERATO Doi 738, expressed	1.51961	1.52023	4.5359	0.012692	0.13819	2.86713
ENSMUSG00000063506	Arhgap22	239027	Rho GTPase activating protein 22	-1.59481	-1.59557	4.96184	0.0127323	0.138517	-3.02055
ENSMUSG00000050721	Plekho2	102595	pleckstrin homology domain containing, family O member 2	1.24035	1.24058	6.07372	0.0128188	0.139309	2.36256
ENSMUSG00000026790	Odf2	18286	outer dense fiber of sperm tails 2	-1.34921	-1.3496	5.48933	0.0128312	0.139309	-2.54772
ENSMUSG00000025193	Cutc	66388	cutC copper transporter	-3.93549	-3.98776	2.2886	0.0128429	0.139309	-15.3004
ENSMUSG00000029449	Rhof	23912	ras homolog family member F (in filopodia)	3.64182	3.65953	1.61894	0.0128465	0.139309	12.4823
ENSMUSG00000026986	Hnmt	140483	histamine N-methyltransferase	-2.45328	-2.45414	5.73758	0.0128676	0.139427	-5.47659
ENSMUSG00000021496	Pcbd2	72562	pterin 4 alpha carbinolamine dehydratase/dimerization cofactor of hepatocyte nuclear factor 1 alpha (TCF1) 2	2.44959	2.45164	3.5078	0.0128791	0.139439	5.46259
ENSMUSG00000041592	Sdk2	237979	sidekick cell adhesion molecule 2	-4.82242	-5.22969	-0.859249	0.0129353	0.139935	-28.2939
ENSMUSG00000016252	Atp5e	67126	ATP synthase, H+ transporting, mitochondrial F1 complex, epsilon subunit	1.55355	1.55452	4.39447	0.0130376	0.140929	2.93538
ENSMUSG00000075010	AW112010	107350	expressed sequence AW112010	2.09761	2.09995	3.00037	0.01306	0.141025	4.28001
ENSMUSG00000041444	Arhgap32	330914	Rho GTPase activating protein 32	-1.68172	-1.68312	4.67443	0.0130673	0.141025	-3.2081
ENSMUSG00000047205	Dusp18	75219	dual specificity phosphatase 18	-3.64093	-3.64778	3.83093	0.0130877	0.141059	-12.4746
ENSMUSG00000079197	Psme2	19188	proteasome (prosome, macropain) activator subunit 2 (PA28 beta)	1.2822	1.28251	5.4384	0.0131019	0.141059	2.4321
ENSMUSG00000022864	D16Ertd472e	67102	DNA segment, Chr 16, ERATO Doi 472, expressed	2.58741	2.59074	3.63941	0.0131023	0.141059	6.01019
ENSMUSG00000030051	Aplf	72103	aprataxin and PNKP like factor	-2.32838	-2.33399	2.9991	0.0131123	0.141059	-5.0224
ENSMUSG00000022180	Slc7a8	50934	solute carrier family 7 (cationic amino acid transporter, y+ system), member 8	-0.91751	-0.917534	8.82306	0.0131449	0.141226	-1.88885
ENSMUSG00000038122	Tbc1d32	544696	TBC1 domain family, member 32	-2.09425	-2.0965	4.17942	0.0131488	0.141226	-4.27005
ENSMUSG00000031565	Fgfr1	14182	fibroblast growth factor receptor 1	3.62373	3.62939	3.43576	0.0131752	0.141398	12.3268
ENSMUSG00000025155	Dus1l	68730	dihydrouridine synthase 1-like (S. cerevisiae)	-1.99752	-2.00053	3.33825	0.0132051	0.141606	-3.99314
ENSMUSG00000025034	Trim8	93679	tripartite motif-containing 8	-1.04404	-1.04427	6.02462	0.0132245	0.141701	-2.062
ENSMUSG00000030579	Tyrobp	22177	TYRO protein tyrosine kinase binding protein	0.878565	0.878577	9.53138	0.013247	0.141815	1.83855
ENSMUSG00000074211	Sdhaf1	68332	succinate dehydrogenase complex assembly factor 1	-3.53043	-3.55792	2.46084	0.0132561	0.141815	-11.5549
ENSMUSG00000032392	Parp16	214424	poly (ADP-ribose) polymerase family, member 16	-3.90669	-3.92024	2.96263	0.0133943	0.142998	-14.9979
ENSMUSG00000020827	Mink1	50932	misshapen-like kinase 1 (zebrafish)	1.13535	1.13556	5.51261	0.013412	0.142998	2.19671
ENSMUSG00000008475	Arpc5	67771	actin related protein 2/3 complex, subunit 5	0.931557	0.931596	8.0779	0.0134144	0.142998	1.90733
ENSMUSG00000073705	Cenps	69928	centromere protein S	-5.73975	-1.44269e+08	0.942128	0.0134199	0.142998	-53.4362
ENSMUSG00000029279	Brdt	114642	bromodomain, testis-specific	4.96606	5.01038	1.15691	0.0134213	0.142998	31.256
ENSMUSG00000024986	Hhex	15242	hematopoietically expressed homeobox	-1.23385	-1.23398	7.13057	0.0134331	0.142998	-2.35193
ENSMUSG00000035351	Nup37	69736	nucleoporin 37	-5.00474	-5.40414	0.823901	0.0134408	0.142998	-32.1053
ENSMUSG00000033703	Fuk	234730	fucokinase	-3.45643	-3.47718	2.1615	0.013469	0.143034	-10.9771
ENSMUSG00000037408	Cnnm4	94220	cyclin M4	1.58745	1.58798	4.67	0.0134902	0.143034	3.00518
ENSMUSG00000028862	Map3k6	53608	mitogen-activated protein kinase kinase kinase 6	6.23164	1.44269e+08	-0.0527807	0.0134918	0.143034	75.1466
ENSMUSG00000078234	Klhdc7a	242721	kelch domain containing 7A	5.86245	6.08685	0.020057	0.0134957	0.143034	58.1798
ENSMUSG00000008734	Gprc5b	64297	G protein-coupled receptor, family C, group 5, member B	3.90736	3.9207	2.15286	0.0135059	0.143034	15.0049
ENSMUSG00000022443	Myh9	17886	myosin, heavy polypeptide 9, non-muscle	0.891034	0.891066	8.24384	0.0135077	0.143034	1.8545
ENSMUSG00000031838	Ifi30	65972	interferon gamma inducible protein 30	1.09865	1.09877	6.4002	0.0135239	0.143092	2.14154
ENSMUSG00000028610	Dmrtb1	56296	DMRT-like family B with proline-rich C-terminal, 1	-6.30079	-1.44269e+08	-0.68348	0.0136177	0.143941	-78.8362
ENSMUSG00000056737	Capg	12332	capping protein (actin filament), gelsolin-like	2.13137	2.13265	4.18543	0.0136254	0.143941	4.38133
ENSMUSG00000038685	Rtel1	269400	regulator of telomere elongation helicase 1	2.70235	2.70385	3.87403	0.0136786	0.14439	6.50863
ENSMUSG00000026564	Dusp27	240892	dual specificity phosphatase 27 (putative)	-4.1549	-4.17101	3.07647	0.0137195	0.144475	-17.8135
ENSMUSG00000049904	Tmem17	103765	transmembrane protein 17	-7.53568	-1.44269e+08	1.58497	0.0137215	0.144475	-185.552
ENSMUSG00000059173	Pde1a	18573	phosphodiesterase 1A, calmodulin-dependent	6.77154	6.95523	1.32242	0.0137274	0.144475	109.254
ENSMUSG00000033031	C330027C09Rik	224171	RIKEN cDNA C330027C09 gene	2.65833	2.66405	2.43168	0.0137599	0.144475	6.31303
ENSMUSG00000074811	Hps6	20170	HPS6, biogenesis of lysosomal organelles complex 2 subunit 3	-3.63737	-3.72245	1.35779	0.0137642	0.144475	-12.4439
ENSMUSG00000000202	Btbd17	72014	BTB (POZ) domain containing 17	-6.31358	-1.44269e+08	-1.15689	0.013772	0.144475	-79.5384
ENSMUSG00000020520	Galnt10	171212	polypeptide N-acetylgalactosaminyltransferase 10	-1.42011	-1.42067	4.98437	0.0137787	0.144475	-2.67606
ENSMUSG00000020260	Pofut2	80294	protein O-fucosyltransferase 2	1.93303	1.93393	4.43802	0.0137844	0.144475	3.81856
ENSMUSG00000078607	1810010H24Rik	69066	RIKEN cDNA 1810010H24 gene	-6.2622	-1.44269e+08	-0.486023	0.0137912	0.144475	-76.7557
ENSMUSG00000020388	Pdlim4	30794	PDZ and LIM domain 4	-1.86918	-1.87146	3.55143	0.0137937	0.144475	-3.65324
ENSMUSG00000073599	Ecscr	68545	endothelial cell surface expressed chemotaxis and apoptosis regulator	-1.06462	-1.06479	6.16199	0.0138442	0.144892	-2.09162
ENSMUSG00000026239	Pde6d	18582	phosphodiesterase 6D, cGMP-specific, rod, delta	1.98834	1.98945	4.15859	0.0138961	0.145301	3.9678
ENSMUSG00000030361	Klrb1a	17057	killer cell lectin-like receptor subfamily B member 1A	6.85135	7.43632	0.0777985	0.0139072	0.145301	115.468
ENSMUSG00000080059	Rps19-ps3	277692	ribosomal protein S19, pseudogene 3	-5.41419	-1.44269e+08	-0.479673	0.0139167	0.145301	-42.6417
ENSMUSG00000030592	Ryr1	20190	ryanodine receptor 1, skeletal muscle	5.34802	5.42937	0.705067	0.0139287	0.145301	40.73
ENSMUSG00000009828	Ick	56542	intestinal cell kinase	-1.7225	-1.7233	5.09316	0.0139441	0.145301	-3.30008
ENSMUSG00000026162	Nhej1	75570	nonhomologous end-joining factor 1	-6.33747	-1.44269e+08	1.19249	0.0139537	0.145301	-80.8663
ENSMUSG00000091649	Phf11b	236451	PHD finger protein 11B	1.40754	1.40797	4.89251	0.0139658	0.145301	2.65284
ENSMUSG00000027580	Helz2	229003	helicase with zinc finger 2, transcriptional coactivator	1.96145	1.96274	4.1279	0.0139875	0.145301	3.89453
ENSMUSG00000059713	Rcan3	53902	regulator of calcineurin 3	-1.35204	-1.35241	5.7974	0.0139911	0.145301	-2.55274
ENSMUSG00000043090	Zfp866	330788	zinc finger protein 866	-1.51383	-1.51425	5.90921	0.0139943	0.145301	-2.85567
ENSMUSG00000032060	Cryab	12955	crystallin, alpha B	2.62741	2.63133	3.18373	0.0140136	0.145301	6.17915
ENSMUSG00000031990	Jam3	83964	junction adhesion molecule 3	-3.33823	-3.35112	2.86026	0.014035	0.145301	-10.1137
ENSMUSG00000097368	Gm10390	100503427	predicted gene 10390	-5.56502	-5.97597	0.537659	0.0140354	0.145301	-47.3409
ENSMUSG00000024271	Elp2	58523	elongator acetyltransferase complex subunit 2	-1.34671	-1.34721	5.41884	0.0140414	0.145301	-2.54332
ENSMUSG00000097191	5730422E09Rik	433966	RIKEN cDNA 5730422E09 gene	-7.87028	-1.44269e+08	-0.244821	0.0140447	0.145301	-233.986
ENSMUSG00000002058	Unc119	22248	unc-119 lipid binding chaperone	4.06642	4.11667	1.25175	0.0141122	0.145853	16.7538
ENSMUSG00000053897	Slc39a8	67547	solute carrier family 39 (metal ion transporter), member 8	-1.55755	-1.55808	5.2432	0.0141197	0.145853	-2.94354
ENSMUSG00000079316	Rab9	56382	RAB9, member RAS oncogene family	1.52862	1.52913	5.24831	0.0141513	0.146021	2.88509
ENSMUSG00000049504	Proser1	212127	proline and serine rich 1	-1.13556	-1.1359	5.78081	0.0141576	0.146021	-2.19704
ENSMUSG00000035509	Fbxl21	213311	F-box and leucine-rich repeat protein 21	-3.77684	-3.82513	1.47192	0.0141754	0.146093	-13.707
ENSMUSG00000032207	Lipc	15450	lipase, hepatic	-6.29287	-1.44269e+08	-0.566628	0.0142008	0.146244	-78.4045
ENSMUSG00000022422	Dscc1	72107	DNA replication and sister chromatid cohesion 1	-4.90641	-5.29474	0.555102	0.0142527	0.146666	-29.99
ENSMUSG00000057182	Scn3a	20269	sodium channel, voltage-gated, type III, alpha	9.39652	1.44269e+08	0.52916	0.0142776	0.146811	673.961
ENSMUSG00000007646	Rad51c	114714	RAD51 paralog C	2.42706	2.42979	2.80037	0.0143341	0.14721	5.37795
ENSMUSG00000029840	Mtpn	14489	myotrophin	0.871914	0.871943	8.20799	0.0143383	0.14721	1.83009
ENSMUSG00000060802	B2m	12010	beta-2 microglobulin	0.762431	0.762433	11.9084	0.0143697	0.147421	1.69635
ENSMUSG00000007682	Dio2	13371	deiodinase, iodothyronine, type II	-4.57017	-4.77577	2.42545	0.014401	0.14763	-23.7552
ENSMUSG00000031285	Dcx	13193	doublecortin	6.74659	6.80274	2.88548	0.0144285	0.14778	107.381
ENSMUSG00000039813	Tbc1d2	381605	TBC1 domain family, member 2	-7.13402	-1.44269e+08	0.119052	0.0144376	0.14778	-140.46
ENSMUSG00000018381	Abi3	66610	ABI gene family, member 3	-1.06264	-1.06268	8.17285	0.0144676	0.147975	-2.08875
ENSMUSG00000040247	Tbc1d10c	108995	TBC1 domain family, member 10c	3.72027	3.78441	0.530057	0.0144966	0.148159	13.1799
ENSMUSG00000030114	Klrg1	50928	killer cell lectin-like receptor subfamily G, member 1	8.72299	1.44269e+08	0.696618	0.0145187	0.148227	422.554
ENSMUSG00000023892	Zfp51	22709	zinc finger protein 51	-1.98866	-1.99141	3.68499	0.0145252	0.148227	-3.96867
ENSMUSG00000070031	Sp140	434484	Sp140 nuclear body protein	1.17758	1.17778	5.99392	0.0145484	0.148276	2.26198
ENSMUSG00000078768	Zfp566	72556	zinc finger protein 566	-3.63409	-3.66135	2.1368	0.0145647	0.148276	-12.4156
ENSMUSG00000051246	Msantd1	403174	Myb/SANT-like DNA-binding domain containing 1	-7.56104	-1.44269e+08	0.46495	0.0145766	0.148276	-188.843
ENSMUSG00000021756	Il6st	16195	interleukin 6 signal transducer	-0.93822	-0.938231	9.90443	0.0145899	0.148276	-1.91616
ENSMUSG00000002831	Plin4	57435	perilipin 4	-5.82504	-1.44269e+08	-1.12017	0.0145937	0.148276	-56.6907
ENSMUSG00000030055	Rab43	69834	RAB43, member RAS oncogene family	0.950414	0.950497	6.86633	0.0145959	0.148276	1.93243
ENSMUSG00000027173	Depdc7	211896	DEP domain containing 7	-1.78172	-1.78382	3.87955	0.0146259	0.148348	-3.43837
ENSMUSG00000016756	Cmah	12763	cytidine monophospho-N-acetylneuraminic acid hydroxylase	1.10671	1.10681	6.93293	0.0146358	0.148348	2.15354
ENSMUSG00000009772	Nuak2	74137	NUAK family, SNF1-like kinase, 2	1.3238	1.32427	4.9327	0.0146359	0.148348	2.50325
ENSMUSG00000079442	St6galnac4	20448	ST6 (alpha-N-acetyl-neuraminyl-2,3-beta-galactosyl-1,3)-N-acetylgalactosaminide alpha-2,6-sialyltransferase 4	-1.1481	-1.14834	5.96469	0.0146891	0.148775	-2.21622
ENSMUSG00000044702	Palb2	233826	partner and localizer of BRCA2	-2.27637	-2.28292	3.3574	0.0147087	0.148862	-4.84458
ENSMUSG00000075425	Gm13547	433416	predicted gene 13547	-6.00016	-1.44269e+08	-0.45966	0.0147462	0.149025	-64.0073
ENSMUSG00000049130	C5ar1	12273	complement component 5a receptor 1	0.936232	0.9363	7.38632	0.0147469	0.149025	1.91352
ENSMUSG00000020515	Cnot8	69125	CCR4-NOT transcription complex, subunit 8	-1.48768	-1.48821	5.55601	0.0147746	0.149194	-2.80438
ENSMUSG00000028017	Egf	13645	epidermal growth factor	-6.37458	-1.44269e+08	-0.0490744	0.0148612	0.149956	-82.9738
ENSMUSG00000025147	Mob2	101513	MOB kinase activator 2	-2.99395	-3.01219	2.49582	0.0149585	0.150825	-7.96651
ENSMUSG00000063882	Uqcrh	66576	ubiquinol-cytochrome c reductase hinge protein	1.3249	1.32537	4.79708	0.0150488	0.151155	2.50515
ENSMUSG00000044595	Dnd1	213236	DND microRNA-mediated repression inhibitor 1	-5.99691	-1.44269e+08	0.554005	0.0150503	0.151155	-63.863
ENSMUSG00000074519	Zfp971	626848	zinc finger protein 971	1.8506	1.85229	3.52575	0.0150511	0.151155	3.60649
ENSMUSG00000090083	Rnf8	58230	ring finger protein 8	-2.44258	-2.44805	3.29735	0.0150519	0.151155	-5.43613
ENSMUSG00000020752	Recql5	170472	RecQ protein-like 5	-1.80213	-1.80429	4.17484	0.0150564	0.151155	-3.48734
ENSMUSG00000032012	Nectin1	58235	nectin cell adhesion molecule 1	2.85981	2.87471	2.19627	0.0150602	0.151155	7.25919
ENSMUSG00000053286	Trmt1l	98685	tRNA methyltransferase 1 like	-1.13633	-1.13658	6.01295	0.0150779	0.151155	-2.19821
ENSMUSG00000032607	Amt	434437	aminomethyltransferase	-6.48791	-1.44269e+08	-0.427493	0.0150808	0.151155	-89.7545
ENSMUSG00000032324	Tspan3	56434	tetraspanin 3	-1.12927	-1.12951	6.03342	0.0151213	0.151338	-2.18748
ENSMUSG00000030271	Ogg1	18294	8-oxoguanine DNA-glycosylase 1	-3.53917	-3.56528	1.87875	0.0151325	0.151338	-11.6251
ENSMUSG00000048481	Mypop	232934	Myb-related transcription factor, partner of profilin	-6.06337	-1.44269e+08	-0.407703	0.0151393	0.151338	-66.8738
ENSMUSG00000025489	Ifitm5	73835	interferon induced transmembrane protein 5	4.3831	4.54272	0.114673	0.0151439	0.151338	20.8663
ENSMUSG00000021250	Fos	14281	FBJ osteosarcoma oncogene	1.11421	1.11424	8.69071	0.015174	0.151441	2.16476
ENSMUSG00000021607	Mrpl36	94066	mitochondrial ribosomal protein L36	2.16021	2.16143	3.78633	0.0151767	0.151441	4.46978
ENSMUSG00000046618	Olfml2a	241327	olfactomedin-like 2A	-6.3155	-1.44269e+08	-0.718609	0.0152358	0.151919	-79.6442
ENSMUSG00000031722	Hp	15439	haptoglobin	2.77701	2.78036	4.01076	0.015254	0.151988	6.85432
ENSMUSG00000060509	Xcr1	23832	chemokine (C motif) receptor 1	2.02989	2.03198	3.15561	0.015272	0.152056	4.08373
ENSMUSG00000027171	Prrg4	228413	proline rich Gla (G-carboxyglutamic acid) 4 (transmembrane)	-6.64948	-1.44269e+08	0.013593	0.0152859	0.15206	-100.391
ENSMUSG00000061518	Cox5b	12859	cytochrome c oxidase subunit Vb	1.61148	1.61193	4.96405	0.015295	0.15206	3.05564
ENSMUSG00000067235	H2-Q10	15007	histocompatibility 2, Q region locus 10	1.28805	1.28824	6.2615	0.0153238	0.152194	2.44198
ENSMUSG00000039057	Myo16	244281	myosin XVI	-6.60381	-1.44269e+08	-1.14184	0.0153398	0.152194	-97.2626
ENSMUSG00000096233	Gm13238	236069	carnitine deficiency-associated gene expressed in ventricle 3 pseudogene	-5.61302	-6.02467	0.283081	0.0153422	0.152194	-48.9426
ENSMUSG00000096981	Gm16845	100503652	predicted gene, 16845	-4.58438	-4.73492	1.50178	0.0153834	0.152412	-23.9904
ENSMUSG00000044167	Foxo1	56458	forkhead box O1	-1.40673	-1.407	6.42677	0.015392	0.152412	-2.65135
ENSMUSG00000028289	Epha7	13841	Eph receptor A7	7.72017	1.44269e+08	0.0954161	0.0153981	0.152412	210.864
ENSMUSG00000039835	Nhsl1	215819	NHS-like 1	-4.93168	-5.02585	2.0028	0.0154339	0.152654	-30.5199
ENSMUSG00000004897	Hdgf	15191	hepatoma-derived growth factor	1.39858	1.39889	5.23643	0.0154697	0.152705	2.63641
ENSMUSG00000039316	Rftn1	76438	raftlin lipid raft linker 1	2.06965	2.07091	4.0369	0.0154813	0.152705	4.19786
ENSMUSG00000024856	Cdk2ap2	52004	CDK2-associated protein 2	1.62757	1.62904	3.69746	0.0155035	0.152705	3.08993
ENSMUSG00000053338	Tarm1	245126	T cell-interacting, activating receptor on myeloid cells 1	5.58198	5.67704	1.63264	0.0155039	0.152705	47.9008
ENSMUSG00000015127	Unkl	74154	unkempt family like zinc finger	-1.94667	-1.94827	4.30139	0.0155047	0.152705	-3.85485
ENSMUSG00000039116	Adgrg6	215798	adhesion G protein-coupled receptor G6	4.21184	4.26604	2.32313	0.0155068	0.152705	18.5306
ENSMUSG00000079388	2610042L04Rik	554327	RIKEN cDNA 2610042L04 gene	-1.86045	-1.86201	4.2985	0.0155543	0.153041	-3.63121
ENSMUSG00000032221	Mns1	17427	meiosis-specific nuclear structural protein 1	5.71936	5.85288	0.505426	0.0155636	0.153041	52.6863
ENSMUSG00000045636	Mtus1	102103	mitochondrial tumor suppressor 1	-0.796439	-0.796457	8.97942	0.0155878	0.153166	-1.73681
ENSMUSG00000017716	Birc5	11799	baculoviral IAP repeat-containing 5	2.66077	2.66718	2.31275	0.0156103	0.153276	6.32368
ENSMUSG00000097073	9430037G07Rik	320692	RIKEN cDNA 9430037G07 gene	-2.30666	-2.31075	3.31659	0.0157102	0.154145	-4.94737
ENSMUSG00000010054	Tusc2	80385	tumor suppressor candidate 2	2.40338	2.40682	2.68282	0.0157785	0.154599	5.29043
ENSMUSG00000029648	Flt1	14254	FMS-like tyrosine kinase 1	2.46257	2.46368	4.65784	0.0157829	0.154599	5.51199
ENSMUSG00000020528	Prpsap2	212627	phosphoribosyl pyrophosphate synthetase-associated protein 2	-1.06109	-1.06124	6.34184	0.0157908	0.154599	-2.08651
ENSMUSG00000004530	Coro1c	23790	coronin, actin binding protein 1C	1.1458	1.14591	6.71851	0.0158038	0.154614	2.21269
ENSMUSG00000037801	Iqch	78250	IQ motif containing H	-5.10107	-5.1577	2.97435	0.0158373	0.154735	-34.3222
ENSMUSG00000028238	Atp6v0d2	242341	ATPase, H+ transporting, lysosomal V0 subunit D2	6.07864	6.13939	2.89463	0.0158391	0.154735	67.5854
ENSMUSG00000008859	Rala	56044	v-ral simian leukemia viral oncogene A (ras related)	-1.29459	-1.295	5.32971	0.0160004	0.156051	-2.45308
ENSMUSG00000097284	4930480K23Rik	75016	RIKEN cDNA 4930480K23 gene	-3.60336	-3.6758	0.98695	0.0160059	0.156051	-12.154
ENSMUSG00000023092	Fhl1	14199	four and a half LIM domains 1	-6.78068	-1.44269e+08	-0.548038	0.0160156	0.156051	-109.948
ENSMUSG00000031381	Piga	18700	phosphatidylinositol glycan anchor biosynthesis, class A	-2.78882	-2.79404	3.60279	0.0160264	0.156051	-6.91064
ENSMUSG00000031444	F10	14058	coagulation factor X	3.12733	3.14656	0.728372	0.0160323	0.156051	8.73819
ENSMUSG00000035064	Eef2k	13631	eukaryotic elongation factor-2 kinase	-0.950927	-0.950999	7.17666	0.0160432	0.156051	-1.93311
ENSMUSG00000031575	Ash2l	23808	ASH2 like histone lysine methyltransferase complex subunit	-1.37112	-1.37155	5.4487	0.0160696	0.156196	-2.58672
ENSMUSG00000046449	Nexmif	245555	neurite extension and migration factor	6.77868	7.36357	0.196501	0.0160835	0.156219	109.796
ENSMUSG00000002799	Jag2	16450	jagged 2	-3.79084	-3.83479	1.85018	0.0160993	0.156259	-13.8406
ENSMUSG00000030209	Grin2b	14812	glutamate receptor, ionotropic, NMDA2B (epsilon 2)	6.36098	6.40495	2.2583	0.0161174	0.156323	82.195
ENSMUSG00000059049	Frem1	329872	Fras1 related extracellular matrix protein 1	-6.9483	-1.44269e+08	-0.183285	0.01615	0.15643	-123.494
ENSMUSG00000032028	Nxpe2	78252	neurexophilin and PC-esterase domain family, member 2	5.69676	6.03633	-0.538187	0.0161517	0.15643	51.8675
ENSMUSG00000092399	4930556N13Rik	75285	RIKEN cDNA 4930556N13 gene	-6.35369	-1.44269e+08	-0.904611	0.0162028	0.156813	-81.7806
ENSMUSG00000029121	Crmp1	12933	collapsin response mediator protein 1	5.67428	5.81692	0.231973	0.0162345	0.157008	51.0655
ENSMUSG00000019857	Asf1a	66403	anti-silencing function 1A histone chaperone	-1.57133	-1.57278	4.54691	0.0162819	0.157244	-2.97179
ENSMUSG00000097197	9530027J09Rik	100500713	RIKEN cDNA 9530027J09 gene	5.09044	5.23018	0.524183	0.0162861	0.157244	34.0703
ENSMUSG00000039497	Dse	212898	dermatan sulfate epimerase	1.35068	1.35106	5.28239	0.0163192	0.157244	2.55031
ENSMUSG00000052776	Oas1a	246730	2'-5' oligoadenylate synthetase 1A	1.66421	1.66585	3.51445	0.0163244	0.157244	3.1694
ENSMUSG00000015671	Psma2	19166	proteasome (prosome, macropain) subunit, alpha type 2	1.11088	1.11107	5.9457	0.016325	0.157244	2.15978
ENSMUSG00000087159	Gm15246	101055907	predicted gene 15246	-6.0531	-1.44269e+08	-0.0851441	0.0163289	0.157244	-66.3994
ENSMUSG00000028599	Tnfrsf1b	21938	tumor necrosis factor receptor superfamily, member 1b	0.849205	0.84923	8.31317	0.016355	0.157384	1.80151
ENSMUSG00000031891	Hsd11b2	15484	hydroxysteroid 11-beta dehydrogenase 2	-5.07214	-5.47208	0.282123	0.0163683	0.157399	-33.6409
ENSMUSG00000003228	Grk5	14773	G protein-coupled receptor kinase 5	2.58634	2.59114	3.06243	0.0164679	0.15816	6.00574
ENSMUSG00000021675	F2rl2	14064	coagulation factor II (thrombin) receptor-like 2	4.28207	4.33992	1.75703	0.0164766	0.15816	19.455
ENSMUSG00000038740	Mvb12b	72543	multivesicular body subunit 12B	-0.913033	-0.913113	7.06574	0.0164857	0.15816	-1.883
ENSMUSG00000098274	Rpl24	68193	ribosomal protein L24	0.950121	0.950199	7.00464	0.0164943	0.15816	1.93204
ENSMUSG00000078627	2019-03-10	632687	membrane-associated ring finger (C3HC4) 10	-7.3041	-1.44269e+08	-0.492006	0.016513	0.158227	-158.035
ENSMUSG00000024565	Sall3	20689	spalt like transcription factor 3	-1.00231	-1.00242	6.62348	0.0165433	0.158405	-2.0032
ENSMUSG00000009670	Tex11	83558	testis expressed gene 11	-6.16748	-1.44269e+08	-0.677912	0.0165772	0.158617	-71.878
ENSMUSG00000028341	Nr4a3	18124	nuclear receptor subfamily 4, group A, member 3	3.20776	3.21592	2.81574	0.0165962	0.158642	9.23918
ENSMUSG00000071669	Snx29	74478	sorting nexin 29	-1.11045	-1.11068	6.15749	0.0166033	0.158642	-2.15914
ENSMUSG00000021671	Poc5	67463	POC5 centriolar protein	2.12945	2.13096	3.78994	0.0166686	0.159154	4.37551
ENSMUSG00000024301	Kifc5b	16580	kinesin family member C5B	-7.02791	-1.44269e+08	-0.00322474	0.0166988	0.159329	-130.501
ENSMUSG00000034958	Atcay	16467	ataxia, cerebellar, Cayman type	5.79393	1.44269e+08	-1.38445	0.0167119	0.159341	55.4815
ENSMUSG00000032194	Kank2	235041	KN motif and ankyrin repeat domains 2	1.97951	1.9805	4.47624	0.0167319	0.15942	3.9436
ENSMUSG00000031974	Abcb10	56199	ATP-binding cassette, sub-family B (MDR/TAP), member 10	-1.85996	-1.86274	3.56436	0.0167662	0.159598	-3.62997
ENSMUSG00000052852	Reep1	52250	receptor accessory protein 1	-7.83812	-1.44269e+08	1.39311	0.0167743	0.159598	-228.828
ENSMUSG00000021376	Tpmt	22017	thiopurine methyltransferase	-4.84729	-5.0672	1.06911	0.0167889	0.159598	-28.7858
ENSMUSG00000022248	Rad1	19355	RAD1 checkpoint DNA exonuclease	-1.5094	-1.51067	4.15516	0.0168055	0.159598	-2.84691
ENSMUSG00000057278	Snrpg	68011	small nuclear ribonucleoprotein polypeptide G	1.3781	1.3789	4.40628	0.0168098	0.159598	2.59925
ENSMUSG00000043541	Casc1	320662	cancer susceptibility candidate 1	-5.91855	-6.3112	-0.058187	0.0168281	0.15966	-60.4869
ENSMUSG00000034177	Rnf43	207742	ring finger protein 43	6.83275	1.44269e+08	-0.834339	0.0168761	0.159918	113.989
ENSMUSG00000020571	Pdia6	71853	protein disulfide isomerase associated 6	-0.956637	-0.956781	6.41879	0.0168789	0.159918	-1.94078
ENSMUSG00000074635	3110070M22Rik	67304	RIKEN cDNA 3110070M22 gene	-6.57286	-1.44269e+08	-0.915537	0.0169042	0.160045	-95.1979
ENSMUSG00000031367	Ap1s2	108012	adaptor-related protein complex 1, sigma 2 subunit	1.06527	1.06541	6.29708	0.0169191	0.160074	2.09257
ENSMUSG00000024976	Shoc2	56392	soc-2 (suppressor of clear) homolog (C. elegans)	0.969351	0.96941	7.25568	0.0169552	0.160229	1.95796
ENSMUSG00000028443	Nudt2	66401	nudix (nucleoside diphosphate linked moiety X)-type motif 2	-3.93592	-4.01842	2.28442	0.0169631	0.160229	-15.3049
ENSMUSG00000024376	Epb41l4a	13824	erythrocyte membrane protein band 4.1 like 4a	-5.05613	-5.26998	0.235526	0.0169725	0.160229	-33.2695
ENSMUSG00000020193	Zpbp	53604	zona pellucida binding protein	-5.80347	-1.44269e+08	-0.266931	0.016983	0.160229	-55.8494
ENSMUSG00000030781	Slc5a2	246787	solute carrier family 5 (sodium/glucose cotransporter), member 2	-6.20922	-1.44269e+08	-0.712669	0.0170104	0.160375	-73.988
ENSMUSG00000037296	Lsm1	67207	LSM1 homolog, mRNA degradation associated	-2.51633	-2.52519	2.56215	0.0170238	0.16039	-5.72125
ENSMUSG00000048978	Nrsn1	22360	neurensin 1	7.32379	1.44269e+08	-0.536264	0.0170623	0.16064	160.207
ENSMUSG00000070336	Fbxo47	72973	F-box protein 47	-5.9914	-1.44269e+08	-0.0652091	0.0170776	0.160672	-63.6196
ENSMUSG00000060044	Tmem26	327766	transmembrane protein 26	4.4676	4.49727	1.39667	0.0171354	0.160979	22.1249
ENSMUSG00000038070	Cntln	338349	centlein, centrosomal protein	2.07895	2.07982	4.80463	0.0171465	0.160979	4.22499
ENSMUSG00000044134	Fam109a	231717	family with sequence similarity 109, member A	-5.32826	-5.72992	-0.279216	0.0171591	0.160979	-40.176
ENSMUSG00000027822	Slc33a1	11416	solute carrier family 33 (acetyl-CoA transporter), member 1	-1.51149	-1.51245	4.67166	0.0171706	0.160979	-2.85105
ENSMUSG00000037902	Sirpa	19261	signal-regulatory protein alpha	-0.755492	-0.755498	10.441	0.0171741	0.160979	-1.68821
ENSMUSG00000052214	Opa3	403187	optic atrophy 3	-1.87513	-1.87719	4.19468	0.0171817	0.160979	-3.66836
ENSMUSG00000085982	9530051G07Rik	319781	RIKEN cDNA 9530051G07 gene	9.77123	1.44269e+08	1.31415	0.0171996	0.161035	873.845
ENSMUSG00000019813	Cep57l1	103268	centrosomal protein 57-like 1	-3.5004	-3.51618	2.16682	0.0172157	0.161073	-11.3168
ENSMUSG00000099032	Tcf24	100039596	transcription factor 24	-6.22259	-1.44269e+08	-0.465425	0.0172617	0.161392	-74.6771
ENSMUSG00000028782	Adgrb2	230775	adhesion G protein-coupled receptor B2	4.92368	5.08833	-0.194028	0.0172901	0.161546	30.3511
ENSMUSG00000051043	Gprc5c	70355	G protein-coupled receptor, family C, group 5, member C	3.98131	4.02544	1.32363	0.0173202	0.161715	15.794
ENSMUSG00000091736	Yy2	100073351	Yy2 transcription factor	2.31535	2.31774	3.00031	0.0173445	0.161742	4.97726
ENSMUSG00000072694	1500011B03Rik	66236	RIKEN cDNA 1500011B03 gene	-3.75392	-3.82322	1.56202	0.0173858	0.161742	-13.491
ENSMUSG00000006720	Zfp184	193452	zinc finger protein 184 (Kruppel-like)	-3.5464	-3.57492	1.95423	0.0173883	0.161742	-11.6835
ENSMUSG00000097637	4933417D19Rik	71186	RIKEN cDNA 4933417D19 gene	-4.9933	-5.40107	0.0403566	0.0173901	0.161742	-31.8517
ENSMUSG00000024404	Riok3	66878	RIO kinase 3	1.02225	1.02237	6.45995	0.0174083	0.161742	2.03108
ENSMUSG00000023088	Abcc1	17250	ATP-binding cassette, sub-family C (CFTR/MRP), member 1	-1.22082	-1.22112	6.01027	0.0174173	0.161742	-2.33079
ENSMUSG00000011884	Gltp	56356	glycolipid transfer protein	1.04333	1.04347	6.26475	0.0174192	0.161742	2.06098
ENSMUSG00000068245	Phf11d	219132	PHD finger protein 11D	1.1798	1.17997	6.14871	0.017421	0.161742	2.26546
ENSMUSG00000042510	AA986860	212439	expressed sequence AA986860	-6.20912	-1.44269e+08	-0.671262	0.0174309	0.161742	-73.9831
ENSMUSG00000017404	Rpl19	19921	ribosomal protein L19	1.03467	1.03481	6.32541	0.0174508	0.161816	2.04864
ENSMUSG00000043102	Qrfp	227717	pyroglutamylated RFamide peptide	-5.93499	-1.44269e+08	-0.343525	0.0174922	0.162074	-61.1801
ENSMUSG00000047013	Fbxo41	330369	F-box protein 41	7.2046	1.44269e+08	-1.18795	0.0175027	0.162074	147.503
ENSMUSG00000020646	Mboat2	67216	membrane bound O-acyltransferase domain containing 2	-7.43337	-1.44269e+08	0.868787	0.0175444	0.162348	-172.85
ENSMUSG00000026605	Cenpf	108000	centromere protein F	1.78442	1.78542	4.43291	0.0176421	0.163141	3.4448
ENSMUSG00000027163	Commd9	76501	COMM domain containing 9	-2.35619	-2.36221	3.13665	0.0176602	0.163196	-5.12015
ENSMUSG00000020604	Arsg	74008	arylsulfatase G	-1.4496	-1.4501	5.42427	0.0177087	0.163479	-2.73132
ENSMUSG00000021569	Trip13	69716	thyroid hormone receptor interactor 13	3.69049	3.70015	2.38246	0.017715	0.163479	12.9107
ENSMUSG00000037679	Inf2	70435	inverted formin, FH2 and WH2 domain containing	3.44365	3.46238	2.055	0.0177341	0.163544	10.8803
ENSMUSG00000035929	H2-Q4	15015	histocompatibility 2, Q region locus 4	1.1153	1.1156	5.0857	0.0177745	0.163616	2.1664
ENSMUSG00000039783	Kmo	98256	kynurenine 3-monooxygenase (kynurenine 3-hydroxylase)	3.33102	3.3505	2.7944	0.0177778	0.163616	10.0632
ENSMUSG00000070000	Fcho1	74015	FCH domain only 1	4.52504	4.56839	1.02438	0.0177783	0.163616	23.0235
ENSMUSG00000035561	Aldh1b1	72535	aldehyde dehydrogenase 1 family, member B1	4.70643	4.77006	0.357408	0.0179341	0.164867	26.1082
ENSMUSG00000023905	Tnfrsf12a	27279	tumor necrosis factor receptor superfamily, member 12a	-2.96196	-2.9788	2.88997	0.0179387	0.164867	-7.79184
ENSMUSG00000095789	Nupr1l	69034	nuclear protein transcriptional regulator 1 like	-4.01724	-4.15257	1.20877	0.0179829	0.165162	-16.1923
ENSMUSG00000022434	Fam118a	73225	family with sequence similarity 118, member A	-2.10677	-2.1175	2.60533	0.018005	0.165202	-4.30727
ENSMUSG00000027428	Rbbp9	26450	retinoblastoma binding protein 9, serine hydrolase	-2.08072	-2.08191	5.15661	0.0180156	0.165202	-4.2302
ENSMUSG00000028614	Ndc1	72787	NDC1 transmembrane nucleoporin	-1.87062	-1.87455	3.65285	0.018024	0.165202	-3.65689
ENSMUSG00000028145	Them4	75778	thioesterase superfamily member 4	-4.61345	-4.66712	2.26474	0.0180553	0.165376	-24.4786
ENSMUSG00000026358	Rgs1	50778	regulator of G-protein signaling 1	0.948457	0.94847	9.62242	0.0180954	0.165587	1.92981
ENSMUSG00000008129	4930432K21Rik	74666	RIKEN cDNA 4930432K21 gene	-6.79415	-1.44269e+08	-0.396879	0.0181028	0.165587	-110.979
ENSMUSG00000032418	Me1	17436	malic enzyme 1, NADP(+)-dependent, cytosolic	-5.7961	-1.44269e+08	-0.741934	0.0181281	0.165706	-55.5649
ENSMUSG00000090141	Gm614	245536	predicted gene 614	4.85964	5.01838	-0.474253	0.018223	0.166461	29.0334
ENSMUSG00000022419	Deptor	97998	DEP domain containing MTOR-interacting protein	1.31355	1.31382	5.47468	0.018237	0.166476	2.48552
ENSMUSG00000031303	Map3k15	270672	mitogen-activated protein kinase kinase kinase 15	1.89484	1.89607	3.68706	0.0182662	0.166609	3.7188
ENSMUSG00000021268	Meg3	17263	maternally expressed 3	5.06092	5.07691	2.8717	0.0182763	0.166609	33.3802
ENSMUSG00000000399	Ndufa9	66108	NADH dehydrogenase (ubiquinone) 1 alpha subcomplex, 9	-1.28993	-1.29029	5.82444	0.018305	0.166668	-2.44516
ENSMUSG00000039483	Asb6	72323	ankyrin repeat and SOCS box-containing 6	-1.96454	-1.96749	3.52947	0.0183127	0.166668	-3.9029
ENSMUSG00000068180	AY512915	414067	cDNA sequence AY512915	-5.72504	-1.44269e+08	-0.706554	0.0183417	0.166668	-52.8941
ENSMUSG00000061371	Zfp873	408062	zinc finger protein 873	-2.66568	-2.67095	3.42915	0.0183658	0.166668	-6.34525
ENSMUSG00000044734	Serpinb1a	66222	serine (or cysteine) peptidase inhibitor, clade B, member 1a	-4.34362	-4.43665	1.68773	0.0183721	0.166668	-20.303
ENSMUSG00000031714	Gab1	14388	growth factor receptor bound protein 2-associated protein 1	-1.13319	-1.13329	7.24857	0.0183783	0.166668	-2.19343
ENSMUSG00000005882	Uqcc1	56046	ubiquinol-cytochrome c reductase complex assembly factor 1	-1.85533	-1.85673	4.45012	0.0183883	0.166668	-3.61834
ENSMUSG00000030087	Klf15	66277	Kruppel-like factor 15	-6.0523	-1.44269e+08	0.0805697	0.0184012	0.166668	-66.3626
ENSMUSG00000000223	Drp2	13497	dystrophin related protein 2	-8.02877	-1.44269e+08	-0.0340585	0.0184037	0.166668	-261.157
ENSMUSG00000038079	Tmem237	381259	transmembrane protein 237	-3.29331	-3.31634	2.0144	0.0184062	0.166668	-9.80361
ENSMUSG00000070643	Sox13	20668	SRY (sex determining region Y)-box 13	-5.14154	-5.53207	0.665908	0.0185151	0.167542	-35.2985
ENSMUSG00000040373	Cacng5	140723	calcium channel, voltage-dependent, gamma subunit 5	-6.8349	-1.44269e+08	0.0649986	0.0185318	0.167581	-114.159
ENSMUSG00000012405	Rpl15	66480	ribosomal protein L15	1.28512	1.28534	5.85077	0.018583	0.167903	2.43702
ENSMUSG00000069662	Marcks	17118	myristoylated alanine rich protein kinase C substrate	-0.792781	-0.792788	10.5156	0.0186022	0.167903	-1.73241
ENSMUSG00000029657	Hsph1	15505	heat shock 105kDa/110kDa protein 1	1.3415	1.34161	6.8589	0.018611	0.167903	2.53414
ENSMUSG00000020185	E2f7	52679	E2F transcription factor 7	2.91868	2.93311	1.5369	0.0186172	0.167903	7.56155
ENSMUSG00000030555	Ttc23	67009	tetratricopeptide repeat domain 23	-5.18602	-5.57767	0.867011	0.0186675	0.168135	-36.4038
ENSMUSG00000052926	Rnaseh2a	69724	ribonuclease H2, large subunit	3.13789	3.13964	3.98499	0.0186679	0.168135	8.80237
ENSMUSG00000033147	Slc22a15	242126	solute carrier family 22 (organic anion/cation transporter), member 15	2.75049	2.76245	2.88607	0.0187023	0.168333	6.72945
ENSMUSG00000015090	Ptgds	19215	prostaglandin D2 synthase (brain)	2.46647	2.46763	4.52622	0.0187213	0.168361	5.52688
ENSMUSG00000025010	Ccnj	240665	cyclin J	-3.2726	-3.28775	3.1151	0.0187304	0.168361	-9.66388
ENSMUSG00000026875	Traf1	22029	TNF receptor-associated factor 1	3.78506	3.79962	2.34491	0.0188728	0.169529	13.7853
ENSMUSG00000044066	Cep68	216543	centrosomal protein 68	-1.04834	-1.04841	7.74715	0.0189108	0.169758	-2.06815
ENSMUSG00000021573	Tppp	72948	tubulin polymerization promoting protein	-1.13113	-1.13128	6.61951	0.0190012	0.170244	-2.1903
ENSMUSG00000061273	Mmgt1	236792	membrane magnesium transporter 1	-1.75926	-1.76026	4.76454	0.019009	0.170244	-3.38525
ENSMUSG00000020707	Rnf135	71956	ring finger protein 135	-1.42118	-1.42195	4.69815	0.0190251	0.170244	-2.67805
ENSMUSG00000026748	Plxdc2	67448	plexin domain containing 2	-0.899176	-0.899183	10.6434	0.0190477	0.170244	-1.865
ENSMUSG00000031954	Cfdp1	23837	craniofacial development protein 1	1.45331	1.45362	5.41339	0.0190565	0.170244	2.73835
ENSMUSG00000007867	Ift43	76411	intraflagellar transport 43	-6.46771	-1.44269e+08	-0.839047	0.0190602	0.170244	-88.5064
ENSMUSG00000020721	Helz	78455	helicase with zinc finger domain	-0.890773	-0.890833	7.54896	0.019071	0.170244	-1.85417
ENSMUSG00000029298	Gbp9	236573	guanylate-binding protein 9	1.11802	1.11815	6.118	0.0190815	0.170244	2.17049
ENSMUSG00000042622	Maff	17133	v-maf musculoaponeurotic fibrosarcoma oncogene family, protein F (avian)	3.41487	3.42211	2.43964	0.0190909	0.170244	10.6654
ENSMUSG00000026827	Gpd2	14571	glycerol phosphate dehydrogenase 2, mitochondrial	1.8186	1.81963	4.7683	0.0190912	0.170244	3.5274
ENSMUSG00000060176	Kif27	75050	kinesin family member 27	-6.64842	-1.44269e+08	-0.656595	0.0191455	0.170616	-100.317
ENSMUSG00000028096	Gpr89	67549	G protein-coupled receptor 89	1.34596	1.34632	5.00321	0.0192777	0.171681	2.54199
ENSMUSG00000017146	Brca1	12189	breast cancer 1, early onset	4.49334	4.51396	2.30004	0.019353	0.172238	22.5232
ENSMUSG00000071516	Hist1h2ai	319191	histone cluster 1, H2ai	-6.07569	-1.44269e+08	-0.944427	0.0194251	0.172765	-67.4475
ENSMUSG00000008489	Elavl2	15569	ELAV like RNA binding protein 1	7.94772	1.44269e+08	-0.486977	0.0194656	0.172899	246.889
ENSMUSG00000046711	Hmga1	15361	high mobility group AT-hook 1	-1.42365	-1.42466	4.54181	0.0194668	0.172899	-2.68263
ENSMUSG00000037014	Sstr4	20608	somatostatin receptor 4	4.77316	5.09479	-0.914783	0.0194785	0.172899	27.3442
ENSMUSG00000032841	Prr5l	72446	proline rich 5 like	1.74344	1.74486	3.83297	0.0195254	0.173133	3.34832
ENSMUSG00000055897	Ppp4r1l-ps	100043911	protein phosphatase 4, regulatory subunit 1-like, pseudogene	1.3298	1.33006	5.39429	0.0195415	0.173133	2.51367
ENSMUSG00000006575	Rundc3a	51799	RUN domain containing 3A	-6.32388	-1.44269e+08	-0.00808623	0.0195434	0.173133	-80.1081
ENSMUSG00000098428	Gm2260	100039484	predicted gene 2260	-3.42268	-3.46526	2.70348	0.0195988	0.173511	-10.7233
ENSMUSG00000035678	Tnfsf9	21950	tumor necrosis factor (ligand) superfamily, member 9	2.6361	2.64951	2.22998	0.0196206	0.173521	6.21647
ENSMUSG00000079852	Klra4	16635	killer cell lectin-like receptor, subfamily A, member 4	6.9598	1.44269e+08	-0.220159	0.0196257	0.173521	124.482
ENSMUSG00000061477	Rps7	20115	ribosomal protein S7	1.02487	1.02504	6.08225	0.0196543	0.173661	2.03477
ENSMUSG00000038349	Plcl1	227120	phospholipase C-like 1	-1.50685	-1.50753	5.05052	0.0197103	0.174041	-2.8419
ENSMUSG00000024371	C2	12263	complement component 2 (within H-2S)	2.61692	2.62371	3.73678	0.0197475	0.174255	6.13441
ENSMUSG00000025586	Cpeb1	12877	cytoplasmic polyadenylation element binding protein 1	3.4275	3.43694	2.01116	0.0197842	0.174466	10.7592
ENSMUSG00000073414	Mpig6b	106722	megakaryocyte and platelet inhibitory receptor G6b	-6.68551	-1.44269e+08	-0.421962	0.0198651	0.175065	-102.929
ENSMUSG00000062822	4833420G17Rik	67392	RIKEN cDNA 4833420G17 gene	-1.11761	-1.11794	5.55973	0.0198956	0.175219	-2.16988
ENSMUSG00000017774	Myo1c	17913	myosin IC	1.26294	1.26318	5.70573	0.0199485	0.175444	2.39984
ENSMUSG00000064036	Mro	71263	maestro	4.60343	4.67251	0.35981	0.0199552	0.175444	24.3092
ENSMUSG00000021540	Smad5	17129	SMAD family member 5	-1.13961	-1.13977	6.61492	0.0199602	0.175444	-2.20322
ENSMUSG00000021775	Nr1d2	353187	nuclear receptor subfamily 1, group D, member 2	-1.70977	-1.71036	5.3627	0.0200482	0.176073	-3.27108
ENSMUSG00000083282	Ctsf	56464	cathepsin F	-1.0818	-1.08194	6.76147	0.0200663	0.176073	-2.11667
ENSMUSG00000028700	Pomgnt1	68273	protein O-linked mannose beta 1,2-N-acetylglucosaminyltransferase	-1.74555	-1.74806	3.94961	0.0200839	0.176073	-3.35323
ENSMUSG00000017843	Ppp2r5c	26931	protein phosphatase 2, regulatory subunit B', gamma	1.08886	1.08897	6.53409	0.020092	0.176073	2.12706
ENSMUSG00000030720	Cln3	12752	ceroid lipofuscinosis, neuronal 3, juvenile (Batten, Spielmeyer-Vogt disease)	1.00695	1.00706	6.3033	0.0201018	0.176073	2.00966
ENSMUSG00000020381	Mrnip	68067	MRN complex interacting protein	-4.73638	-4.88129	2.07169	0.02011	0.176073	-26.6559
ENSMUSG00000026496	Parp1	11545	poly (ADP-ribose) polymerase family, member 1	0.955924	0.956009	6.74388	0.0201536	0.176269	1.93982
ENSMUSG00000044950	Pwwp2a	70802	PWWP domain containing 2A	-1.14149	-1.1416	7.0102	0.0201585	0.176269	-2.20608
ENSMUSG00000018919	Tm4sf5	75604	transmembrane 4 superfamily member 5	7.69441	1.44269e+08	0.69119	0.0202541	0.176946	207.132
ENSMUSG00000029161	Cgref1	68567	cell growth regulator with EF hand domain 1	-5.74464	-1.44269e+08	-1.11459	0.0202621	0.176946	-53.6178
ENSMUSG00000032717	Mdfi	17240	MyoD family inhibitor	-3.81357	-3.88383	1.33581	0.0203525	0.177551	-14.0604
ENSMUSG00000059325	Hopx	74318	HOP homeobox	4.27929	4.32542	0.844175	0.0203577	0.177551	19.4175
ENSMUSG00000003581	Rnf215	71673	ring finger protein 215	-1.67312	-1.67576	3.4103	0.0203988	0.177704	-3.18904
ENSMUSG00000049741	Rxfp4	242093	relaxin family peptide receptor 4	-7.56183	-1.44269e+08	-0.526285	0.0204015	0.177704	-188.946
ENSMUSG00000068394	Cep152	99100	centrosomal protein 152	-1.47696	-1.47781	4.64794	0.020422	0.177708	-2.78361
ENSMUSG00000067786	Nnat	18111	neuronatin	3.19398	3.19838	3.19301	0.0204283	0.177708	9.15134
ENSMUSG00000035851	Ythdc1	231386	YTH domain containing 1	-0.903802	-0.903851	7.95826	0.0204576	0.177754	-1.87099
ENSMUSG00000021958	Pinx1	72400	PIN2/TERF1 interacting, telomerase inhibitor 1	-2.83821	-2.84357	3.5013	0.0204599	0.177754	-7.15134
ENSMUSG00000051439	Cd14	12475	CD14 antigen	0.859511	0.859563	7.45573	0.0204961	0.177761	1.81442
ENSMUSG00000036826	Igflr1	101883	IGF-like family receptor 1	4.90502	5.04522	1.02989	0.0204994	0.177761	29.9611
ENSMUSG00000068758	Il3ra	16188	interleukin 3 receptor, alpha chain	5.17865	5.22709	1.13236	0.0205014	0.177761	36.2183
ENSMUSG00000020395	Itk	16428	IL2 inducible T cell kinase	6.4562	1.44269e+08	-1.06838	0.020555	0.177761	87.8029
ENSMUSG00000048234	Rnf149	67702	ring finger protein 149	0.990439	0.990572	6.2727	0.0205615	0.177761	1.98679
ENSMUSG00000064370	CYTB	17711	cytochrome b	0.766989	0.766993	11.0184	0.0205691	0.177761	1.70172
ENSMUSG00000020227	Irak3	73914	interleukin-1 receptor-associated kinase 3	1.90276	1.90397	4.13374	0.020572	0.177761	3.73929
ENSMUSG00000049134	Nrap	18175	nebulin-related anchoring protein	3.8236	3.83296	3.02599	0.0205745	0.177761	14.1585
ENSMUSG00000032053	Pou2af1	18985	POU domain, class 2, associating factor 1	7.09138	1.44269e+08	1.71547	0.0205949	0.177761	136.37
ENSMUSG00000079671	2610203C22Rik	72481	RIKEN cDNA 2610203C22 gene	-1.53367	-1.53432	5.0632	0.0206086	0.177761	-2.89521
ENSMUSG00000037573	Tob1	22057	transducer of ErbB-2.1	1.61268	1.61341	4.66206	0.0206264	0.177761	3.0582
ENSMUSG00000027379	Bub1	12235	BUB1, mitotic checkpoint serine/threonine kinase	-4.91548	-5.31419	1.21453	0.0206303	0.177761	-30.1791
ENSMUSG00000047719	Ubiad1	71707	UbiA prenyltransferase domain containing 1	-2.41002	-2.41576	3.16953	0.0206319	0.177761	-5.3148
ENSMUSG00000006445	Epha2	13836	Eph receptor A2	-1.9729	-1.975	4.02742	0.0206802	0.177983	-3.92557
ENSMUSG00000021906	Oxnad1	218885	oxidoreductase NAD-binding domain containing 1	-2.77513	-2.78363	2.92648	0.020684	0.177983	-6.8454
ENSMUSG00000061039	Olfr920	258783	olfactory receptor 920	-4.74088	-5.13807	-0.17479	0.0207485	0.178367	-26.7391
ENSMUSG00000056367	Actr3b	242894	ARP3 actin-related protein 3B	-6.38255	-1.44269e+08	-0.913384	0.0207551	0.178367	-83.4335
ENSMUSG00000053175	Bcl3	12051	B cell leukemia/lymphoma 3	2.15916	2.16439	2.55113	0.0207958	0.178603	4.46654
ENSMUSG00000034755	Pcdh11x	245578	protocadherin 11 X-linked	5.53618	5.86175	-0.472052	0.0208232	0.178725	46.404
ENSMUSG00000035547	Capn5	12337	calpain 5	4.41127	4.46998	0.799892	0.0208633	0.178955	21.2776
ENSMUSG00000027959	Sass6	72776	SAS-6 centriolar assembly protein	1.61169	1.61215	5.04056	0.0208861	0.179037	3.05611
ENSMUSG00000075486	Commd6	66200	COMM domain containing 6	-1.29069	-1.29137	4.84336	0.0209144	0.179166	-2.44644
ENSMUSG00000090369	4933411K16Rik	66765	RIKEN cDNA 4933411K16 gene	-7.10189	-1.44269e+08	0.656879	0.0209447	0.179312	-137.367
ENSMUSG00000027983	Cyp2u1	71519	cytochrome P450, family 2, subfamily u, polypeptide 1	-5.39733	-1.44269e+08	-0.979765	0.0210237	0.179874	-42.1461
ENSMUSG00000023883	Phf10	72057	PHD finger protein 10	1.01673	1.01689	5.95068	0.0210484	0.179897	2.02333
ENSMUSG00000014837	4931428F04Rik	74356	RIKEN cDNA 4931428F04 gene	-6.71727	-1.44269e+08	0.148072	0.0210624	0.179897	-105.22
ENSMUSG00000085596	Gm11476	102634096	predicted gene 11476	6.43306	1.44269e+08	-0.945841	0.0210847	0.179897	86.406
ENSMUSG00000025059	Gk	14933	glycerol kinase	1.97904	1.98219	3.02344	0.0210863	0.179897	3.94231
ENSMUSG00000045092	S1pr1	13609	sphingosine-1-phosphate receptor 1	-1.13481	-1.13503	6.11205	0.0210987	0.179897	-2.19589
ENSMUSG00000025008	Tctn3	67590	tectonic family member 3	2.71385	2.71616	3.36897	0.0211064	0.179897	6.56071
ENSMUSG00000027246	Ell3	269344	elongation factor RNA polymerase II-like 3	-5.46781	-5.68312	0.872241	0.0211326	0.180007	-44.2561
ENSMUSG00000066677	Ifi208	100033459	interferon activated gene 208	2.58615	2.5921	2.69345	0.0211496	0.180038	6.00493
ENSMUSG00000028565	Nfia	18027	nuclear factor I/A	-0.952519	-0.952603	7.18336	0.0211812	0.180194	-1.93525
ENSMUSG00000051316	Taf7	24074	TATA-box binding protein associated factor 7	1.5581	1.55839	5.41698	0.0211957	0.180203	2.94466
ENSMUSG00000040669	Phc1	13619	polyhomeotic 1	1.63795	1.63847	4.84412	0.0212279	0.180341	3.11223
ENSMUSG00000013698	Pea15a	18611	phosphoprotein enriched in astrocytes 15A	0.968568	0.968622	7.69395	0.0212385	0.180341	1.9569
ENSMUSG00000047604	Frat2	212398	frequently rearranged in advanced T cell lymphomas 2	-3.90313	-3.97274	2.40032	0.0212615	0.180422	-14.9609
ENSMUSG00000034566	Atp5h	71679	ATP synthase, H+ transporting, mitochondrial F0 complex, subunit D	1.07429	1.07448	5.88699	0.0212765	0.180436	2.10569
ENSMUSG00000019194	Scn1b	20266	sodium channel, voltage-gated, type I, beta	-1.97779	-1.98037	3.62709	0.0213429	0.180885	-3.93888
ENSMUSG00000048279	Sacs	50720	sacsin	1.58879	1.58932	4.51679	0.021409	0.181332	3.00796
ENSMUSG00000021687	Scamp1	107767	secretory carrier membrane protein 1	-1.25874	-1.25885	7.28531	0.0214347	0.18142	-2.39287
ENSMUSG00000024406	Pou5f1	18999	POU domain, class 5, transcription factor 1	-5.87866	-1.44269e+08	-0.644824	0.0214524	0.18142	-58.8373
ENSMUSG00000020794	Ube2g1	67128	ubiquitin-conjugating enzyme E2G 1	1.13715	1.13729	6.37661	0.0214705	0.18142	2.19946
ENSMUSG00000041923	Nol4	319211	nucleolar protein 4	6.14736	6.27212	0.894791	0.0214732	0.18142	70.8824
ENSMUSG00000070732	Rbm44	329207	RNA binding motif protein 44	-7.08226	-1.44269e+08	0.393367	0.0215014	0.181545	-135.511
ENSMUSG00000022890	Atp5j	11957	ATP synthase, H+ transporting, mitochondrial F0 complex, subunit F	1.21524	1.21557	5.15746	0.0215203	0.181591	2.3218
ENSMUSG00000029465	Arpc3	56378	actin related protein 2/3 complex, subunit 3	1.06515	1.06535	5.6577	0.0215867	0.181929	2.09239
ENSMUSG00000036867	Smad6	17130	SMAD family member 6	-5.93945	-6.35262	0.325937	0.0215873	0.181929	-61.3697
ENSMUSG00000020740	Gga3	260302	golgi associated, gamma adaptin ear containing, ARF binding protein 3	-0.997946	-0.99814	6.10511	0.0216106	0.182012	-1.99716
ENSMUSG00000025732	Mcrip2	68241	MAPK regulated corepressor interacting protein 2	-5.63521	-1.44269e+08	-0.477266	0.0216519	0.182246	-49.7011
ENSMUSG00000018733	Pex12	103737	peroxisomal biogenesis factor 12	-2.31755	-2.32181	3.64395	0.0216947	0.182492	-4.98486
ENSMUSG00000079547	H2-DMb1	14999	histocompatibility 2, class II, locus Mb1	1.18244	1.18266	6.08848	0.0217436	0.182677	2.2696
ENSMUSG00000022360	Atad2	70472	ATPase family, AAA domain containing 2	1.11047	1.11067	5.90087	0.0217546	0.182677	2.15916
ENSMUSG00000093973	Mrgpra2a	668727	MAS-related GPR, member A2A	5.15434	5.18237	2.0075	0.0217572	0.182677	35.6131
ENSMUSG00000042659	Arrdc4	66412	arrestin domain containing 4	1.55072	1.55114	5.15213	0.0218089	0.182997	2.92963
ENSMUSG00000037499	Nenf	66208	neuron derived neurotrophic factor	2.72183	2.72781	2.13166	0.0218817	0.183493	6.59708
ENSMUSG00000059873	Olfr1029	258154	olfactory receptor 1029	-5.62098	-1.44269e+08	-1.01658	0.0219236	0.183731	-49.2135
ENSMUSG00000028681	Ptch2	19207	patched 2	-6.34054	-1.44269e+08	-1.04974	0.0219431	0.18378	-81.039
ENSMUSG00000040957	Cables1	63955	CDK5 and Abl enzyme substrate 1	-1.74162	-1.74229	5.31913	0.0219886	0.184047	-3.3441
ENSMUSG00000030796	Tead2	21677	TEA domain family member 2	-4.39397	-4.53765	0.15552	0.0220834	0.184473	-21.024
ENSMUSG00000025889	Snca	20617	synuclein, alpha	5.6777	5.82197	0.13499	0.0220896	0.184473	51.187
ENSMUSG00000050549	Fam241a	70617	family with sequence similarity 241, member A	3.79653	3.81835	2.06913	0.022092	0.184473	13.8954
ENSMUSG00000098905	Zfp953	629016	zinc finger protein 953	-3.03113	-3.03552	4.22833	0.0220941	0.184473	-8.17447
ENSMUSG00000061718	Ppp1r1b	19049	protein phosphatase 1, regulatory (inhibitor) subunit 1B	-6.19732	-1.44269e+08	0.480043	0.0221127	0.184514	-73.3802
ENSMUSG00000036585	Fgf1	14164	fibroblast growth factor 1	-3.21726	-3.23022	2.80678	0.0221931	0.18507	-9.30022
ENSMUSG00000073412	Lst1	16988	leukocyte specific transcript 1	1.44055	1.44136	4.26776	0.0222416	0.18536	2.71424
ENSMUSG00000044147	Arf6	11845	ADP-ribosylation factor 6	0.929542	0.929653	6.43433	0.0223321	0.186	1.90467
ENSMUSG00000060579	Fhit	14198	fragile histidine triad gene	-3.74349	-3.80692	1.02672	0.0223972	0.186427	-13.3937
ENSMUSG00000021125	Arg2	11847	arginase type II	2.88029	2.90047	2.5088	0.0224574	0.186813	7.363
ENSMUSG00000015222	Map2	17756	microtubule-associated protein 2	3.36867	3.37694	3.07015	0.0224759	0.186834	10.3293
ENSMUSG00000062007	Hsh2d	209488	hematopoietic SH2 domain containing	5.99757	1.44269e+08	-0.870144	0.0224876	0.186834	63.8925
ENSMUSG00000017309	Cd300lg	52685	CD300 molecule like family member G	4.12159	4.14512	1.4393	0.0225181	0.186934	17.4069
ENSMUSG00000056399	Prss34	328780	protease, serine 34	-7.05228	-1.44269e+08	0.378807	0.0225274	0.186934	-132.724
ENSMUSG00000026835	Fcnb	14134	ficolin B	-7.73298	-1.44269e+08	1.70789	0.0225412	0.186934	-212.744
ENSMUSG00000037580	Gch1	14528	GTP cyclohydrolase 1	3.03835	3.04598	2.97042	0.0226045	0.187344	8.21553
ENSMUSG00000029368	Alb	11657	albumin	-6.84339	-1.44269e+08	0.256171	0.0226214	0.187369	-114.833
ENSMUSG00000029228	Lnx1	16924	ligand of numb-protein X 1	-6.43964	-1.44269e+08	-0.220462	0.0226435	0.187437	-86.8011
ENSMUSG00000042351	Grap2	17444	GRB2-related adaptor protein 2	6.37521	6.55928	0.988267	0.0226887	0.187696	83.0096
ENSMUSG00000030956	Fam53b	77938	family with sequence similarity 53, member B	-1.20535	-1.20564	5.68715	0.0228133	0.188499	-2.30593
ENSMUSG00000058655	Eif4b	75705	eukaryotic translation initiation factor 4B	0.933688	0.933727	8.00198	0.0228136	0.188499	1.91015
ENSMUSG00000045237	1110012L19Rik	68618	RIKEN cDNA 1110012L19 gene	-3.33499	-3.38494	2.73552	0.0228866	0.188986	-10.0909
ENSMUSG00000006369	Fbln1	14114	fibulin 1	-6.32267	-1.44269e+08	-0.318113	0.0229365	0.189259	-80.0409
ENSMUSG00000028195	Cyr61	16007	cysteine rich protein 61	2.65108	2.65784	2.96671	0.022982	0.189259	6.28138
ENSMUSG00000040521	Tsfm	66399	Ts translation elongation factor, mitochondrial	-3.71569	-3.82047	1.70739	0.0229888	0.189259	-13.1381
ENSMUSG00000024168	Tmem204	407831	transmembrane protein 204	-1.42915	-1.43004	4.64741	0.023004	0.189259	-2.69287
ENSMUSG00000036402	Gng12	14701	guanine nucleotide binding protein (G protein), gamma 12	1.0295	1.0296	6.68602	0.0230071	0.189259	2.04132
ENSMUSG00000001700	Gramd3	107022	GRAM domain containing 3	3.29443	3.29874	3.4376	0.0230156	0.189259	9.81121
ENSMUSG00000035246	Pcyt1b	236899	phosphate cytidylyltransferase 1, choline, beta isoform	5.22289	5.5343	-0.341699	0.0230178	0.189259	37.3462
ENSMUSG00000031980	Agt	11606	angiotensinogen (serpin peptidase inhibitor, clade A, member 8)	-6.74778	-1.44269e+08	0.532313	0.0230611	0.1895	-107.469
ENSMUSG00000092622	Khdc3	66991	KH domain containing 3, subcortical maternal complex member	-6.06189	-1.44269e+08	-0.291345	0.0230987	0.189693	-66.8051
ENSMUSG00000037206	Islr	26968	immunoglobulin superfamily containing leucine-rich repeat	-6.02235	-1.44269e+08	-0.553461	0.0231355	0.18988	-64.9992
ENSMUSG00000086503	Xist	213742	inactive X specific transcripts	5.08996	5.10089	3.34443	0.0231642	0.19	34.059
ENSMUSG00000030602	Pak4	70584	p21 protein (Cdc42/Rac)-activated kinase 4	-1.81936	-1.82159	4.05364	0.023206	0.190113	-3.52926
ENSMUSG00000090394	4930523C07Rik	67647	RIKEN cDNA 4930523C07 gene	2.72032	2.72725	2.9067	0.0232062	0.190113	6.59021
ENSMUSG00000038146	Notch3	18131	notch 3	-6.34472	-1.44269e+08	-0.169695	0.0232248	0.19015	-81.2736
ENSMUSG00000058135	Gstm1	14862	glutathione S-transferase, mu 1	1.3816	1.38216	4.82441	0.0232477	0.190223	2.60557
ENSMUSG00000013701	Timm23	53600	translocase of inner mitochondrial membrane 23	-2.00343	-2.00582	4.04968	0.0233019	0.19055	-4.00952
ENSMUSG00000029379	Cxcl3	330122	chemokine (C-X-C motif) ligand 3	6.24525	1.44269e+08	-0.121367	0.0233394	0.190671	75.8589
ENSMUSG00000051344	Plekhm3	241075	pleckstrin homology domain containing, family M, member 3	1.02262	1.02269	7.16443	0.0233556	0.190671	2.03161
ENSMUSG00000036095	Dgkb	217480	diacylglycerol kinase, beta	-6.13432	-1.44269e+08	0.0717216	0.0233589	0.190671	-70.2449
ENSMUSG00000049521	Cdc42ep1	104445	CDC42 effector protein (Rho GTPase binding) 1	-5.80726	-1.44269e+08	-0.723351	0.0233943	0.190844	-55.9965
ENSMUSG00000026439	Rbbp5	213464	retinoblastoma binding protein 5, histone lysine methyltransferase complex subunit	-1.08068	-1.08087	6.3916	0.0234102	0.190858	-2.11503
ENSMUSG00000023909	Paqr4	76498	progestin and adipoQ receptor family member IV	-3.22611	-3.25912	1.74635	0.0235199	0.191637	-9.35739
ENSMUSG00000026070	Il18r1	16182	interleukin 18 receptor 1	-5.34134	-1.44269e+08	0.638277	0.0236348	0.192457	-40.5418
ENSMUSG00000030701	Plekhb1	27276	pleckstrin homology domain containing, family B (evectins) member 1	2.9291	2.93187	3.7331	0.0236899	0.192789	7.61633
ENSMUSG00000048174	Tmem81	74626	transmembrane protein 81	-3.85956	-3.9692	1.30799	0.0237243	0.192953	-14.5159
ENSMUSG00000000915	Hip1r	29816	huntingtin interacting protein 1 related	4.46219	4.48596	1.6182	0.0237696	0.193141	22.0421
ENSMUSG00000026205	Slc23a3	22626	solute carrier family 23 (nucleobase transporters), member 3	4.88313	5.21073	-1.03717	0.0237897	0.193141	29.51
ENSMUSG00000049791	Fzd4	14366	frizzled class receptor 4	-2.11343	-2.11518	4.2942	0.0237904	0.193141	-4.3272
ENSMUSG00000071379	Hpcal1	53602	hippocalcin-like 1	1.75458	1.75586	3.66518	0.023843	0.193452	3.37428
ENSMUSG00000038500	Prr3	75210	proline-rich polypeptide 3	-1.82112	-1.82374	3.64519	0.0238739	0.193586	-3.53356
ENSMUSG00000003824	Syce2	71846	synaptonemal complex central element protein 2	-3.44452	-3.47259	2.32072	0.023892	0.193617	-10.8869
ENSMUSG00000024235	Map3k8	26410	mitogen-activated protein kinase kinase kinase 8	1.36012	1.36053	5.18085	0.023916	0.193695	2.56706
ENSMUSG00000022390	Zc3h7b	20286	zinc finger CCCH type containing 7B	-1.72639	-1.72813	4.04841	0.0239433	0.1938	-3.30899
ENSMUSG00000039206	Daglb	231871	diacylglycerol lipase, beta	-0.889323	-0.889377	7.71079	0.0239756	0.193945	-1.85231
ENSMUSG00000055413	H2-Q5	15016	histocompatibility 2, Q region locus 5	1.32568	1.32602	5.3804	0.0239966	0.193999	2.50651
ENSMUSG00000049680	Urgcp	72046	upregulator of cell proliferation	-1.61744	-1.61871	4.36953	0.0240205	0.194016	-3.06829
ENSMUSG00000031377	Bmx	12169	BMX non-receptor tyrosine kinase	4.44317	4.5719	1.72734	0.0240274	0.194016	21.7535
ENSMUSG00000032534	Cep63	28135	centrosomal protein 63	-1.15266	-1.15288	6.19689	0.0240609	0.19417	-2.22323
ENSMUSG00000021635	Rad17	19356	RAD17 checkpoint clamp loader component	-1.79184	-1.79465	3.56804	0.0240798	0.194207	-3.46257
ENSMUSG00000039410	Prdm16	70673	PR domain containing 16	-3.96762	-4.02697	1.26943	0.0240974	0.194232	-15.6449
ENSMUSG00000020680	Taf15	70439	TATA-box binding protein associated factor 15	1.03238	1.03259	5.59885	0.0241147	0.194239	2.04539
ENSMUSG00000091264	Smim13	108934	small integral membrane protein 13	1.44116	1.44136	5.65098	0.024127	0.194239	2.7154
ENSMUSG00000051243	Islr2	320563	immunoglobulin superfamily containing leucine-rich repeat 2	5.68928	6.2672	-0.621909	0.0241666	0.194441	51.5992
ENSMUSG00000071540	3425401B19Rik	100504518	RIKEN cDNA 3425401B19 gene	-6.60387	-1.44269e+08	-0.79316	0.0242023	0.194613	-97.2666
ENSMUSG00000059323	Vps28	66914	vacuolar protein sorting 28	-3.16986	-3.19063	1.85899	0.0242398	0.194798	-8.99962
ENSMUSG00000004100	Ppan	235036	peter pan homolog	-1.75236	-1.75523	3.33838	0.0243288	0.195398	-3.36909
ENSMUSG00000024501	Dpysl3	22240	dihydropyrimidinase-like 3	6.11552	6.16694	2.61158	0.0243798	0.195577	69.3354
ENSMUSG00000039953	Clstn1	65945	calsyntenin 1	-1.05699	-1.05716	6.40128	0.0243801	0.195577	-2.08059
ENSMUSG00000047515	BC049715	320135	cDNA sequence BC049715	-5.73618	-1.44269e+08	-0.258652	0.024461	0.196109	-53.3042
ENSMUSG00000060923	Acyp2	75572	acylphosphatase 2, muscle type	5.49828	5.71178	0.0264201	0.0244882	0.196123	45.2009
ENSMUSG00000021866	Anxa11	11744	annexin A11	2.31396	2.31729	3.06102	0.0244917	0.196123	4.97245
ENSMUSG00000023019	Gpd1	14555	glycerol-3-phosphate dehydrogenase 1 (soluble)	-3.19292	-3.20301	3.123	0.024536	0.19633	-9.14458
ENSMUSG00000026109	Tmeff2	56363	transmembrane protein with EGF-like and two follistatin-like domains 2	5.20111	5.25141	1.36195	0.0245467	0.19633	36.7866
ENSMUSG00000029212	Gabrb1	14400	gamma-aminobutyric acid (GABA) A receptor, subunit beta 1	-6.31317	-1.44269e+08	-0.455696	0.0246411	0.196968	-79.516
ENSMUSG00000020196	Cabin1	104248	calcineurin binding protein 1	-1.09433	-1.0946	5.97182	0.0247358	0.197406	-2.13514
ENSMUSG00000028458	Tesk1	21754	testis specific protein kinase 1	-1.69853	-1.69943	4.95051	0.0247471	0.197406	-3.24571
ENSMUSG00000020057	Dram1	71712	DNA-damage regulated autophagy modulator 1	3.36731	3.3733	2.8869	0.0247525	0.197406	10.3196
ENSMUSG00000042680	Garem1	381126	GRB2 associated regulator of MAPK1 subtype 1	-6.25808	-1.44269e+08	-0.251264	0.0247966	0.197406	-76.5367
ENSMUSG00000024778	Fas	14102	Fas (TNF receptor superfamily member 6)	3.739	3.75497	1.98734	0.0248009	0.197406	13.3522
ENSMUSG00000062006	Rpl34	68436	ribosomal protein L34	1.07327	1.0735	5.68424	0.0248411	0.197406	2.1042
ENSMUSG00000074607	Tox2	269389	TOX high mobility group box family member 2	4.57937	4.65166	0.892335	0.0248501	0.197406	23.9072
ENSMUSG00000034616	Ssh3	245857	slingshot protein phosphatase 3	2.06315	2.06464	3.35891	0.0248543	0.197406	4.17899
ENSMUSG00000037990	Sh3rf3	237353	SH3 domain containing ring finger 3	5.55439	6.13215	-0.88493	0.0248732	0.197406	46.9936
ENSMUSG00000038702	Dsel	319901	dermatan sulfate epimerase-like	-2.49437	-2.50378	2.73876	0.0248736	0.197406	-5.63482
ENSMUSG00000053046	Brsk2	75770	BR serine/threonine kinase 2	-5.10896	-1.44269e+08	-0.191178	0.0248796	0.197406	-34.5103
ENSMUSG00000038301	Snx10	71982	sorting nexin 10	1.08148	1.08155	7.14132	0.0248961	0.197406	2.1162
ENSMUSG00000000562	Adora3	11542	adenosine A3 receptor	-1.21338	-1.21358	6.3545	0.0248985	0.197406	-2.3188
ENSMUSG00000076433	Cep295nl	58251	CEP295 N-terminal like	-2.7327	-2.74555	2.30795	0.0249153	0.197406	-6.647
ENSMUSG00000039652	Cpeb3	208922	cytoplasmic polyadenylation element binding protein 3	-2.47127	-2.47675	3.44	0.0249306	0.197406	-5.54532
ENSMUSG00000026950	Neb	17996	nebulin	-3.65093	-3.67337	2.52119	0.0249368	0.197406	-12.5614
ENSMUSG00000005718	Tfap4	83383	transcription factor AP4	-2.7485	-2.76041	2.81603	0.0249445	0.197406	-6.7202
ENSMUSG00000031917	Nip7	66164	NIP7, nucleolar pre-rRNA processing protein	-1.83748	-1.83966	3.74518	0.0249917	0.197582	-3.57384
ENSMUSG00000087249	Gm16062	100504104	predicted gene 16062	-4.3573	-4.45139	0.832669	0.0249959	0.197582	-20.4965
ENSMUSG00000027239	Mdk	17242	midkine	-4.84078	-5.24775	-0.376722	0.0250193	0.197651	-28.6562
ENSMUSG00000070972	Dnajc25	72429	DnaJ heat shock protein family (Hsp40) member C25	-1.60937	-1.61	5.07876	0.0250576	0.197788	-3.05119
ENSMUSG00000044005	Gls2	216456	glutaminase 2 (liver, mitochondrial)	-6.38913	-1.44269e+08	-0.839128	0.0250933	0.197788	-83.8143
ENSMUSG00000025212	Sfxn3	94280	sideroflexin 3	1.29298	1.29353	4.53327	0.0250947	0.197788	2.45034
ENSMUSG00000001348	Acp5	11433	acid phosphatase 5, tartrate resistant	5.24803	5.82467	0.122855	0.0250952	0.197788	38.0026
ENSMUSG00000029093	Sorcs2	81840	sortilin-related VPS10 domain containing receptor 2	-5.48365	-5.89503	-0.109945	0.0251663	0.198132	-44.7449
ENSMUSG00000062545	Tlr12	384059	toll-like receptor 12	-1.2996	-1.30023	4.68776	0.0251721	0.198132	-2.4616
ENSMUSG00000045948	Mrps12	24030	mitochondrial ribosomal protein S12	2.74823	2.75431	1.94335	0.025183	0.198132	6.71891
ENSMUSG00000029765	Plxna4	243743	plexin A4	-0.986492	-0.986536	7.97925	0.0252183	0.198272	-1.98136
ENSMUSG00000047824	Pygo2	68911	pygopus 2	1.78055	1.78134	4.2425	0.02523	0.198272	3.43558
ENSMUSG00000069094	Pde7a	18583	phosphodiesterase 7A	1.19858	1.19906	4.8999	0.0252979	0.198689	2.29513
ENSMUSG00000057286	St6galnac2	20446	ST6 (alpha-N-acetyl-neuraminyl-2,3-beta-galactosyl-1,3)-N-acetylgalactosaminide alpha-2,6-sialyltransferase 2	-3.88099	-3.95875	1.07105	0.0253289	0.198757	-14.7331
ENSMUSG00000020788	Atp2a3	53313	ATPase, Ca++ transporting, ubiquitous	2.02124	2.02383	3.48542	0.0253461	0.198757	4.05932
ENSMUSG00000032002	Dcun1d5	76863	DCN1, defective in cullin neddylation 1, domain containing 5 (S. cerevisiae)	-1.40274	-1.40325	5.23965	0.0253759	0.198757	-2.64404
ENSMUSG00000031971	Ccsap	73420	centriole, cilia and spindle associated protein	-6.66386	-1.44269e+08	-0.326306	0.0253941	0.198757	-101.397
ENSMUSG00000025395	Prim1	19075	DNA primase, p49 subunit	2.69591	2.70179	2.91493	0.0253983	0.198757	6.47964
ENSMUSG00000030178	Klra13-ps	16631	killer cell lectin-like receptor subfamily A, member 13, pseudogene	7.01821	1.44269e+08	0.0178077	0.0254004	0.198757	129.626
ENSMUSG00000014470	Rnf166	68718	ring finger protein 166	1.00502	1.00514	6.26084	0.0254096	0.198757	2.00697
ENSMUSG00000002104	Rapsn	19400	receptor-associated protein of the synapse	-2.50518	-2.51887	2.07348	0.0255123	0.199445	-5.67721
ENSMUSG00000026014	Raph1	77300	Ras association (RalGDS/AF-6) and pleckstrin homology domains 1	2.04227	2.04497	4.21469	0.0255409	0.199553	4.11893
ENSMUSG00000071713	Csf2rb	12983	colony stimulating factor 2 receptor, beta, low-affinity (granulocyte-macrophage)	0.834255	0.834288	7.9324	0.025606	0.199946	1.78294
ENSMUSG00000040204	Pclaf	68026	PCNA clamp associated factor	2.05711	2.05936	3.22074	0.0256309	0.200024	4.16152
ENSMUSG00000074793	Hspa12b	72630	heat shock protein 12B	-6.64205	-1.44269e+08	0.63583	0.0256603	0.200138	-99.8752
ENSMUSG00000057667	Bloc1s3	232946	biogenesis of lysosomal organelles complex-1, subunit 3	1.9855	1.98792	2.90867	0.0256877	0.20014	3.96001
ENSMUSG00000056383	AI987944	233168	expressed sequence AI987944	-1.96206	-1.96516	3.27215	0.0256901	0.20014	-3.89619
ENSMUSG00000034936	Arl4d	80981	ADP-ribosylation factor-like 4D	-5.93505	-1.44269e+08	-0.833828	0.0257521	0.200366	-61.1827
ENSMUSG00000004040	Stat3	20848	signal transducer and activator of transcription 3	0.87916	0.879199	7.71358	0.0257534	0.200366	1.8393
ENSMUSG00000045867	Cradd	12905	CASP2 and RIPK1 domain containing adaptor with death domain	-2.30821	-2.31627	2.69713	0.0257636	0.200366	-4.95267
ENSMUSG00000075273	Ttc30b	72421	tetratricopeptide repeat domain 30B	3.27631	3.2838	2.39469	0.0258128	0.200468	9.68878
ENSMUSG00000078435	AU041133	216177	expressed sequence AU041133	-2.96287	-2.98695	1.90316	0.0258347	0.200468	-7.79675
ENSMUSG00000053040	Aph1c	68318	aph1 homolog C, gamma secretase subunit	1.53237	1.53365	3.91484	0.0258372	0.200468	2.89261
ENSMUSG00000040048	Ndufb10	68342	NADH dehydrogenase (ubiquinone) 1 beta subcomplex, 10	1.26097	1.26156	4.28443	0.0258407	0.200468	2.39656
ENSMUSG00000038094	Atp13a4	224079	ATPase type 13A4	-5.67825	-1.44269e+08	0.176945	0.025851	0.200468	-51.2063
ENSMUSG00000022322	Shcbp1	20419	Shc SH2-domain binding protein 1	6.05322	6.22296	0.556641	0.0258838	0.200566	66.4051
ENSMUSG00000033377	Palmd	114301	palmdelphin	-7.11359	-1.44269e+08	0.561219	0.0258934	0.200566	-138.485
ENSMUSG00000048332	Lhfp	108927	lipoma HMGIC fusion partner	-6.57122	-1.44269e+08	-1.07842	0.026047	0.201641	-95.0902
ENSMUSG00000073423	Zfp414	328801	zinc finger protein 414	-1.46101	-1.46205	4.39913	0.0260683	0.201689	-2.75301
ENSMUSG00000061650	Med9	192191	mediator complex subunit 9	-3.04908	-3.06239	2.91621	0.0261932	0.20254	-8.27681
ENSMUSG00000063659	Zbtb18	30928	zinc finger and BTB domain containing 18	-0.939648	-0.939713	7.57246	0.0262382	0.202772	-1.91806
ENSMUSG00000017002	Slpi	20568	secretory leukocyte peptidase inhibitor	3.01497	3.02874	3.47356	0.0263105	0.203214	8.08343
ENSMUSG00000086593	Gm16548	100503816	predicted gene 16548	8.15515	1.44269e+08	0.1453	0.0263379	0.203309	285.065
ENSMUSG00000090307	1700071M16Rik	73504	RIKEN cDNA 1700071M16 gene	3.93604	3.95282	2.84674	0.0264025	0.203655	15.3061
ENSMUSG00000016637	Ift27	67042	intraflagellar transport 27	-4.90461	-5.11349	1.59354	0.0264129	0.203655	-29.9526
ENSMUSG00000010476	Ebf3	13593	early B cell factor 3	-1.37634	-1.37649	6.66183	0.0264799	0.20371	-2.59609
ENSMUSG00000043895	S1pr2	14739	sphingosine-1-phosphate receptor 2	2.15244	2.15584	3.09937	0.02649	0.20371	4.44578
ENSMUSG00000086212	Mkln1os	100503869	muskelin 1, intracellular mediator containing kelch motifs, opposite strand	-6.21141	-1.44269e+08	-0.388784	0.0264936	0.20371	-74.1006
ENSMUSG00000024273	2700062C07Rik	68046	RIKEN cDNA 2700062C07 gene	-1.8057	-1.80732	3.88336	0.0264986	0.20371	-3.49599
ENSMUSG00000025283	Sat1	20229	spermidine/spermine N1-acetyl transferase 1	0.797374	0.797383	9.82935	0.0264996	0.20371	1.73793
ENSMUSG00000040649	Rimklb	108653	ribosomal modification protein rimK-like family member B	5.84168	6.06604	-0.227291	0.0265105	0.20371	57.3484
ENSMUSG00000032482	Cspg5	29873	chondroitin sulfate proteoglycan 5	-5.22958	-5.63542	1.78975	0.0265284	0.203731	-37.5198
ENSMUSG00000028948	Nol9	74035	nucleolar protein 9	-1.26915	-1.26973	4.74316	0.0265496	0.203778	-2.4102
ENSMUSG00000035829	Ppp1r26	241289	protein phosphatase 1, regulatory subunit 26	-4.14476	-4.18763	2.0246	0.0265873	0.203844	-17.6887
ENSMUSG00000037594	BC022687	217887	cDNA sequence BC022687	-5.96427	-1.44269e+08	-0.309731	0.0265883	0.203844	-62.4344
ENSMUSG00000020377	Ltc4s	17001	leukotriene C4 synthase	-1.34843	-1.34921	4.46565	0.0266719	0.204368	-2.54634
ENSMUSG00000030672	Mylpf	17907	myosin light chain, phosphorylatable, fast skeletal muscle	5.5706	5.88345	-0.470367	0.0266879	0.204375	47.5246
ENSMUSG00000090258	Churc1	211151	churchill domain containing 1	1.59753	1.59787	5.23341	0.0267148	0.204465	3.02624
ENSMUSG00000025825	Iscu	66383	iron-sulfur cluster assembly enzyme	-1.14846	-1.14878	5.70852	0.0267314	0.204476	-2.21677
ENSMUSG00000063316	Rpl27	19942	ribosomal protein L27	1.10731	1.10764	5.16002	0.0267607	0.204585	2.15444
ENSMUSG00000020473	Aebp1	11568	AE binding protein 1	-6.14904	-1.44269e+08	-1.11224	0.0268159	0.204724	-70.9652
ENSMUSG00000025068	Gsto1	14873	glutathione S-transferase omega 1	1.93191	1.93288	4.03528	0.0268536	0.204724	3.81561
ENSMUSG00000033105	Lss	16987	lanosterol synthase	1.62564	1.62648	4.57749	0.0268567	0.204724	3.08578
ENSMUSG00000020973	Dnaaf2	109065	dynein, axonemal assembly factor 2	-2.5217	-2.53155	3.00586	0.0268579	0.204724	-5.74259
ENSMUSG00000062078	Qk	19317	quaking	-0.736328	-0.736332	10.7927	0.0268724	0.204724	-1.66593
ENSMUSG00000078144	Capns2	69543	calpain, small subunit 2	-1.78082	-1.78312	3.51824	0.0268841	0.204724	-3.4362
ENSMUSG00000026547	Tagln2	21346	transgelin 2	1.22943	1.22969	5.62145	0.0269212	0.204724	2.34475
ENSMUSG00000023992	Trem2	83433	triggering receptor expressed on myeloid cells 2	-0.852953	-0.852993	7.96802	0.0269272	0.204724	-1.80619
ENSMUSG00000033429	Mcee	73724	methylmalonyl CoA epimerase	-2.87582	-2.89142	2.61618	0.0269288	0.204724	-7.34018
ENSMUSG00000000290	Itgb2	16414	integrin beta 2	0.783741	0.783753	9.30555	0.0269305	0.204724	1.72159
ENSMUSG00000085148	Mir22hg	100042498	Mir22 host gene (non-protein coding)	1.92018	1.92276	2.85782	0.0269616	0.204844	3.78471
ENSMUSG00000030086	Chchd6	66098	coiled-coil-helix-coiled-coil-helix domain containing 6	-6.49435	-1.44269e+08	-0.0554694	0.0269938	0.204859	-90.1561
ENSMUSG00000030111	A2m	232345	alpha-2-macroglobulin	-5.58593	-1.44269e+08	-0.596907	0.0269938	0.204859	-48.0323
ENSMUSG00000022070	Bora	77744	bora, aurora kinase A activator	-4.34105	-4.42023	1.01447	0.027088	0.205458	-20.2669
ENSMUSG00000059291	Rpl11	67025	ribosomal protein L11	0.871073	0.871157	6.7161	0.0271111	0.205518	1.82902
ENSMUSG00000027932	Slc27a3	26568	solute carrier family 27 (fatty acid transporter), member 3	-3.69799	-3.78833	0.590431	0.0271363	0.205538	-12.978
ENSMUSG00000091754	Gm3636	100041151	predicted gene 3636	-1.167	-1.16722	5.96971	0.0271443	0.205538	-2.24545
ENSMUSG00000041406	BC055324	381306	cDNA sequence BC055324	2.66446	2.66775	3.0177	0.0271775	0.205675	6.33988
ENSMUSG00000076430	Hus1b	210554	HUS1 checkpoint clamp component B	-6.9626	-1.44269e+08	-0.90466	0.0271936	0.205681	-124.724
ENSMUSG00000070425	Xntrpc	102443351	Xndc1-transient receptor potential cation channel, subfamily C, member 2 readthrough	1.63751	1.63804	4.49689	0.0272978	0.206037	3.11128
ENSMUSG00000029401	Rilpl2	80291	Rab interacting lysosomal protein-like 2	2.37641	2.38229	2.26822	0.0273008	0.206037	5.19243
ENSMUSG00000030691	Fchsd2	207278	FCH and double SH3 domains 2	-0.872953	-0.872978	8.63556	0.0273266	0.206037	-1.83141
ENSMUSG00000089669	Tnfsf13	69583	tumor necrosis factor (ligand) superfamily, member 13	2.14823	2.14996	3.39782	0.0273438	0.206037	4.43283
ENSMUSG00000043644	0610009L18Rik	66838	RIKEN cDNA 0610009L18 gene	-5.42062	-1.44269e+08	-0.5172	0.0273704	0.206037	-42.832
ENSMUSG00000029860	Zyx	22793	zyxin	0.97847	0.978589	6.71414	0.0273743	0.206037	1.97037
ENSMUSG00000003153	Slc2a3	20527	solute carrier family 2 (facilitated glucose transporter), member 3	1.15376	1.15398	6.30386	0.0273871	0.206037	2.22494
ENSMUSG00000031207	Msn	17698	moesin	0.755173	0.755179	10.4892	0.0273925	0.206037	1.68783
ENSMUSG00000007872	Id3	15903	inhibitor of DNA binding 3	4.4756	4.55253	0.729716	0.0273984	0.206037	22.248
ENSMUSG00000078630	Tomt	791260	transmembrane O-methyltransferase	-4.91918	-5.13241	-0.0454622	0.0274119	0.206037	-30.2566
ENSMUSG00000079186	Gzmc	14940	granzyme C	7.09229	1.44269e+08	-1.16577	0.0274173	0.206037	136.456
ENSMUSG00000059994	Fcrl1	229499	Fc receptor-like 1	-1.81244	-1.8132	5.57629	0.0274237	0.206037	-3.51235
ENSMUSG00000064181	Rab3ip	216363	RAB3A interacting protein	-1.41595	-1.41649	5.01324	0.0274688	0.20615	-2.66835
ENSMUSG00000028629	Exo5	73172	exonuclease 5	-3.23126	-3.24414	2.99628	0.0274694	0.20615	-9.3909
ENSMUSG00000041828	Abca8a	217258	ATP-binding cassette, sub-family A (ABC1), member 8a	-6.03362	-1.44269e+08	-0.130091	0.0275428	0.206587	-65.5089
ENSMUSG00000030322	Mbd4	17193	methyl-CpG binding domain protein 4	1.12215	1.12242	5.24172	0.0275725	0.206695	2.17671
ENSMUSG00000004892	Bcan	12032	brevican	-4.51405	-4.72498	0.862998	0.0275985	0.206775	-22.8489
ENSMUSG00000026577	Blzf1	66352	basic leucine zipper nuclear factor 1	-2.18551	-2.1876	5.03062	0.0276348	0.206931	-4.54886
ENSMUSG00000091476	Gm16432	545391	predicted gene 16432	-5.87694	-1.44269e+08	-0.607369	0.027681	0.207163	-58.7672
ENSMUSG00000026694	Mettl13	71449	methyltransferase like 13	-2.52282	-2.52939	3.61109	0.0277043	0.207222	-5.74702
ENSMUSG00000051730	Mettl5	75422	methyltransferase like 5	-1.8881	-1.89001	4.03908	0.0277286	0.207289	-3.70148
ENSMUSG00000064090	Vrk2	69922	vaccinia related kinase 2	1.13268	1.13295	5.32471	0.0277468	0.20731	2.19266
ENSMUSG00000022553	Maf1	68877	MAF1 homolog, negative regulator of RNA polymerase III	-1.34211	-1.34305	4.45287	0.0277747	0.207404	-2.53521
ENSMUSG00000028699	Tspan1	66805	tetraspanin 1	-5.5897	-1.44269e+08	-1.20979	0.0278061	0.207524	-48.1578
ENSMUSG00000014543	Klra17	170733	killer cell lectin-like receptor, subfamily A, member 17	4.94543	5.00504	1.74085	0.0278249	0.20755	30.8121
ENSMUSG00000020620	Abca8b	27404	ATP-binding cassette, sub-family A (ABC1), member 8b	4.65915	4.73715	0.477265	0.0279357	0.208013	25.2665
ENSMUSG00000023051	Tarbp2	21357	TARBP2, RISC loading complex RNA binding subunit	1.6699	1.67178	3.06246	0.0279495	0.208013	3.18192
ENSMUSG00000086111	Gm15326	102636620	predicted gene 15326	-3.59916	-3.74527	0.346943	0.0279698	0.208013	-12.1187
ENSMUSG00000073424	Cyp4f15	106648	cytochrome P450, family 4, subfamily f, polypeptide 15	-6.46351	-1.44269e+08	-0.0406051	0.0279715	0.208013	-88.249
ENSMUSG00000079363	Gbp4	17472	guanylate binding protein 4	2.68266	2.68622	2.99359	0.0279737	0.208013	6.42037
ENSMUSG00000017493	Igfbp4	16010	insulin-like growth factor binding protein 4	1.27113	1.27151	5.40304	0.0279796	0.208013	2.41351
ENSMUSG00000028691	Prdx1	18477	peroxiredoxin 1	1.0001	1.00026	5.89473	0.028026	0.208117	2.00014
ENSMUSG00000035357	Pdzrn3	55983	PDZ domain containing RING finger 3	6.98933	1.44269e+08	-0.745763	0.0280298	0.208117	127.056
ENSMUSG00000021514	Zfp369	170936	zinc finger protein 369	-1.23205	-1.23246	5.5216	0.0280398	0.208117	-2.349
ENSMUSG00000020914	Top2a	21973	topoisomerase (DNA) II alpha	1.78109	1.78257	4.56238	0.028062	0.208167	3.43685
ENSMUSG00000031728	Zfp821	75871	zinc finger protein 821	2.70167	2.70749	2.54165	0.0280812	0.208167	6.50555
ENSMUSG00000034957	Cebpa	12606	CCAAT/enhancer binding protein (C/EBP), alpha	-0.928463	-0.928538	7.25624	0.0280957	0.208167	-1.90325
ENSMUSG00000052062	Pard3b	72823	par-3 family cell polarity regulator beta	-1.58415	-1.58512	4.83415	0.0281082	0.208167	-2.99831
ENSMUSG00000024601	Isoc1	66307	isochorismatase domain containing 1	1.38429	1.38469	5.08062	0.0281616	0.208413	2.61043
ENSMUSG00000026814	Eng	13805	endoglin	-1.1252	-1.12548	5.73317	0.0281818	0.208413	-2.18132
ENSMUSG00000015451	C4a	625018	complement component 4A (Rodgers blood group)	4.31877	4.88303	-0.740234	0.0282113	0.208413	19.9563
ENSMUSG00000070880	Gad1	14415	glutamate decarboxylase 1	5.97184	6.05354	1.13373	0.0282189	0.208413	62.7629
ENSMUSG00000019214	Chtf18	214901	CTF18, chromosome transmission fidelity factor 18	-4.90765	-1.44269e+08	-0.0548228	0.0282214	0.208413	-30.0157
ENSMUSG00000068566	Myadm	50918	myeloid-associated differentiation marker	0.859675	0.8597	8.60279	0.028234	0.208413	1.81463
ENSMUSG00000070501	Ifi214	545384	interferon activated gene 214	4.34441	4.38625	0.81245	0.0283219	0.208686	20.3141
ENSMUSG00000028583	Pdpn	14726	podoplanin	-6.88123	-1.44269e+08	-0.510738	0.0283228	0.208686	-117.884
ENSMUSG00000025790	Slco3a1	108116	solute carrier organic anion transporter family, member 3a1	3.82575	3.84761	2.23819	0.0283291	0.208686	14.1796
ENSMUSG00000004902	Slc25a18	71803	solute carrier family 25 (mitochondrial carrier), member 18	-5.65559	-1.44269e+08	-0.566599	0.0283328	0.208686	-50.4082
ENSMUSG00000020919	Stat5b	20851	signal transducer and activator of transcription 5B	1.17068	1.17089	5.68806	0.0283489	0.208691	2.25118
ENSMUSG00000017830	Dhx58	80861	DEXH (Asp-Glu-X-His) box polypeptide 58	1.37079	1.37141	4.03608	0.0283799	0.208805	2.58613
ENSMUSG00000024558	Mapk4	225724	mitogen-activated protein kinase 4	-6.43327	-1.44269e+08	0.059335	0.0284161	0.208957	-86.4183
ENSMUSG00000035133	Arhgap5	11855	Rho GTPase activating protein 5	-0.858326	-0.858342	9.291	0.0284738	0.209254	-1.81293
ENSMUSG00000032265	Fam46a	212943	family with sequence similarity 46, member A	0.839811	0.83984	8.14625	0.0284953	0.209254	1.78982
ENSMUSG00000061410	Zcchc14	142682	zinc finger, CCHC domain containing 14	-1.11085	-1.11113	5.52838	0.0285068	0.209254	-2.15972
ENSMUSG00000049734	Trex1	22040	three prime repair exonuclease 1	1.43029	1.4314	3.6335	0.028525	0.209254	2.69501
ENSMUSG00000040631	Dok4	114255	docking protein 4	-5.21698	-1.44269e+08	-0.802523	0.0285368	0.209254	-37.1935
ENSMUSG00000041708	Mpped1	223726	metallophosphoesterase domain containing 1	6.53768	6.77774	0.211901	0.0285495	0.209254	92.9045
ENSMUSG00000026254	Eif4e2	26987	eukaryotic translation initiation factor 4E member 2	-0.985401	-0.98558	6.2218	0.0286285	0.209426	-1.97986
ENSMUSG00000035183	Slc24a5	317750	solute carrier family 24, member 5	-4.91846	-5.32575	-0.0806719	0.0286348	0.209426	-30.2416
ENSMUSG00000027068	Dhrs9	241452	dehydrogenase/reductase (SDR family) member 9	3.28702	3.3113	2.65491	0.0286356	0.209426	9.76092
ENSMUSG00000001403	Ube2c	68612	ubiquitin-conjugating enzyme E2C	2.93019	2.95539	1.9416	0.0286478	0.209426	7.62209
ENSMUSG00000034473	Sec22a	317717	SEC22 homolog A, vesicle trafficking protein	-2.94737	-2.95944	2.33165	0.0286505	0.209426	-7.71344
ENSMUSG00000002475	Abhd3	106861	abhydrolase domain containing 3	-3.10479	-3.11553	2.99747	0.0286944	0.209576	-8.60272
ENSMUSG00000092183	4930515G01Rik	67642	RIKEN cDNA 4930515G01 gene	-3.86767	-3.89818	1.48431	0.0287099	0.209576	-14.5977
ENSMUSG00000062825	Actg1	11465	actin, gamma, cytoplasmic 1	0.839899	0.839924	8.58058	0.0287176	0.209576	1.78993
ENSMUSG00000021719	Rgs7bp	52882	regulator of G-protein signalling 7 binding protein	-2.00949	-2.01571	3.29985	0.0287709	0.209852	-4.0264
ENSMUSG00000025816	Sec61a2	57743	Sec61, alpha subunit 2 (S. cerevisiae)	-2.69664	-2.70004	3.91886	0.0288146	0.209917	-6.48292
ENSMUSG00000022008	Gpalpp1	67467	GPALPP motifs containing 1	-1.47477	-1.47548	4.84602	0.0288255	0.209917	-2.77939
ENSMUSG00000021998	Lcp1	18826	lymphocyte cytosolic protein 1	0.74823	0.748235	10.5343	0.028836	0.209917	1.67973
ENSMUSG00000039697	Ncoa7	211329	nuclear receptor coactivator 7	1.64692	1.6485	3.66514	0.0288507	0.209917	3.13164
ENSMUSG00000032220	Myo1e	71602	myosin IE	1.296	1.29624	5.41673	0.0288576	0.209917	2.45547
ENSMUSG00000039087	Rreb1	68750	ras responsive element binding protein 1	-0.842239	-0.842289	7.6725	0.0289706	0.21056	-1.79283
ENSMUSG00000074916	Chst14	72136	carbohydrate (N-acetylgalactosamine 4-0) sulfotransferase 14	-1.83073	-1.83281	3.70919	0.0289779	0.21056	-3.55717
ENSMUSG00000015053	Gata2	14461	GATA binding protein 2	-6.96392	-1.44269e+08	1.10549	0.0289999	0.21056	-124.839
ENSMUSG00000053297	AI854703	243373	expressed sequence AI854703	-7.33665	-1.44269e+08	0.724606	0.0290083	0.21056	-161.641
ENSMUSG00000029636	Wasf3	245880	WAS protein family, member 3	4.24941	4.28233	1.28516	0.0290559	0.210792	19.0196
ENSMUSG00000030472	Ceacam18	72431	carcinoembryonic antigen-related cell adhesion molecule 18	-4.1865	-4.38464	0.842197	0.0291801	0.211388	-18.208
ENSMUSG00000021497	Txndc15	69672	thioredoxin domain containing 15	-1.41067	-1.41129	4.96417	0.029197	0.211388	-2.65861
ENSMUSG00000030867	Plk1	18817	polo like kinase 1	3.49592	3.5082	2.0708	0.0292085	0.211388	11.2818
ENSMUSG00000039577	Nphp4	260305	nephronophthisis 4 (juvenile) homolog (human)	-6.13291	-1.44269e+08	-0.714079	0.0292145	0.211388	-70.1763
ENSMUSG00000050708	Ftl1	14325	ferritin light polypeptide 1	0.85111	0.851121	9.70685	0.0292164	0.211388	1.80389
ENSMUSG00000041236	Vps41	218035	VPS41 HOPS complex subunit	-1.06833	-1.06855	6.13029	0.0293233	0.212048	-2.09701
ENSMUSG00000095797	Gm8246	666706	predicted gene 8246	-6.38102	-1.44269e+08	-1.26271	0.0293583	0.212171	-83.3445
ENSMUSG00000006356	Crip2	68337	cysteine rich protein 2	-6.82199	-1.44269e+08	-0.177588	0.0293717	0.212171	-113.142
ENSMUSG00000018341	Il12rb2	16162	interleukin 12 receptor, beta 2	1.44369	1.44459	4.01708	0.0294652	0.212732	2.72016
ENSMUSG00000000782	Tcf7	21414	transcription factor 7, T cell specific	6.45737	1.44269e+08	-0.501257	0.0295059	0.212886	87.8743
ENSMUSG00000032470	Mras	17532	muscle and microspikes RAS	-1.56976	-1.57046	5.02887	0.029518	0.212886	-2.96856
ENSMUSG00000019359	Gdpd2	71584	glycerophosphodiester phosphodiesterase domain containing 2	6.35464	1.44269e+08	-0.236911	0.0295456	0.212971	81.8349
ENSMUSG00000035284	Vps13c	320528	vacuolar protein sorting 13C	0.86408	0.864128	7.5796	0.0295996	0.21322	1.82018
ENSMUSG00000028931	Kcnab2	16498	potassium voltage-gated channel, shaker-related subfamily, beta member 2	3.49524	3.51895	2.1435	0.0296117	0.21322	11.2764
ENSMUSG00000054932	Afp	11576	alpha fetoprotein	-5.69744	-6.09152	0.779608	0.0297055	0.213703	-51.892
ENSMUSG00000024943	Smc5	226026	structural maintenance of chromosomes 5	1.03323	1.03336	6.2737	0.0297105	0.213703	2.04661
ENSMUSG00000004567	Mcoln1	94178	mucolipin 1	-1.34433	-1.34496	5.02837	0.0297264	0.213704	-2.53912
ENSMUSG00000028801	Stpg1	78806	sperm tail PG rich repeat containing 1	-5.57664	-1.44269e+08	-0.92215	0.0297633	0.213855	-47.724
ENSMUSG00000025318	Jph3	57340	junctophilin 3	-3.09685	-3.12486	1.28196	0.0298228	0.214034	-8.55547
ENSMUSG00000030344	Akap3	11642	A kinase (PRKA) anchor protein 3	-5.05108	-5.2649	0.186406	0.0298242	0.214034	-33.1533
ENSMUSG00000055660	Mettl4	76781	methyltransferase like 4	-2.55167	-2.55492	4.30023	0.0298477	0.214034	-5.86311
ENSMUSG00000036913	Trim67	330863	tripartite motif-containing 67	4.31035	4.32442	1.78355	0.0298515	0.214034	19.8402
ENSMUSG00000022114	Spry2	24064	sprouty RTK signaling antagonist 2	4.46635	4.48148	2.27876	0.0299525	0.214643	22.1058
ENSMUSG00000032977	Fam207a	108707	family with sequence similarity 207, member A	-2.34463	-2.35112	2.54688	0.0299921	0.214814	-5.0793
ENSMUSG00000033255	Gm5134	333669	predicted gene 5134	-4.12352	-4.1863	1.87619	0.0300399	0.215011	-17.4302
ENSMUSG00000038872	Zfhx3	11906	zinc finger homeobox 3	-0.793669	-0.793676	10.337	0.0300515	0.215011	-1.73348
ENSMUSG00000021287	Xrcc3	74335	X-ray repair complementing defective repair in Chinese hamster cells 3	-2.69061	-2.70614	2.54914	0.0300715	0.21504	-6.45588
ENSMUSG00000029231	Pdgfra	18595	platelet derived growth factor receptor, alpha polypeptide	-7.57503	-1.44269e+08	1.01598	0.0301312	0.215284	-190.682
ENSMUSG00000034910	Pygo1	72135	pygopus 1	2.85033	2.86314	1.63202	0.0301376	0.215284	7.21163
ENSMUSG00000037649	H2-DMa	14998	histocompatibility 2, class II, locus DMa	0.945549	0.945583	8.19351	0.0302414	0.215898	1.92592
ENSMUSG00000045087	S1pr5	94226	sphingosine-1-phosphate receptor 5	4.01066	4.02373	2.4721	0.0302555	0.215898	16.1187
ENSMUSG00000021792	Fam213a	70564	family with sequence similarity 213, member A	1.5119	1.51244	5.60894	0.0303121	0.216115	2.85184
ENSMUSG00000037703	Lzts3	241638	leucine zipper, putative tumor suppressor family member 3	3.60594	3.61799	1.68493	0.0303313	0.216115	12.1757
ENSMUSG00000038000	Acd	497652	adrenocortical dysplasia	-2.44002	-2.44838	3.18498	0.0303489	0.216115	-5.42648
ENSMUSG00000051497	Kcnj16	16517	potassium inwardly-rectifying channel, subfamily J, member 16	-4.5347	-4.57175	3.39186	0.0303631	0.216115	-23.1783
ENSMUSG00000022893	Adamts1	11504	a disintegrin-like and metallopeptidase (reprolysin type) with thrombospondin type 1 motif, 1	1.17233	1.17237	8.16104	0.0303658	0.216115	2.25376
ENSMUSG00000027569	Mrgbp	73247	MRG/MORF4L binding protein	-1.80251	-1.80365	4.79232	0.0304383	0.216516	-3.48825
ENSMUSG00000022031	Elp3	74195	elongator acetyltransferase complex subunit 3	-1.86332	-1.86493	4.21234	0.0304795	0.216695	-3.63844
ENSMUSG00000078588	Ccdc24	381546	coiled-coil domain containing 24	5.41964	5.48695	1.02143	0.0305032	0.216726	42.8029
ENSMUSG00000041594	Tmtc4	70551	transmembrane and tetratricopeptide repeat containing 4	-1.83006	-1.83226	3.46962	0.0305313	0.216726	-3.55553
ENSMUSG00000002274	Metrn	70083	meteorin, glial cell differentiation regulator	-5.24633	-1.44269e+08	-0.403898	0.0305321	0.216726	-37.9578
ENSMUSG00000016024	Lbp	16803	lipopolysaccharide binding protein	-5.74398	-6.15594	0.510272	0.0305715	0.216768	-53.5932
ENSMUSG00000055320	Tead1	21676	TEA domain family member 1	-3.94161	-4.00802	1.37511	0.0305824	0.216768	-15.3653
ENSMUSG00000023943	Sult1c1	20888	sulfotransferase family, cytosolic, 1C, member 1	6.03082	6.62069	-0.595192	0.0305996	0.216768	65.3819
ENSMUSG00000024725	Ostf1	20409	osteoclast stimulating factor 1	0.835207	0.835258	7.34846	0.0306022	0.216768	1.78411
ENSMUSG00000043036	Ccdc63	330188	coiled-coil domain containing 63	3.66364	3.7421	-0.164378	0.0306733	0.217158	12.6726
ENSMUSG00000026779	Mastl	67121	microtubule associated serine/threonine kinase-like	-3.30912	-3.3498	1.67778	0.0307391	0.21751	-9.91164
ENSMUSG00000035745	Grin3b	170483	glutamate receptor, ionotropic, NMDA3B	-5.9921	-1.44269e+08	-0.365757	0.0307977	0.217612	-63.6504
ENSMUSG00000025257	Ribc1	66611	RIB43A domain with coiled-coils 1	-5.71577	-1.44269e+08	-0.72569	0.030808	0.217612	-52.5554
ENSMUSG00000084941	Gm11944	100302648	predicted gene 11944	-3.98493	-4.37272	-0.170741	0.0308349	0.217612	-15.8337
ENSMUSG00000049488	Tmem67	329795	transmembrane protein 67	-1.98171	-1.98347	4.3524	0.030841	0.217612	-3.94962
ENSMUSG00000046949	Nqo2	18105	N-ribosyldihydronicotinamide quinone reductase 2	1.6525	1.65312	4.59974	0.030854	0.217612	3.14378
ENSMUSG00000044645	Gm7334	654432	B-cell translocation gene 3 pseudogene	-7.25678	-1.44269e+08	0.284244	0.0308659	0.217612	-152.936
ENSMUSG00000058546	Rpl23a	268449	ribosomal protein L23A	0.843187	0.843242	7.35927	0.0308664	0.217612	1.79401
ENSMUSG00000063142	Kcnma1	16531	potassium large conductance calcium-activated channel, subfamily M, alpha member 1	-2.24409	-2.24738	3.74226	0.0309127	0.217727	-4.73737
ENSMUSG00000039917	Rhbdd2	215160	rhomboid domain containing 2	-1.11146	-1.11184	5.25686	0.0309149	0.217727	-2.16065
ENSMUSG00000030224	Strap	20901	serine/threonine kinase receptor associated protein	-1.48106	-1.48153	5.54259	0.0309455	0.217829	-2.79154
ENSMUSG00000036751	Cox6b1	110323	cytochrome c oxidase, subunit VIb polypeptide 1	1.13926	1.13962	4.96351	0.0310182	0.218226	2.20269
ENSMUSG00000038451	Spsb2	14794	splA/ryanodine receptor domain and SOCS box containing 2	-2.64611	-2.66308	1.67504	0.0310935	0.218642	-6.25976
ENSMUSG00000014932	Yes1	22612	YES proto-oncogene 1, Src family tyrosine kinase	-1.59621	-1.59694	4.91413	0.0312116	0.219274	-3.02348
ENSMUSG00000031616	Ednra	13617	endothelin receptor type A	-6.07897	-1.44269e+08	-0.182929	0.0312242	0.219274	-67.6008
ENSMUSG00000036636	Clcn7	26373	chloride channel, voltage-sensitive 7	-1.13355	-1.13394	5.34666	0.0312321	0.219274	-2.19399
ENSMUSG00000023206	Il15ra	16169	interleukin 15 receptor, alpha chain	-1.37864	-1.37961	4.62573	0.0312636	0.219381	-2.60022
ENSMUSG00000020297	Nsg2	18197	neuron specific gene family member 2	5.01114	5.06493	1.68912	0.0313827	0.219956	32.2481
ENSMUSG00000024446	Rpp21	67676	ribonuclease P 21 subunit	2.3043	2.30765	2.78123	0.0313927	0.219956	4.93927
ENSMUSG00000025499	Hras	15461	Harvey rat sarcoma virus oncogene	-1.90364	-1.91059	2.95949	0.0313944	0.219956	-3.74157
ENSMUSG00000024791	Cdca5	67849	cell division cycle associated 5	3.8074	3.82918	3.2832	0.0315136	0.220677	14.0004
ENSMUSG00000031112	Stk26	70415	serine/threonine kinase 26	-1.6597	-1.66193	3.74589	0.0315539	0.220845	-3.15951
ENSMUSG00000098022	Zfp82	330502	zinc finger protein 82	-3.8157	-3.84022	2.54164	0.0315886	0.220973	-14.0813
ENSMUSG00000031078	Cttn	13043	cortactin	5.58524	5.73093	0.914416	0.0316145	0.221005	48.0092
ENSMUSG00000000982	Ccl3	20302	chemokine (C-C motif) ligand 3	0.900775	0.900788	9.47449	0.0316364	0.221005	1.86707
ENSMUSG00000030091	Nup210	54563	nucleoporin 210	1.36732	1.36804	4.25403	0.0316483	0.221005	2.57991
ENSMUSG00000055900	Tmem69	230657	transmembrane protein 69	1.80547	1.80653	3.61641	0.0316602	0.221005	3.49543
ENSMUSG00000025925	Terf1	21749	telomeric repeat binding factor 1	1.24101	1.24144	4.5749	0.0316751	0.221005	2.36364
ENSMUSG00000032126	Hmbs	15288	hydroxymethylbilane synthase	-3.16442	-3.18569	2.25293	0.0316972	0.221045	-8.9657
ENSMUSG00000023980	Taf8	63856	TATA-box binding protein associated factor 8	-1.47969	-1.48139	3.5658	0.0317149	0.221055	-2.78889
ENSMUSG00000041624	Gucy1a2	234889	guanylate cyclase 1, soluble, alpha 2	5.53487	6.12158	-0.65539	0.0317391	0.221109	46.362
ENSMUSG00000069114	Zbtb10	229055	zinc finger and BTB domain containing 10	-1.52789	-1.52853	5.13556	0.0318904	0.221852	-2.88364
ENSMUSG00000027315	Spint1	20732	serine protease inhibitor, Kunitz type 1	-1.00211	-1.00229	6.02373	0.0318933	0.221852	-2.00293
ENSMUSG00000097855	A930007I19Rik	77779	RIKEN cDNA A930007I19 gene	2.37543	2.37792	3.00407	0.0319112	0.221852	5.1889
ENSMUSG00000053113	Socs3	12702	suppressor of cytokine signaling 3	1.17479	1.17499	5.88872	0.0319396	0.221852	2.2576
ENSMUSG00000053550	Shisa7	232813	shisa family member 7	3.03408	3.03706	3.04406	0.0319527	0.221852	8.19121
ENSMUSG00000031066	Usp11	236733	ubiquitin specific peptidase 11	-1.29359	-1.29413	5.03946	0.0319546	0.221852	-2.45138
ENSMUSG00000039033	Tasp1	75812	taspase, threonine aspartase 1	-3.04866	-3.06086	2.51448	0.0319636	0.221852	-8.27442
ENSMUSG00000030409	Dmpk	13400	dystrophia myotonica-protein kinase	-6.43663	-1.44269e+08	-0.534156	0.0319772	0.221852	-86.6199
ENSMUSG00000006567	Atp7b	11979	ATPase, Cu++ transporting, beta polypeptide	-6.39387	-1.44269e+08	-0.549283	0.0320979	0.222575	-84.0906
ENSMUSG00000038119	Cdon	57810	cell adhesion molecule-related/down-regulated by oncogenes	5.29694	5.35892	0.998117	0.0322118	0.22325	39.3132
ENSMUSG00000022096	Hr	15460	hairless	5.4085	5.72632	0.20157	0.0322321	0.223277	42.4737
ENSMUSG00000026825	Dnm1	13429	dynamin 1	-6.03392	-1.44269e+08	-0.828687	0.032255	0.223296	-65.5224
ENSMUSG00000020798	Spns3	77577	spinster homolog 3	-2.7484	-2.75956	2.73859	0.0322755	0.223296	-6.71973
ENSMUSG00000042050	Wdr60	217935	WD repeat domain 60	-1.95396	-1.95744	3.72626	0.0322845	0.223296	-3.87435
ENSMUSG00000078580	E430018J23Rik	101604	RIKEN cDNA E430018J23 gene	2.76422	2.76548	4.02368	0.0323058	0.223298	6.79381
ENSMUSG00000002897	Il17ra	16172	interleukin 17 receptor A	0.807817	0.807836	8.58596	0.0323179	0.223298	1.75056
ENSMUSG00000028101	Pias3	229615	protein inhibitor of activated STAT 3	-1.78613	-1.78784	4.14689	0.032357	0.223454	-3.4489
ENSMUSG00000060183	Cxcl11	56066	chemokine (C-X-C motif) ligand 11	6.58398	1.44269e+08	-0.64511	0.0323937	0.223593	95.9345
ENSMUSG00000011267	Zfp296	63872	zinc finger protein 296	-5.42247	-1.44269e+08	-0.665963	0.0324423	0.223629	-42.887
ENSMUSG00000042854	Trp53rkb	76367	transformation related protein 53 regulating kinase B	-2.65834	-2.67608	2.03818	0.0324496	0.223629	-6.31308
ENSMUSG00000044676	Zfp612	234725	zinc finger protein 612	-5.37403	-5.76486	0.352323	0.0324502	0.223629	-41.4709
ENSMUSG00000026628	Atf3	11910	activating transcription factor 3	1.12363	1.12367	8.20872	0.0324651	0.223629	2.17894
ENSMUSG00000022657	Cd96	84544	CD96 antigen	7.40511	1.44269e+08	0.0805701	0.0324954	0.223652	169.496
ENSMUSG00000029861	Fam131b	76156	family with sequence similarity 131, member B	5.85391	5.89017	2.07725	0.0325016	0.223652	57.8366
ENSMUSG00000079339	Ifit1bl1	667373	interferon induced protein with tetratricpeptide repeats 1B like 1	3.97977	4.0013	2.77444	0.0325519	0.223724	15.7772
ENSMUSG00000021211	Akr1c12	622402	aldo-keto reductase family 1, member C12	6.41344	1.44269e+08	-0.975545	0.0325546	0.223724	85.2388
ENSMUSG00000050357	Carmil2	234695	capping protein regulator and myosin 1 linker 2	5.23131	5.56767	-0.0894932	0.0325686	0.223724	37.5648
ENSMUSG00000024068	Spast	50850	spastin	-1.066	-1.06614	6.78608	0.0326192	0.223724	-2.09361
ENSMUSG00000044345	Marveld1	277010	MARVEL (membrane-associating) domain containing 1	2.07288	2.07613	2.91191	0.0326208	0.223724	4.20727
ENSMUSG00000037997	Parp11	101187	poly (ADP-ribose) polymerase family, member 11	-1.94896	-1.95173	3.76738	0.0326218	0.223724	-3.86096
ENSMUSG00000058290	Espl1	105988	extra spindle pole bodies 1, separase	-1.48329	-1.48463	4.13296	0.0326355	0.223724	-2.79586
ENSMUSG00000042106	Fam212a	68176	family with sequence similarity 212, member A	-1.29994	-1.30093	3.97119	0.0326446	0.223724	-2.46219
ENSMUSG00000021557	Agtpbp1	67269	ATP/GTP binding protein 1	-1.09828	-1.0987	5.2348	0.0326843	0.223881	-2.14099
ENSMUSG00000079499	6530402F18Rik	76220	RIKEN cDNA 6530402F18 gene	2.00664	2.01137	2.74096	0.0327629	0.224306	4.01844
ENSMUSG00000030713	Klk7	23993	kallikrein related-peptidase 7 (chymotryptic, stratum corneum)	-6.23577	-1.44269e+08	-0.903862	0.0328723	0.224941	-75.3621
ENSMUSG00000060860	Ube2s	77891	ubiquitin-conjugating enzyme E2S	2.07225	2.07459	3.30292	0.0328997	0.225014	4.20541
ENSMUSG00000027457	Snph	241727	syntaphilin	-2.73628	-2.74341	2.71041	0.0329769	0.225429	-6.66351
ENSMUSG00000061461	Smim20	66278	small integral membrane protein 20	2.14751	2.14869	3.95046	0.0330275	0.22566	4.43062
ENSMUSG00000044276	4933427E11Rik	66769	RIKEN cDNA 4933427E11 gene	-6.89808	-1.44269e+08	-1.14753	0.0331784	0.226577	-119.269
ENSMUSG00000053199	Arhgap20	244867	Rho GTPase activating protein 20	-6.36202	-1.44269e+08	0.911518	0.0333082	0.227348	-82.2542
ENSMUSG00000047242	Taf9b	407786	TATA-box binding protein associated factor 9B	-2.40859	-2.41453	3.4975	0.0333993	0.227699	-5.30955
ENSMUSG00000050288	Fzd2	57265	frizzled class receptor 2	4.56441	4.58941	1.58435	0.0334056	0.227699	23.6605
ENSMUSG00000007440	Pcdha10	12943	protocadherin alpha 10	6.27582	1.44269e+08	-0.180085	0.0334102	0.227699	77.4839
ENSMUSG00000018820	Zfyve27	319740	zinc finger, FYVE domain containing 27	-1.2697	-1.27028	5.10668	0.0334743	0.22802	-2.41112
ENSMUSG00000074024	4632427E13Rik	666737	RIKEN cDNA 4632427E13 gene	-0.958396	-0.95846	7.44042	0.033494	0.22804	-1.94315
ENSMUSG00000028312	Smc2	14211	structural maintenance of chromosomes 2	1.57668	1.57726	4.68188	0.0335501	0.228105	2.98283
ENSMUSG00000051977	Prdm9	213389	PR domain containing 9	-1.29463	-1.2953	4.65382	0.0335618	0.228105	-2.45314
ENSMUSG00000042476	Abcb4	18670	ATP-binding cassette, sub-family B (MDR/TAP), member 4	-2.03439	-2.03728	4.01315	0.0335643	0.228105	-4.09651
ENSMUSG00000067586	S1pr3	13610	sphingosine-1-phosphate receptor 3	-5.32431	-1.44269e+08	-0.516755	0.0335748	0.228105	-40.0661
ENSMUSG00000027750	Postn	50706	periostin, osteoblast specific factor	2.15592	2.15679	4.49242	0.033588	0.228105	4.45654
ENSMUSG00000014329	Bicc1	83675	BicC family RNA binding protein 1	-5.86702	-1.44269e+08	-1.04112	0.0336501	0.228411	-58.3647
ENSMUSG00000029223	Uchl1	22223	ubiquitin carboxy-terminal hydrolase L1	-6.72074	-1.44269e+08	0.0240362	0.033672	0.228445	-105.474
ENSMUSG00000027520	Zdbf2	73884	zinc finger, DBF-type containing 2	6.02387	6.60473	-0.555054	0.0337174	0.228531	65.0679
ENSMUSG00000068680	Gm10248	791307	predicted gene 10248	5.22143	5.32991	0.435224	0.0337186	0.228531	37.3084
ENSMUSG00000096458	Moap1	64113	modulator of apoptosis 1	-5.1508	-5.55129	1.40438	0.0337497	0.228554	-35.5258
ENSMUSG00000037315	Jade3	382207	jade family PHD finger 3	-2.66581	-2.67039	4.13403	0.0337873	0.228554	-6.34582
ENSMUSG00000031979	Cog2	76332	component of oligomeric golgi complex 2	-1.48217	-1.48354	4.12922	0.0338163	0.228554	-2.79369
ENSMUSG00000041736	Tspo	12257	translocator protein	1.92725	1.93026	2.73489	0.0338537	0.228554	3.8033
ENSMUSG00000067577	A430093F15Rik	403202	RIKEN cDNA A430093F15 gene	-6.47552	-1.44269e+08	-1.4739	0.0338574	0.228554	-88.987
ENSMUSG00000060743	H3f3a	15078	H3 histone, family 3A	1.00718	1.00721	8.06924	0.0338778	0.228554	2.00997
[truncated: 11,503 more rows]
