# Supplementary material for: Transcriptome profiling of brain myeloid cells revealed activation of Itgal, Trem1, and Spp1 in western diet-induced obesity
Source: J Neuroinflammation. 2019 Aug 19;16:169. doi: 10.1186/s12974-019-1527-z (PMC6700800; doi:10.1186/s12974-019-1527-z)
Supplement: Supplementary file 3 — Gene list comparing the transcriptomes of CD11b+CD45lo with CD11b+CD45hi cells in CD-fed mice. Pairwise comparison of transcriptomes between CD11b+CD45lo and CD11b+CD45hi cells in CD-fed mice. The positive FC value means the gene expression is larger in CD11b+CD45hi than in CD11b+CD45lo and vice versa. (XLSX 1700 kb) [file 12974_2019_1527_MOESM3_ESM.xlsx]

## Sheet: Additional_File_3
Additional File 3. Gene list comparing the transcriptomes of CD11b+CD45lo with CD11b+CD45hi cells in CD (DE genes were defined as FDR<0.05)
genes	Symbol	Entrezid	Genename	logFC	unshrunk.logFC	logCPM	PValue	FDR	FC
ENSMUSG00000073421	H2-Ab1	14961	histocompatibility 2, class II antigen A, beta 1	5.50241	5.50271	9.91968	4.27256e-15	5.76839e-11	45.3306
ENSMUSG00000024610	Cd74	16149	CD74 antigen (invariant polypeptide of major histocompatibility complex, class II antigen-associated)	5.81146	5.81162	10.9578	3.52847e-14	2.38189e-10	56.1594
ENSMUSG00000036594	H2-Aa	14960	histocompatibility 2, class II antigen A, alpha	5.42024	5.42046	10.1438	2.9322e-13	1.31959e-09	42.8209
ENSMUSG00000060586	H2-Eb1	14969	histocompatibility 2, class II antigen E beta	5.58234	5.58314	8.45453	6.85858e-13	2.31494e-09	47.9128
ENSMUSG00000069516	Lyz2	17105	lysozyme 2	3.21919	3.21921	11.6147	1.85998e-12	4.18895e-09	9.31265
ENSMUSG00000034593	Myo5a	17918	myosin VA	3.23038	3.23064	7.86397	1.86162e-12	4.18895e-09	9.38512
ENSMUSG00000002602	Axl	26362	AXL receptor tyrosine kinase	4.07255	4.07325	7.21715	2.28424e-12	4.40564e-09	16.8251
ENSMUSG00000062593	Lilrb4a	14728	leukocyte immunoglobulin-like receptor, subfamily B, member 4A	4.24215	4.24298	7.29025	2.61688e-12	4.41631e-09	18.9241
ENSMUSG00000026180	Cxcr2	12765	chemokine (C-X-C motif) receptor 2	4.50338	4.50399	7.7064	4.95987e-12	7.44036e-09	22.6805
ENSMUSG00000002985	Apoe	11816	apolipoprotein E	3.82808	3.82818	9.86925	5.65106e-12	7.62949e-09	14.2026
ENSMUSG00000073490	Ifi207	226691	interferon activated gene 207	4.26246	4.26341	7.14257	8.09368e-12	9.54246e-09	19.1924
ENSMUSG00000027009	Itga4	16401	integrin alpha 4	4.33735	4.33799	7.87452	8.48156e-12	9.54246e-09	20.2149
ENSMUSG00000023034	Nr4a1	15370	nuclear receptor subfamily 4, group A, member 1	4.18135	4.18255	6.56877	7.49277e-11	7.78153e-08	18.1432
ENSMUSG00000039997	Ifi203	15950	interferon activated gene 203	5.1322	5.13325	7.66163	8.26326e-11	7.96873e-08	35.0707
ENSMUSG00000060591	Ifitm2	80876	interferon induced transmembrane protein 2	4.8668	4.86817	6.88832	1.16362e-10	1.04734e-07	29.1778
ENSMUSG00000027398	Il1b	16176	interleukin 1 beta	5.86476	5.86571	8.4741	1.24672e-10	1.052e-07	58.2733
ENSMUSG00000027322	Siglec1	20612	sialic acid binding Ig-like lectin 1, sialoadhesin	4.36817	4.36974	6.31766	1.39772e-10	1.11004e-07	20.6515
ENSMUSG00000028064	Sema4a	20351	sema domain, immunoglobulin domain (Ig), transmembrane domain (TM) and short cytoplasmic domain, (semaphorin) 4A	3.82473	3.82672	5.35755	1.52125e-10	1.14102e-07	14.1696
ENSMUSG00000022150	Dab2	13132	disabled 2, mitogen-responsive phosphoprotein	3.82354	3.82372	9.0736	1.7957e-10	1.27598e-07	14.158
ENSMUSG00000027907	S100a11	20195	S100 calcium binding protein A11	4.33609	4.33724	6.51534	1.895e-10	1.27922e-07	20.1973
ENSMUSG00000025492	Ifitm3	66141	interferon induced transmembrane protein 3	3.79998	3.80041	7.77926	2.76343e-10	1.77337e-07	13.9286
ENSMUSG00000015340	Cybb	13058	cytochrome b-245, beta polypeptide	3.92826	3.92844	9.12971	2.88973e-10	1.77337e-07	15.2238
ENSMUSG00000005087	Cd44	12505	CD44 antigen	4.47645	4.4773	7.27241	4.31719e-10	2.53419e-07	22.2611
ENSMUSG00000036353	P2ry12	70839	purinergic receptor P2Y, G-protein coupled 12	-1.57068	-1.57069	11.6235	5.46415e-10	3.07381e-07	-2.97046
ENSMUSG00000045382	Cxcr4	12767	chemokine (C-X-C motif) receptor 4	4.93505	4.93873	5.92781	8.46767e-10	4.57288e-07	30.5914
ENSMUSG00000058818	Pirb	18733	paired Ig-like receptor B	2.73632	2.73655	7.42092	9.15559e-10	4.75422e-07	6.6637
ENSMUSG00000026712	Mrc1	17533	mannose receptor, C type 1	3.81678	3.8169	9.6627	1.24302e-09	6.21555e-07	14.0918
ENSMUSG00000002944	Cd36	12491	CD36 molecule	4.93454	4.93746	6.25736	1.36716e-09	6.59214e-07	30.5806
ENSMUSG00000031584	Gsr	14782	glutathione reductase	3.16367	3.16445	6.30787	1.41808e-09	6.60192e-07	8.96109
ENSMUSG00000073491	Ifi213	623121	interferon activated gene 213	4.48586	4.48806	5.78771	1.6233e-09	7.30538e-07	22.4067
ENSMUSG00000069833	Ahnak	66395	AHNAK nucleoprotein (desmoyokin)	4.66673	4.66708	8.79096	2.30006e-09	9.7296e-07	25.3996
ENSMUSG00000009687	Fxyd5	18301	FXYD domain-containing ion transport regulator 5	5.04728	5.04921	6.5507	2.30611e-09	9.7296e-07	33.066
ENSMUSG00000025044	Msr1	20288	macrophage scavenger receptor 1	3.496	3.49695	6.46442	2.86466e-09	1.17199e-06	11.2824
ENSMUSG00000030536	Iqgap1	29875	IQ motif containing GTPase activating protein 1	4.06689	4.06757	7.36789	5.07412e-09	2.01487e-06	16.7593
ENSMUSG00000024042	Sik1	17691	salt inducible kinase 1	5.54338	5.55163	4.98485	7.87072e-09	3.03608e-06	46.6361
ENSMUSG00000024014	Pim1	18712	proviral integration site 1	4.66962	4.67553	4.73907	8.51654e-09	3.19394e-06	25.4504
ENSMUSG00000079293	Clec7a	56644	C-type lectin domain family 7, member a	3.21642	3.21722	6.31733	1.12535e-08	4.10632e-06	9.29478
ENSMUSG00000073418	C4b	12268	complement component 4B (Chido blood group)	3.77348	3.77458	6.39948	1.19439e-08	4.18182e-06	13.6752
ENSMUSG00000090272	Mndal	100040462	myeloid nuclear differentiation antigen like	5.22778	5.23012	6.73928	1.20799e-08	4.18182e-06	37.4729
ENSMUSG00000020077	Srgn	19073	serglycin	2.44437	2.44451	7.759	1.62903e-08	5.49837e-06	5.44287
ENSMUSG00000032690	Oas2	246728	2'-5' oligoadenylate synthetase 2	3.98648	3.98844	5.81481	1.69178e-08	5.57092e-06	15.8507
ENSMUSG00000054404	Slfn5	327978	schlafen 5	3.47826	3.47892	6.76987	1.75936e-08	5.6555e-06	11.1445
ENSMUSG00000027360	Hdc	15186	histidine decarboxylase	5.36282	5.36521	6.68664	2.32508e-08	7.30022e-06	41.15
ENSMUSG00000018819	Lsp1	16985	lymphocyte specific 1	2.16392	2.16412	7.06273	2.46907e-08	7.57612e-06	4.48132
ENSMUSG00000002885	Adgre5	26364	adhesion G protein-coupled receptor E5	5.13895	5.13998	7.75878	2.73491e-08	7.98318e-06	35.2352
ENSMUSG00000042265	Trem1	58217	triggering receptor expressed on myeloid cells 1	6.45445	6.46458	5.25136	2.75667e-08	7.98318e-06	87.6964
ENSMUSG00000039899	Fgl2	14190	fibrinogen-like protein 2	2.80558	2.80624	6.09817	2.81377e-08	7.98318e-06	6.9914
ENSMUSG00000034641	Cd300ld	217305	CD300 molecule like family member d	4.99306	4.99691	6.00202	2.83826e-08	7.98318e-06	31.8464
ENSMUSG00000030830	Itgal	16408	integrin alpha L	5.37027	5.37311	6.70418	2.95865e-08	8.08596e-06	41.363
ENSMUSG00000029135	Fosl2	14284	fos-like antigen 2	3.15891	3.15927	7.13758	3.0454e-08	8.08596e-06	8.93156
ENSMUSG00000020053	Igf1	16000	insulin-like growth factor 1	3.65778	3.65926	5.80045	3.05447e-08	8.08596e-06	12.6213
ENSMUSG00000058427	Cxcl2	20310	chemokine (C-X-C motif) ligand 2	6.63702	6.64498	6.06477	3.17361e-08	8.23978e-06	99.5275
ENSMUSG00000029561	Oasl2	23962	2'-5' oligoadenylate synthetase-like 2	2.91537	2.91596	6.54401	3.4589e-08	8.81105e-06	7.54421
ENSMUSG00000073489	Ifi204	15951	interferon activated gene 204	2.67236	2.67282	6.74886	4.14761e-08	1.03698e-05	6.3747
ENSMUSG00000027435	Cd93	17064	CD93 antigen	4.08112	4.08196	7.05494	4.413e-08	1.08163e-05	16.9255
ENSMUSG00000001156	Mxd1	17119	MAX dimerization protein 1	3.30851	3.30891	7.09253	4.48642e-08	1.08163e-05	9.90741
ENSMUSG00000000318	Clec10a	17312	C-type lectin domain family 10, member A	4.63207	4.64146	4.36728	4.67155e-08	1.1065e-05	24.7965
ENSMUSG00000040950	Mgl2	216864	macrophage galactose N-acetyl-galactosamine specific lectin 2	5.50939	5.51495	5.65153	4.84383e-08	1.12753e-05	45.5505
ENSMUSG00000049744	Arhgap15	76117	Rho GTPase activating protein 15	3.41152	3.41361	5.13988	7.06993e-08	1.59091e-05	10.6407
ENSMUSG00000069792	Wfdc17	100034251	WAP four-disulfide core domain 17	4.9405	4.94545	5.20395	7.0702e-08	1.59091e-05	30.7071
ENSMUSG00000026094	Stk17b	98267	serine/threonine kinase 17b (apoptosis-inducing)	1.91727	1.91734	8.52904	7.57171e-08	1.66315e-05	3.77708
ENSMUSG00000027639	Samhd1	56045	SAM domain and HD domain, 1	1.5353	1.53535	8.39884	7.73835e-08	1.66315e-05	2.89849
ENSMUSG00000024672	Ms4a7	109225	membrane-spanning 4-domains, subfamily A, member 7	4.33748	4.33911	6.25036	7.76079e-08	1.66315e-05	20.2167
ENSMUSG00000047735	Samd9l	209086	sterile alpha motif domain containing 9-like	3.38792	3.38859	6.42953	9.24152e-08	1.94953e-05	10.4681
ENSMUSG00000031799	Tpm4	326618	tropomyosin 4	2.16332	2.16358	6.87934	1.16455e-07	2.41886e-05	4.47944
ENSMUSG00000039959	Hip1	215114	huntingtin interacting protein 1	3.67163	3.67402	5.15693	1.21012e-07	2.45137e-05	12.7429
ENSMUSG00000001025	S100a6	20200	S100 calcium binding protein A6 (calcyclin)	5.04495	5.05578	4.32821	1.21652e-07	2.45137e-05	33.0127
ENSMUSG00000033066	Gas7	14457	growth arrest specific 7	4.15599	4.15768	5.92818	1.31399e-07	2.59911e-05	17.827
ENSMUSG00000017754	Pltp	18830	phospholipid transfer protein	4.05545	4.0578	5.66315	1.32833e-07	2.59911e-05	16.6269
ENSMUSG00000035493	Tgfbi	21810	transforming growth factor, beta induced	2.33447	2.33465	7.34758	1.40143e-07	2.70295e-05	5.04365
ENSMUSG00000049037	Clec4a1	269799	C-type lectin domain family 4, member a1	3.40296	3.40441	5.71021	1.49369e-07	2.84033e-05	10.5777
ENSMUSG00000021676	Iqgap2	544963	IQ motif containing GTPase activating protein 2	3.78024	3.7816	6.03621	1.64306e-07	3.08097e-05	13.7393
ENSMUSG00000013846	St3gal1	20442	ST3 beta-galactoside alpha-2,3-sialyltransferase 1	3.00076	3.00203	5.34236	2.11679e-07	3.91491e-05	8.00423
ENSMUSG00000040152	Thbs1	21825	thrombospondin 1	3.40517	3.40604	5.76836	2.37047e-07	4.32483e-05	10.594
ENSMUSG00000029084	Cd38	12494	CD38 antigen	3.74207	3.74617	4.37848	2.56886e-07	4.62429e-05	13.3806
ENSMUSG00000040522	Tlr8	170744	toll-like receptor 8	5.24406	5.2487	5.53372	2.68524e-07	4.77019e-05	37.8981
ENSMUSG00000032661	Oas3	246727	2'-5' oligoadenylate synthetase 3	4.75677	4.7602	5.45615	2.84408e-07	4.98675e-05	27.0353
ENSMUSG00000074785	Plxnc1	54712	plexin C1	4.22575	4.22833	5.42478	3.0301e-07	5.24479e-05	18.7102
ENSMUSG00000030187	Klra2	16633	killer cell lectin-like receptor, subfamily A, member 2	4.82079	4.82454	5.73734	3.32758e-07	5.59336e-05	28.2619
ENSMUSG00000031488	Rab11fip1	75767	RAB11 family interacting protein 1 (class I)	4.51348	4.51938	4.76131	3.35533e-07	5.59336e-05	22.8398
ENSMUSG00000029417	Cxcl9	17329	chemokine (C-X-C motif) ligand 9	6.53231	6.55881	4.24331	3.35577e-07	5.59336e-05	92.5596
ENSMUSG00000053063	Clec12a	232413	C-type lectin domain family 12, member a	4.61814	4.61985	6.12126	3.4805e-07	5.66391e-05	24.5583
ENSMUSG00000025804	Ccr1	12768	chemokine (C-C motif) receptor 1	3.5355	3.53845	4.68266	3.482e-07	5.66391e-05	11.5956
ENSMUSG00000019818	Cd164	53599	CD164 antigen	-1.26793	-1.26794	10.2426	3.63699e-07	5.8456e-05	-2.40816
ENSMUSG00000031494	Cd209a	170786	CD209a antigen	4.11101	4.11229	6.37979	3.91565e-07	6.20126e-05	17.2798
ENSMUSG00000029373	Pf4	56744	platelet factor 4	4.16012	4.16278	5.45665	3.95014e-07	6.20126e-05	17.8781
ENSMUSG00000040711	Sh3pxd2b	268396	SH3 and PX domains 2B	4.39762	4.40175	5.20552	4.1812e-07	6.42339e-05	21.0773
ENSMUSG00000039942	Ptger4	19219	prostaglandin E receptor 4 (subtype EP4)	4.18403	4.18846	4.672	4.18679e-07	6.42339e-05	18.1768
ENSMUSG00000031246	Sh3bgrl	56726	SH3-binding domain glutamic acid-rich protein like	3.47349	3.47572	4.8187	4.43052e-07	6.72096e-05	11.1077
ENSMUSG00000032231	Anxa2	12306	annexin A2	3.97769	3.98046	5.19714	4.48795e-07	6.73243e-05	15.7544
ENSMUSG00000039153	Runx2	12393	runt related transcription factor 2	4.15952	4.16438	5.23432	4.58792e-07	6.78063e-05	17.8707
ENSMUSG00000021365	Nedd9	18003	neural precursor cell expressed, developmentally down-regulated gene 9	5.11181	5.11856	4.80761	4.62053e-07	6.78063e-05	34.5788
ENSMUSG00000025150	Cbr2	12409	carbonyl reductase 2	3.50875	3.51044	5.58662	4.69478e-07	6.79882e-05	11.3825
ENSMUSG00000018920	Cxcl16	66102	chemokine (C-X-C motif) ligand 16	2.08911	2.08937	6.71839	4.73364e-07	6.79882e-05	4.25485
ENSMUSG00000044103	Il1f9	215257	interleukin 1 family, member 9	4.92823	4.93456	4.7374	5.33609e-07	7.58342e-05	30.4471
ENSMUSG00000011256	Adam19	11492	a disintegrin and metallopeptidase domain 19 (meltrin beta)	4.54731	4.55032	5.64817	5.57828e-07	7.84504e-05	23.3818
ENSMUSG00000039109	F13a1	74145	coagulation factor XIII, A1 subunit	3.55029	3.5508	7.51612	5.84593e-07	8.1367e-05	11.715
ENSMUSG00000035356	Nfkbiz	80859	nuclear factor of kappa light polypeptide gene enhancer in B cells inhibitor, zeta	2.00425	2.00433	8.48427	5.93402e-07	8.17502e-05	4.01181
ENSMUSG00000035352	Ccl12	20293	chemokine (C-C motif) ligand 12	2.2275	2.22799	6.02509	6.31598e-07	8.61334e-05	4.68323
ENSMUSG00000048621	Gm6377	622976	predicted gene 6377	6.0155	6.0419	3.82403	6.54186e-07	8.83216e-05	64.6915
ENSMUSG00000026315	Serpinb8	20725	serine (or cysteine) peptidase inhibitor, clade B, member 8	4.87878	4.88537	4.68418	7.1927e-07	9.61471e-05	29.4211
ENSMUSG00000093938	Evi2b	216984	ecotropic viral integration site 2b	2.17694	2.17716	6.84222	7.38512e-07	9.77514e-05	4.52193
ENSMUSG00000031304	Il2rg	16186	interleukin 2 receptor, gamma chain	3.04982	3.05149	5.37256	7.9392e-07	0.000103316	8.28111
ENSMUSG00000008845	Cd163	93671	CD163 antigen	3.86512	3.86619	6.87301	7.95857e-07	0.000103316	14.5719
ENSMUSG00000031328	Flna	192176	filamin, alpha	1.77326	1.7734	7.37753	8.31298e-07	0.000106889	3.41826
ENSMUSG00000073411	H2-D1	14964	histocompatibility 2, D region locus 1	1.42007	1.42009	9.50302	9.27037e-07	0.000117181	2.67598
ENSMUSG00000021322	Aoah	27052	acyloxyacyl hydrolase	3.28924	3.29024	5.82105	9.28703e-07	0.000117181	9.77596
ENSMUSG00000037992	Rara	19401	retinoic acid receptor, alpha	4.71677	4.72254	5.14015	1.0201e-06	0.000126355	26.2959
ENSMUSG00000024053	Emilin2	246707	elastin microfibril interfacer 2	5.60254	5.6134	5.08998	1.02012e-06	0.000126355	48.5883
ENSMUSG00000015852	Fcrls	80891	Fc receptor-like S, scavenger receptor	-1.45967	-1.45968	10.2968	1.06767e-06	0.000131042	-2.75045
ENSMUSG00000023913	Pla2g7	27226	phospholipase A2, group VII (platelet-activating factor acetylhydrolase, plasma)	4.03668	4.03907	5.37135	1.18513e-06	0.000144148	16.4121
ENSMUSG00000075705	Msrb1	27361	methionine sulfoxide reductase B1	3.33954	3.34177	4.66769	1.24127e-06	0.000149629	10.1228
ENSMUSG00000021886	Gpr65	14744	G-protein coupled receptor 65	3.31063	3.31162	6.11202	1.28872e-06	0.000153974	9.92197
ENSMUSG00000028874	Fgr	14191	FGR proto-oncogene, Src family tyrosine kinase	3.5617	3.56399	5.25887	1.30563e-06	0.000154625	11.808
ENSMUSG00000029338	Antxr2	71914	anthrax toxin receptor 2	4.68337	4.68914	4.56235	1.63397e-06	0.000191828	25.6942
ENSMUSG00000005800	Mmp8	17394	matrix metallopeptidase 8	4.18988	4.19086	6.41352	1.66788e-06	0.000194121	18.2507
ENSMUSG00000041439	Mfsd6	98682	major facilitator superfamily domain containing 6	4.74509	4.74893	5.42483	1.8046e-06	0.000208238	26.8172
ENSMUSG00000030214	Plbd1	66857	phospholipase B domain containing 1	4.23234	4.23349	6.83741	2.01223e-06	0.000228585	18.7959
ENSMUSG00000021665	Hexb	15212	hexosaminidase B	-1.08722	-1.08722	12.3279	2.02703e-06	0.000228585	-2.12464
ENSMUSG00000060550	H2-Q7	15018	histocompatibility 2, Q region locus 7	2.54963	2.54991	7.17733	2.03857e-06	0.000228585	5.85483
ENSMUSG00000033508	Asprv1	67855	aspartic peptidase, retroviral-like 1	9.14001	9.40134	3.52206	2.04864e-06	0.000228585	564.179
ENSMUSG00000000682	Cd52	23833	CD52 antigen	2.46553	2.4661	5.81678	2.06959e-06	0.000229029	5.5233
ENSMUSG00000036362	P2ry13	74191	purinergic receptor P2Y, G-protein coupled 13	-1.30879	-1.3088	10.817	2.09148e-06	0.00022957	-2.47733
ENSMUSG00000024456	Diaph1	13367	diaphanous related formin 1	2.26876	2.26922	5.96243	2.23452e-06	0.000243292	4.81908
ENSMUSG00000015568	Lpl	16956	lipoprotein lipase	2.03243	2.03277	6.62337	2.25657e-06	0.000243727	4.09094
ENSMUSG00000029254	Stap1	56792	signal transducing adaptor family member 1	4.44322	4.44782	4.97017	2.31554e-06	0.000248111	21.7541
ENSMUSG00000044447	Dock5	68813	dedicator of cytokinesis 5	3.74102	3.74361	5.11496	2.36214e-06	0.000251113	13.3708
ENSMUSG00000037185	Krt80	74127	keratin 80	8.55902	8.69781	3.876	2.42277e-06	0.000255545	377.157
ENSMUSG00000057191	AB124611	382062	cDNA sequence AB124611	4.42305	4.42854	4.51268	2.45658e-06	0.000257103	21.4521
ENSMUSG00000029304	Spp1	20750	secreted phosphoprotein 1	5.48902	5.49574	5.77314	2.56734e-06	0.000266516	44.9117
ENSMUSG00000064351	COX1	17708	cytochrome c oxidase subunit I	1.16085	1.16085	13.6048	2.586e-06	0.000266516	2.23588
ENSMUSG00000049103	Ccr2	12772	chemokine (C-C motif) receptor 2	4.55416	4.5549	7.40528	2.63539e-06	0.000269548	23.493
ENSMUSG00000064367	ND5	17721	NADH dehydrogenase subunit 5	1.35088	1.35089	10.412	2.7119e-06	0.000275288	2.55068
ENSMUSG00000035373	Ccl7	20306	chemokine (C-C motif) ligand 7	4.04328	4.04836	4.06231	2.82595e-06	0.000284725	16.4872
ENSMUSG00000038679	Trps1	83925	transcriptional repressor GATA binding 1	2.82958	2.8302	6.44183	2.95578e-06	0.000295388	7.10866
ENSMUSG00000025290	Rps24	20088	ribosomal protein S24	1.51181	1.51188	7.98821	2.97554e-06	0.000295388	2.85167
ENSMUSG00000024236	Svil	225115	supervillin	1.92284	1.92318	5.99088	3.00654e-06	0.000296287	3.79169
ENSMUSG00000064354	COX2	17709	cytochrome c oxidase subunit II	1.33775	1.33778	9.37989	3.09744e-06	0.000301153	2.52758
ENSMUSG00000027318	Adam33	110751	a disintegrin and metallopeptidase domain 33	4.83269	4.83929	4.64406	3.10054e-06	0.000301153	28.496
ENSMUSG00000024772	Ehd1	13660	EH-domain containing 1	5.22017	5.23416	3.81951	3.2236e-06	0.00031078	37.2758
ENSMUSG00000030789	Itgax	16411	integrin alpha X	2.80813	2.80909	5.85674	3.25666e-06	0.00031078	7.00375
ENSMUSG00000048612	Myof	226101	myoferlin	5.37295	5.37988	5.13363	3.2687e-06	0.00031078	41.44
ENSMUSG00000045502	Hcar2	80885	hydroxycarboxylic acid receptor 2	3.18104	3.18274	5.16375	3.3038e-06	0.00031192	9.06962
ENSMUSG00000023067	Cdkn1a	12575	cyclin-dependent kinase inhibitor 1A (P21)	2.63888	2.63974	5.67427	3.47723e-06	0.000325744	6.22849
ENSMUSG00000015305	Sash1	70097	SAM and SH3 domain containing 1	3.2657	3.26761	5.07058	3.49847e-06	0.000325744	9.61778
ENSMUSG00000024066	Xdh	22436	xanthine dehydrogenase	3.97835	3.98271	4.74847	3.81129e-06	0.00035244	15.7617
ENSMUSG00000026728	Vim	22352	vimentin	3.20145	3.20211	6.36553	3.89652e-06	0.00035787	9.19883
ENSMUSG00000025795	Rassf3	192678	Ras association (RalGDS/AF-6) domain family member 3	1.815	1.8154	6.07714	3.93657e-06	0.000359106	3.51859
ENSMUSG00000072596	Ear2	13587	eosinophil-associated, ribonuclease A family, member 2	6.02758	6.04651	4.87272	4.10643e-06	0.000372087	65.2352
ENSMUSG00000025491	Ifitm1	68713	interferon induced transmembrane protein 1	5.96069	5.98609	4.20151	4.19308e-06	0.000377405	62.2797
ENSMUSG00000041202	Pla2g2d	18782	phospholipase A2, group IID	4.28512	4.29041	4.60922	4.41343e-06	0.000389526	19.4962
ENSMUSG00000027848	Olfml3	99543	olfactomedin-like 3	-1.23508	-1.2351	9.80524	4.41367e-06	0.000389526	-2.35394
ENSMUSG00000030123	Plxnd1	67784	plexin D1	4.47489	4.48444	4.05795	4.4143e-06	0.000389526	22.2369
ENSMUSG00000058624	Gda	14544	guanine deaminase	4.24435	4.24613	5.88419	4.445e-06	0.000389688	18.953
ENSMUSG00000022126	Acod1	16365	aconitate decarboxylase 1	6.18493	6.20122	5.25099	4.47874e-06	0.000390112	72.7529
ENSMUSG00000028976	Slc2a5	56485	solute carrier family 2 (facilitated glucose transporter), member 5	-1.57657	-1.57665	7.98807	4.51455e-06	0.000390711	-2.98259
ENSMUSG00000036006	Ripor2	193385	RHO family interacting cell polarization regulator 2	2.51065	2.51118	6.25232	4.55475e-06	0.000391679	5.69876
ENSMUSG00000078920	Ifi47	15953	interferon gamma inducible protein 47	4.31631	4.32235	4.47075	4.69483e-06	0.00040117	19.9222
ENSMUSG00000036452	Arhgap26	71302	Rho GTPase activating protein 26	3.19127	3.19253	5.49933	4.85471e-06	0.000412223	9.13418
ENSMUSG00000059657	Stfa2l1	268885	stefin A2 like 1	7.81559	7.87643	4.20028	4.89534e-06	0.000413075	225.283
ENSMUSG00000028843	Sh3bgrl3	73723	SH3 domain binding glutamic acid-rich protein-like 3	1.60722	1.6073	7.76465	4.95838e-06	0.000415796	3.04663
ENSMUSG00000040710	St8sia4	20452	ST8 alpha-N-acetyl-neuraminide alpha-2,8-sialyltransferase 4	2.37916	2.37964	5.96605	5.06891e-06	0.00042244	5.20232
ENSMUSG00000040907	Atp1a3	232975	ATPase, Na+/K+ transporting, alpha 3 polypeptide	2.93312	2.93408	5.70071	5.50986e-06	0.000456372	7.63761
ENSMUSG00000031391	L1cam	16728	L1 cell adhesion molecule	5.29142	5.30781	4.24274	5.59474e-06	0.000460577	39.1629
ENSMUSG00000047798	Cd300lf	246746	CD300 molecule like family member F	4.80862	4.81371	4.9969	6.45979e-06	0.000528567	28.0245
ENSMUSG00000017737	Mmp9	17395	matrix metallopeptidase 9	5.1302	5.13442	5.37668	6.50696e-06	0.00052922	35.0222
ENSMUSG00000043263	Ifi209	236312	interferon activated gene 209	2.79572	2.79718	5.12724	6.9544e-06	0.000559283	6.94377
ENSMUSG00000064357	ATP6	17705	ATP synthase F0 subunit 6	1.27963	1.27965	9.6529	7.00013e-06	0.000559283	2.42777
ENSMUSG00000092517	Art2a-ps	11871	ADP-ribosyltransferase 2a, pseudogene	7.98423	8.6634	2.60878	7.00088e-06	0.000559283	253.217
ENSMUSG00000008305	Tle1	21885	transducin-like enhancer of split 1	2.77548	2.77671	4.85139	7.33856e-06	0.000582811	6.84704
ENSMUSG00000026222	Sp100	20684	nuclear antigen Sp100	2.23836	2.23862	6.72065	7.89246e-06	0.000623135	4.7186
ENSMUSG00000056071	S100a9	20202	S100 calcium binding protein A9 (calgranulin B)	3.48797	3.4881	8.72537	8.12584e-06	0.000637831	11.2197
ENSMUSG00000049313	Sorl1	20660	sortilin-related receptor, LDLR class A repeats-containing	1.53407	1.53413	8.0476	8.537e-06	0.000666232	2.89601
ENSMUSG00000029860	Zyx	22793	zyxin	1.85096	1.85114	6.71414	8.7712e-06	0.000677633	3.60741
ENSMUSG00000026536	Ifi211	381308	interferon activated gene 211	3.84095	3.84394	5.19966	8.78348e-06	0.000677633	14.3298
ENSMUSG00000030103	Bhlhe40	20893	basic helix-loop-helix family, member e40	5.15716	5.16324	5.22136	8.8581e-06	0.000679507	35.6828
ENSMUSG00000018171	Vmp1	75909	vacuole membrane protein 1	1.67689	1.67695	8.39114	9.6359e-06	0.000734996	3.19738
ENSMUSG00000022651	Retnlg	245195	resistin like gamma	4.81992	4.8223	5.9229	1.00932e-05	0.000765555	28.2449
ENSMUSG00000056054	S100a8	20201	S100 calcium binding protein A8 (calgranulin A)	3.56919	3.56963	6.94195	1.0169e-05	0.000766993	11.8695
ENSMUSG00000015396	Cd83	12522	CD83 antigen	1.66829	1.66842	7.27917	1.04375e-05	0.000779543	3.17837
ENSMUSG00000069607	Cd300ld3	382551	CD300 molecule like family member D3	4.4526	4.45879	4.77909	1.04509e-05	0.000779543	21.8961
ENSMUSG00000026981	Il1rn	16181	interleukin 1 receptor antagonist	3.94596	3.9526	4.17601	1.13121e-05	0.000839146	15.4118
ENSMUSG00000026880	Stom	13830	stomatin	2.7778	2.77846	5.74207	1.14407e-05	0.000844046	6.85804
ENSMUSG00000026832	Cytip	227929	cytohesin 1 interacting protein	3.79267	3.79393	6.25336	1.23908e-05	0.000909175	13.8582
ENSMUSG00000003541	Ier3	15937	immediate early response 3	1.9128	1.91308	6.43029	1.37506e-05	0.000998122	3.7654
ENSMUSG00000030144	Clec4d	17474	C-type lectin domain family 4, member d	6.00251	6.01834	4.42899	1.37509e-05	0.000998122	64.1115
ENSMUSG00000025473	Adam8	11501	a disintegrin and metallopeptidase domain 8	4.07612	4.07928	4.78145	1.40066e-05	0.00100117	16.8669
ENSMUSG00000030787	Lyve1	114332	lymphatic vessel endothelial hyaluronan receptor 1	3.6177	3.6189	5.83379	1.4013e-05	0.00100117	12.2754
ENSMUSG00000030142	Clec4e	56619	C-type lectin domain family 4, member e	5.20264	5.2088	5.10037	1.40153e-05	0.00100117	36.8258
ENSMUSG00000043953	Ccrl2	54199	chemokine (C-C motif) receptor-like 2	1.81252	1.81268	7.20456	1.42441e-05	0.00101216	3.51254
ENSMUSG00000079419	Ms4a6c	73656	membrane-spanning 4-domains, subfamily A, member 6C	2.35033	2.35117	5.72227	1.45645e-05	0.0010295	5.0994
ENSMUSG00000031779	Ccl22	20299	chemokine (C-C motif) ligand 22	9.83495	1.44269e+08	2.67628	1.47962e-05	0.00104044	913.303
ENSMUSG00000038179	Slamf7	75345	SLAM family member 7	5.03577	5.04593	5.21983	1.5098e-05	0.00105616	32.8034
ENSMUSG00000089942	Pira2	18725	paired-Ig-like receptor A2	3.94313	3.94668	4.70039	1.52265e-05	0.00105966	15.3816
ENSMUSG00000026073	Il1r2	16178	interleukin 1 receptor, type II	5.79779	5.80647	5.05651	1.60468e-05	0.00111101	55.63
ENSMUSG00000070691	Runx3	12399	runt related transcription factor 3	5.65755	5.68967	3.43425	1.62022e-05	0.00111605	50.4768
ENSMUSG00000057841	Rpl32	19951	ribosomal protein L32	1.37531	1.37543	7.18296	1.63273e-05	0.00111896	2.59425
ENSMUSG00000000204	Slfn4	20558	schlafen 4	5.73811	5.75105	4.78498	1.72982e-05	0.00117951	53.3758
ENSMUSG00000027712	Anxa5	11747	annexin A5	1.89343	1.89369	6.35001	1.86229e-05	0.00126346	3.71516
ENSMUSG00000021728	Emb	13723	embigin	3.76699	3.76895	5.23437	1.89294e-05	0.00127783	13.6138
ENSMUSG00000074743	Thbd	21824	thrombomodulin	4.48218	4.48644	5.05469	1.90684e-05	0.00127913	22.3496
ENSMUSG00000045658	Pid1	98496	phosphotyrosine interaction domain containing 1	1.48231	1.48243	7.20287	1.91381e-05	0.00127913	2.79395
ENSMUSG00000022371	Col14a1	12818	collagen, type XIV, alpha 1	4.16855	4.17455	4.36746	1.95348e-05	0.00129921	17.9828
ENSMUSG00000000184	Ccnd2	12444	cyclin D2	4.37847	4.38453	4.92428	1.96332e-05	0.00129935	20.7994
ENSMUSG00000015766	Eps8	13860	epidermal growth factor receptor pathway substrate 8	2.57177	2.57271	5.69701	1.98008e-05	0.00130405	5.94539
ENSMUSG00000079168	Cd209g	70192	CD209g antigen	4.83733	4.85535	4.03029	2.10309e-05	0.00137834	28.5878
ENSMUSG00000070327	Rnf213	672511	ring finger protein 213	1.25417	1.25421	8.50786	2.20515e-05	0.00143825	2.38529
ENSMUSG00000026770	Il2ra	16184	interleukin 2 receptor, alpha chain	5.30508	5.32098	3.86934	2.22534e-05	0.00144444	39.5357
ENSMUSG00000032487	Ptgs2	19225	prostaglandin-endoperoxide synthase 2	5.28003	5.28431	5.95569	2.24066e-05	0.00144743	38.8552
ENSMUSG00000024590	Lmnb1	16906	lamin B1	3.48785	3.49087	4.11902	2.27299e-05	0.00146132	11.2188
ENSMUSG00000046223	Plaur	18793	plasminogen activator, urokinase receptor	2.59825	2.59942	4.85119	2.38146e-05	0.0015238	6.05554
ENSMUSG00000051906	Cd209f	69142	CD209f antigen	3.40446	3.40802	4.67305	2.43714e-05	0.00155207	10.5888
ENSMUSG00000035385	Ccl2	20296	chemokine (C-C motif) ligand 2	1.91141	1.91174	6.21716	2.47706e-05	0.00157008	3.76176
ENSMUSG00000030589	Rasgrp4	233046	RAS guanyl releasing protein 4	2.33368	2.33447	5.31272	2.55855e-05	0.00161416	5.0409
ENSMUSG00000022504	Ciita	12265	class II transactivator	5.20318	5.2164	4.04954	2.70828e-05	0.00169331	36.8394
ENSMUSG00000022636	Alcam	11658	activated leukocyte cell adhesion molecule	4.84895	4.85266	5.62508	2.7091e-05	0.00169331	28.8191
ENSMUSG00000031665	Sall1	58198	spalt like transcription factor 1	-1.19211	-1.19213	9.40547	2.81391e-05	0.00175072	-2.28487
ENSMUSG00000079298	Klrb1b	80782	killer cell lectin-like receptor subfamily B member 1B	7.76122	7.89731	3.15855	2.87718e-05	0.00178187	216.951
ENSMUSG00000049130	C5ar1	12273	complement component 5a receptor 1	1.40571	1.4058	7.38632	2.93224e-05	0.00180306	2.64948
ENSMUSG00000003153	Slc2a3	20527	solute carrier family 2 (facilitated glucose transporter), member 3	2.27134	2.27166	6.30386	2.94481e-05	0.00180306	4.82773
ENSMUSG00000026395	Ptprc	19264	protein tyrosine phosphatase, receptor type, C	1.15949	1.15951	9.6637	2.95145e-05	0.00180306	2.23378
ENSMUSG00000063450	Syne2	319565	spectrin repeat containing, nuclear envelope 2	2.68025	2.68137	5.33263	3.07438e-05	0.0018697	6.40967
ENSMUSG00000019850	Tnfaip3	21929	tumor necrosis factor, alpha-induced protein 3	1.487	1.48704	8.62791	3.17987e-05	0.00192517	2.80306
ENSMUSG00000018593	Sparc	20692	secreted acidic cysteine rich glycoprotein	-1.04621	-1.04622	11.7545	3.24336e-05	0.00195485	-2.0651
ENSMUSG00000078122	F630028O10Rik	100038363	RIKEN cDNA F630028O10 gene	3.22963	3.23133	5.25634	3.40917e-05	0.00204565	9.38027
ENSMUSG00000020681	Ace	11421	angiotensin I converting enzyme (peptidyl-dipeptidase A) 1	5.5044	5.51401	5.31011	3.62797e-05	0.00216731	45.3931
ENSMUSG00000021069	Pygl	110095	liver glycogen phosphorylase	2.83877	2.83982	5.24109	3.66081e-05	0.0021773	7.15409
ENSMUSG00000007613	Tgfbr1	21812	transforming growth factor, beta receptor I	-1.0736	-1.07361	11.3881	3.69653e-05	0.0021889	-2.10468
ENSMUSG00000040212	Emp3	13732	epithelial membrane protein 3	2.60364	2.6046	5.67811	3.77974e-05	0.0022284	6.0782
ENSMUSG00000020865	Abcc3	76408	ATP-binding cassette, sub-family C (CFTR/MRP), member 3	-1.44717	-1.44724	8.00511	3.90124e-05	0.00229003	-2.72672
ENSMUSG00000022895	Ets2	23872	E26 avian leukemia oncogene 2, 3' domain	1.7613	1.76159	6.07625	4.02223e-05	0.00233411	3.39004
ENSMUSG00000026833	Olfm1	56177	olfactomedin 1	4.62728	4.63567	4.17358	4.02501e-05	0.00233411	24.7145
ENSMUSG00000034071	Zfp551	619331	zinc fingr protein 551	-8.6795	-1.44269e+08	1.37905	4.0282e-05	0.00233411	-410.007
ENSMUSG00000051652	Lrrc3	237387	leucine rich repeat containing 3	-1.24907	-1.2491	8.72119	4.31635e-05	0.00249038	-2.37688
ENSMUSG00000079017	Ifi27l2a	76933	interferon, alpha-inducible protein 27 like 2A	3.66929	3.67706	3.48277	4.34472e-05	0.00249212	12.7223
ENSMUSG00000051682	Treml4	224840	triggering receptor expressed on myeloid cells-like 4	5.7754	5.80806	4.16497	4.37614e-05	0.00249212	54.7733
ENSMUSG00000066682	Pilrb2	545812	paired immunoglobin-like type 2 receptor beta 2	5.05342	5.06595	4.11875	4.37772e-05	0.00249212	33.2071
ENSMUSG00000047747	Rnf150	330812	ring finger protein 150	1.51716	1.51729	7.06714	4.3932e-05	0.00249212	2.86228
ENSMUSG00000026970	Rbms1	56878	RNA binding motif, single stranded interacting protein 1	1.97247	1.97286	6.167	4.67389e-05	0.00263617	3.92439
ENSMUSG00000021025	Nfkbia	18035	nuclear factor of kappa light polypeptide gene enhancer in B cells inhibitor, alpha	1.65977	1.65999	6.70217	4.68617e-05	0.00263617	3.15966
ENSMUSG00000024597	Slc12a2	20496	solute carrier family 12, member 2	-1.49128	-1.49136	7.8055	4.8203e-05	0.00270037	-2.81138
ENSMUSG00000026483	Fam129a	63913	family with sequence similarity 129, member A	1.51153	1.51161	7.68893	4.86382e-05	0.00271349	2.85112
ENSMUSG00000044156	Hepacam2	101202	HEPACAM family member 2	6.65427	6.74515	3.14867	4.9611e-05	0.00275637	100.725
ENSMUSG00000039001	Rps21	66481	ribosomal protein S21	1.70182	1.702	6.85239	5.11361e-05	0.00282946	3.2531
ENSMUSG00000079523	Tmsb10	19240	thymosin, beta 10	2.21062	2.21152	5.08507	5.2586e-05	0.00289781	4.62873
ENSMUSG00000001128	Cfp	18636	complement factor properdin	4.16785	4.18231	3.69906	5.38942e-05	0.00295783	17.9741
ENSMUSG00000024401	Tnf	21926	tumor necrosis factor	2.23679	2.23722	6.07344	5.48589e-05	0.00299858	4.71347
ENSMUSG00000031004	Mki67	17345	antigen identified by monoclonal antibody Ki 67	3.16833	3.16887	6.74301	5.60568e-05	0.00305171	8.99004
ENSMUSG00000037849	LOC102639543	102639543	signaling mucin HKR1-like	4.20471	4.20876	4.69214	5.64974e-05	0.00306334	18.4393
ENSMUSG00000032946	Rasgrp2	19395	RAS, guanyl releasing protein 2	3.32612	3.32932	4.25356	5.7971e-05	0.00313067	10.0291
ENSMUSG00000006800	Sulf2	72043	sulfatase 2	2.13173	2.13241	5.37289	5.91439e-05	0.00318128	4.38243
ENSMUSG00000023274	Cd4	12504	CD4 antigen	5.57701	5.59295	4.25354	6.72021e-05	0.00360038	47.7361
ENSMUSG00000062825	Actg1	11465	actin, gamma, cytoplasmic 1	1.25996	1.26	8.58058	7.08818e-05	0.00377159	2.39489
ENSMUSG00000040855	Reps2	194590	RALBP1 associated Eps domain containing protein 2	4.13289	4.13816	4.44735	7.09565e-05	0.00377159	17.5438
ENSMUSG00000034459	Ifit1	15957	interferon-induced protein with tetratricopeptide repeats 1	3.24815	3.25177	3.81659	7.25797e-05	0.00384274	9.50149
ENSMUSG00000061232	H2-K1	14972	histocompatibility 2, K1, K region	1.25726	1.25728	9.86208	7.37863e-05	0.00389136	2.39042
ENSMUSG00000021298	Gpr132	56696	G protein-coupled receptor 132	5.98629	6.01353	3.64794	7.67558e-05	0.00403222	63.3947
ENSMUSG00000021556	Golm1	105348	golgi membrane protein 1	-1.09107	-1.09109	9.19782	8.1403e-05	0.00425257	-2.13032
ENSMUSG00000041390	Mdfic	16543	MyoD family inhibitor domain containing	3.00466	3.00655	5.1448	8.15802e-05	0.00425257	8.02591
ENSMUSG00000022957	Itsn1	16443	intersectin 1 (SH3 domain protein 1A)	2.3997	2.4003	6.0914	8.6738e-05	0.00450403	5.27694
ENSMUSG00000057863	Rpl36	54217	ribosomal protein L36	1.62161	1.62183	6.34703	8.87555e-05	0.00459114	3.07718
ENSMUSG00000050335	Lgals3	16854	lectin, galactose binding, soluble 3	3.89948	3.90891	3.57166	8.9786e-05	0.00462672	14.9231
ENSMUSG00000081723	Pira6	18729	paired-Ig-like receptor A6	5.17061	5.19382	3.32121	9.18769e-05	0.00471647	36.017
ENSMUSG00000056501	Cebpb	12608	CCAAT/enhancer binding protein (C/EBP), beta	2.55104	2.55378	3.98233	9.33531e-05	0.00477409	5.86055
ENSMUSG00000025743	Sdc3	20970	syndecan 3	1.74854	1.74881	6.29924	9.5348e-05	0.00485771	3.36019
ENSMUSG00000018339	Gpx3	14778	glutathione peroxidase 3	4.88969	4.90083	3.69508	9.57567e-05	0.00486019	29.6444
ENSMUSG00000041058	Wwp1	107568	WW domain containing E3 ubiquitin protein ligase 1	1.37119	1.3713	7.24486	9.7822e-05	0.00492888	2.58684
ENSMUSG00000024661	Fth1	14319	ferritin heavy polypeptide 1	1.21778	1.21779	10.8728	9.78401e-05	0.00492888	2.32589
ENSMUSG00000093674	Rpl41	67945	ribosomal protein L41	1.43151	1.43165	6.90944	9.91216e-05	0.00497487	2.69729
ENSMUSG00000046330	Rpl37a	19981	ribosomal protein L37a	1.35722	1.35732	7.39843	0.000103414	0.00517107	2.56191
ENSMUSG00000054203	Ifi205	226695	interferon activated gene 205	7.44883	7.82592	2.23366	0.000108099	0.00536883	174.712
ENSMUSG00000032010	Usp2	53376	ubiquitin specific peptidase 2	-1.68059	-1.68077	7.15316	0.000108164	0.00536883	-3.20558
ENSMUSG00000052688	Rab7b	226421	RAB7B, member RAS oncogene family	4.88298	4.89838	3.90256	0.00011394	0.0056348	29.5069
ENSMUSG00000072620	Slfn2	20556	schlafen 2	2.39019	2.392	4.33675	0.000114521	0.00564288	5.24225
ENSMUSG00000026581	Sell	20343	selectin, lymphocyte	4.05176	4.05443	4.99772	0.000115848	0.00568751	16.5844
ENSMUSG00000039208	Metrnl	210029	meteorin, glial cell differentiation regulator-like	4.15485	4.16559	3.36717	0.00011628	0.00568804	17.8129
ENSMUSG00000015501	Hivep2	15273	human immunodeficiency virus type I enhancer binding protein 2	2.4032	2.40394	5.48543	0.000119362	0.00581771	5.28976
ENSMUSG00000069662	Marcks	17118	myristoylated alanine rich protein kinase C substrate	-1.03148	-1.03148	10.5156	0.000119829	0.00581948	-2.04411
ENSMUSG00000054675	Tmem119	231633	transmembrane protein 119	-1.185	-1.18502	10.0347	0.000121192	0.00586454	-2.27364
ENSMUSG00000019872	Smpdl3a	57319	sphingomyelin phosphodiesterase, acid-like 3A	2.18933	2.18981	5.87419	0.000124964	0.00602549	4.56094
ENSMUSG00000037972	Snn	20621	stannin	-1.70902	-1.70921	7.13395	0.000126111	0.00605918	-3.26939
ENSMUSG00000009927	Rps25	75617	ribosomal protein S25	1.16654	1.1666	7.67181	0.000126661	0.00606398	2.24473
ENSMUSG00000064368	ND6	17722	NADH dehydrogenase subunit 6	1.36538	1.36554	6.75132	0.00012712	0.00606449	2.57644
ENSMUSG00000037242	Clic4	29876	chloride intracellular channel 4 (mitochondrial)	2.19633	2.19681	6.18241	0.000129294	0.00614647	4.58313
ENSMUSG00000062328	Rpl17	319195	ribosomal protein L17	1.19979	1.19984	7.84822	0.000131966	0.0062515	2.29706
ENSMUSG00000003484	Cyp4f18	72054	cytochrome P450, family 4, subfamily f, polypeptide 18	4.59536	4.61321	2.96439	0.000133045	0.00627445	24.1736
ENSMUSG00000004631	Sgce	20392	sarcoglycan, epsilon	-1.64961	-1.64985	6.5818	0.00013338	0.00627445	-3.13749
ENSMUSG00000048534	Jaml	270152	junction adhesion molecule like	6.97484	7.02226	4.19037	0.000137441	0.00644302	125.787
ENSMUSG00000058799	Nap1l1	53605	nucleosome assembly protein 1-like 1	1.39259	1.3927	7.28651	0.000139044	0.00649562	2.6255
ENSMUSG00000052397	Ezr	22350	ezrin	3.59643	3.59848	4.86914	0.000142982	0.00665657	12.0957
ENSMUSG00000097352	C920009B18Rik	606736	RIKEN cDNA C920009B18 gene	2.38362	2.38457	5.13222	0.000147537	0.00684499	5.21845
ENSMUSG00000058755	Osm	18413	oncostatin M	2.18033	2.1808	6.01092	0.000149069	0.00688696	4.53258
ENSMUSG00000034947	Tmem106a	217203	transmembrane protein 106A	1.77429	1.77471	5.67522	0.000149461	0.00688696	3.42071
ENSMUSG00000028341	Nr4a3	18124	nuclear receptor subfamily 4, group A, member 3	6.21684	6.27151	2.81574	0.000156018	0.00716461	74.3796
ENSMUSG00000063193	Cd300lb	217304	CD300 molecule like family member B	4.53354	4.54096	4.51606	0.000157906	0.00721955	23.1596
ENSMUSG00000004612	Nkg7	72310	natural killer cell group 7 sequence	7.38523	7.76657	2.07018	0.000158284	0.00721955	167.177
ENSMUSG00000050075	Gpr171	229323	G protein-coupled receptor 171	9.35296	10.0341	2.19851	0.000160361	0.00728967	653.915
ENSMUSG00000032725	Folr2	14276	folate receptor 2 (fetal)	3.53971	3.54585	3.44613	0.000162191	0.00734812	11.6295
ENSMUSG00000096904	Gm3591	100041958	predicted gene 3591	-2.23928	-2.23988	6.0746	0.00016291	0.00735601	-4.72162
ENSMUSG00000043091	Tuba1c	22146	tubulin, alpha 1C	1.92135	1.92227	4.62436	0.00016694	0.00751169	3.78778
ENSMUSG00000025161	Slc16a3	80879	solute carrier family 16 (monocarboxylic acid transporters), member 3	2.52626	2.52732	4.86931	0.000168146	0.00751169	5.76078
ENSMUSG00000050994	Adgb	215772	androglobin	3.6822	3.69115	3.12578	0.00016851	0.00751169	12.8367
ENSMUSG00000034765	Dusp5	240672	dual specificity phosphatase 5	8.12992	8.81041	1.9228	0.000168583	0.00751169	280.124
ENSMUSG00000032193	Ldlr	16835	low density lipoprotein receptor	3.57357	3.57613	4.55204	0.000170524	0.00757318	11.9056
ENSMUSG00000059326	Csf2ra	12982	colony stimulating factor 2 receptor, alpha, low-affinity (granulocyte-macrophage)	1.8911	1.89141	6.1107	0.000172818	0.00764989	3.70917
ENSMUSG00000024608	Rps14	20044	ribosomal protein S14	1.50708	1.50723	6.68767	0.000173601	0.00765942	2.84234
ENSMUSG00000073409	H2-Q6	110557	histocompatibility 2, Q region locus 6	1.9114	1.91194	5.83896	0.000179691	0.00790228	3.76174
ENSMUSG00000024675	Ms4a4c	64380	membrane-spanning 4-domains, subfamily A, member 4C	3.83406	3.84311	3.36412	0.000184326	0.00807983	14.2616
ENSMUSG00000092060	Bend4	666938	BEN domain containing 4	7.0237	7.08785	3.48272	0.000192586	0.00841457	130.12
ENSMUSG00000032515	Csrnp1	215418	cysteine-serine-rich nuclear protein 1	2.57119	2.57234	4.95126	0.000193716	0.00843666	5.94299
ENSMUSG00000022508	Bcl6	12053	B cell leukemia/lymphoma 6	1.62042	1.62062	6.43417	0.000199304	0.00865211	3.07465
ENSMUSG00000078780	Gm5150	381484	predicted gene 5150	6.25862	6.311	2.61486	0.000200556	0.00867857	76.5653
ENSMUSG00000039191	Rbpj	19664	recombination signal binding protein for immunoglobulin kappa J region	1.10911	1.10916	7.89877	0.000201207	0.0086789	2.15713
ENSMUSG00000040528	Milr1	380732	mast cell immunoglobulin like receptor 1	2.01	2.01056	5.78204	0.000203912	0.00874329	4.02781
ENSMUSG00000027962	Vcam1	22329	vascular cell adhesion molecule 1	1.95321	1.95361	6.27489	0.000203995	0.00874329	3.87234
ENSMUSG00000025656	Arhgef9	236915	CDC42 guanine nucleotide exchange factor (GEF) 9	-7.8422	-8.38346	2.281	0.000205202	0.00876719	-229.476
ENSMUSG00000040229	Gpr34	23890	G protein-coupled receptor 34	-1.22447	-1.2245	8.93719	0.000210645	0.00897135	-2.33669
ENSMUSG00000052336	Cx3cr1	13051	chemokine (C-X3-C motif) receptor 1	-0.940739	-0.940743	11.3615	0.000220427	0.00935844	-1.91951
ENSMUSG00000022565	Plec	18810	plectin	3.74632	3.74988	4.19713	0.000221811	0.00938769	13.4201
ENSMUSG00000004748	Mtfp1	67900	mitochondrial fission process 1	-8.17305	-1.44269e+08	0.967348	0.000223617	0.00941696	-288.625
ENSMUSG00000063856	Gpx1	14775	glutathione peroxidase 1	1.17903	1.1791	7.56509	0.000223898	0.00941696	2.26425
ENSMUSG00000032915	Adgre4	52614	adhesion G protein-coupled receptor E4	4.43186	4.43544	5.62796	0.000231159	0.00969215	21.5835
ENSMUSG00000004665	Cnn2	12798	calponin 2	2.52712	2.52903	3.9696	0.000232727	0.00972771	5.76422
ENSMUSG00000018476	Kdm6b	216850	KDM1 lysine (K)-specific demethylase 6B	1.52721	1.52741	6.20804	0.000234386	0.00976681	2.88228
ENSMUSG00000030325	Klrb1c	17059	killer cell lectin-like receptor subfamily B member 1C	10.0081	1.44269e+08	2.65302	0.000236824	0.00983805	1029.73
ENSMUSG00000033355	Rtp4	67775	receptor transporter protein 4	2.02663	2.02775	4.69414	0.000249732	0.0103424	4.07453
ENSMUSG00000097350	4732491K20Rik	224523	RIKEN cDNA 4732491K20 gene	-8.4675	-1.44269e+08	0.925066	0.000251223	0.0103724	-353.975
ENSMUSG00000029063	Nadk	192185	NAD kinase	1.52133	1.52159	6.17072	0.000254531	0.0104769	2.87056
ENSMUSG00000060636	Rpl35a	57808	ribosomal protein L35A	1.38365	1.38379	6.86231	0.000255369	0.0104794	2.60928
ENSMUSG00000097636	Mirt1	381232	myocardial infarction associated transcript 1	4.20896	4.21789	3.46386	0.000257194	0.0105224	18.4937
ENSMUSG00000025372	Baiap2	108100	brain-specific angiogenesis inhibitor 1-associated protein 2	3.18783	3.19085	3.76187	0.000264345	0.0107198	9.11242
ENSMUSG00000021701	Plk2	20620	polo like kinase 2	2.9877	2.99004	4.2254	0.000264349	0.0107198	7.93207
ENSMUSG00000048498	Cd300e	217306	CD300E molecule	7.68327	7.77473	3.79626	0.000264606	0.0107198	205.54
ENSMUSG00000026068	Il18rap	16174	interleukin 18 receptor accessory protein	3.54842	3.55159	4.45334	0.000265625	0.0107198	11.6998
ENSMUSG00000075593	Gal3st4	330217	galactose-3-O-sulfotransferase 4	-1.53046	-1.53055	7.85581	0.000265991	0.0107198	-2.88878
ENSMUSG00000041362	Shtn1	71653	shootin 1	3.09019	3.09226	5.00638	0.000269866	0.0108436	8.51606
ENSMUSG00000033192	Lpcat2	270084	lysophosphatidylcholine acyltransferase 2	-0.924703	-0.924715	9.87514	0.000273592	0.0109002	-1.89829
ENSMUSG00000008193	Spib	272382	Spi-B transcription factor (Spi-1/PU.1 related)	6.79803	6.93397	2.13182	0.000273799	0.0109002	111.278
ENSMUSG00000026170	Cyp27a1	104086	cytochrome P450, family 27, subfamily a, polypeptide 1	1.80505	1.80556	5.46982	0.000273835	0.0109002	3.49441
ENSMUSG00000034591	Slc41a2	338365	solute carrier family 41, member 2	6.32024	6.4035	2.96573	0.000274503	0.0109002	79.9064
ENSMUSG00000068566	Myadm	50918	myeloid-associated differentiation marker	1.20771	1.20774	8.60279	0.000281547	0.0111471	2.30971
ENSMUSG00000027223	Mapk8ip1	19099	mitogen-activated protein kinase 8 interacting protein 1	-7.0435	-1.44269e+08	0.307009	0.000284297	0.0112231	-131.918
ENSMUSG00000019088	Dnase1l1	69537	deoxyribonuclease 1-like 1	2.30421	2.30611	4.2864	0.000286937	0.0112943	4.93896
ENSMUSG00000044162	Tnip3	414084	TNFAIP3 interacting protein 3	9.36578	1.44269e+08	3.11444	0.00028966	0.0113683	659.751
ENSMUSG00000000275	Trim25	217069	tripartite motif-containing 25	1.38398	1.38405	7.88579	0.000292807	0.0114564	2.60988
ENSMUSG00000023349	Clec4n	56620	C-type lectin domain family 4, member n	3.8755	3.88225	3.90783	0.000293601	0.0114564	14.6772
ENSMUSG00000030386	Zfp606	67370	zinc finger protein 606	-2.09021	-2.09143	4.88348	0.000296789	0.0115454	-4.25809
ENSMUSG00000028654	Mycl	16918	v-myc avian myelocytomatosis viral oncogene lung carcinoma derived	-7.04458	-7.34155	2.06298	0.000297594	0.0115454	-132.017
ENSMUSG00000050965	Prkca	18750	protein kinase C, alpha	-1.46899	-1.46918	6.68396	0.000320069	0.0123818	-2.76829
ENSMUSG00000020333	Acsl6	216739	acyl-CoA synthetase long-chain family member 6	-5.42756	-5.52126	2.5734	0.000323344	0.0124728	-43.0386
ENSMUSG00000078921	Tgtp2	100039796	T cell specific GTPase 2	2.31981	2.32148	4.64292	0.00032843	0.0126329	4.99267
ENSMUSG00000074802	Gas2l3	237436	growth arrest-specific 2 like 3	2.15386	2.15455	5.41636	0.000332116	0.0127383	4.45016
ENSMUSG00000039116	Adgrg6	215798	adhesion G protein-coupled receptor G6	7.69358	7.85687	2.32313	0.000335423	0.0127929	207.013
ENSMUSG00000048758	Rpl29	19944	ribosomal protein L29	1.43922	1.43933	7.03072	0.000335432	0.0127929	2.71173
ENSMUSG00000095028	Sirpb1b	668101	signal-regulatory protein beta 1B	4.86149	4.87901	3.19437	0.000336497	0.0127973	29.0706
ENSMUSG00000090137	Uba52	22186	ubiquitin A-52 residue ribosomal protein fusion product 1	1.36248	1.36265	6.45907	0.000350643	0.0132849	2.57127
ENSMUSG00000027956	Tmem144	70652	transmembrane protein 144	-2.04701	-2.04827	4.78339	0.00035149	0.0132849	-4.13249
ENSMUSG00000040613	Apobec1	11810	apolipoprotein B mRNA editing enzyme, catalytic polypeptide 1	1.12371	1.12377	7.7918	0.000352303	0.0132849	2.17906
ENSMUSG00000054720	Lrrc8c	100604	leucine rich repeat containing 8 family, member C	3.5504	3.55402	4.56084	0.000353255	0.0132849	11.7159
ENSMUSG00000066684	Pilrb1	170741	paired immunoglobin-like type 2 receptor beta 1	5.81193	5.87204	2.8811	0.000361234	0.0135473	56.1779
ENSMUSG00000029174	Tbc1d1	57915	TBC1 domain family, member 1	1.76751	1.76806	5.08603	0.000369285	0.0138108	3.40465
ENSMUSG00000028037	Ifi44	99899	interferon-induced protein 44	5.12062	5.15626	3.20432	0.000372568	0.0138951	34.7905
ENSMUSG00000054072	Iigp1	60440	interferon inducible GTPase 1	3.22979	3.2351	3.49493	0.00037874	0.0140864	9.38131
ENSMUSG00000078763	Slfn1	20555	schlafen 1	4.61273	4.62031	4.40969	0.000381007	0.0141318	24.4664
ENSMUSG00000074677	LOC100038947	100038947	signal-regulatory protein beta 1-like	5.00271	5.01166	4.69092	0.00039354	0.0145567	32.0601
ENSMUSG00000032776	Mctp2	244049	multiple C2 domains, transmembrane 2	7.21608	7.37808	2.90632	0.000395894	0.0146037	148.681
ENSMUSG00000068220	Lgals1	16852	lectin, galactose binding, soluble 1	4.12683	4.14624	2.71703	0.000399365	0.0146916	17.4703
ENSMUSG00000014361	Mertk	17289	c-mer proto-oncogene tyrosine kinase	-1.02222	-1.02223	10.1446	0.000401085	0.0147148	-2.03104
ENSMUSG00000026638	Irf6	54139	interferon regulatory factor 6	-8.51196	-1.44269e+08	1.45597	0.000404009	0.0147819	-365.052
ENSMUSG00000053101	Gpr141	353346	G protein-coupled receptor 141	4.812	4.82856	3.76755	0.000406178	0.0148211	28.0904
ENSMUSG00000022098	Bmp1	12153	bone morphogenetic protein 1	-6.06546	-6.35204	1.53856	0.000410577	0.0149077	-66.9709
ENSMUSG00000064043	Trerf1	224829	transcriptional regulating factor 1	4.46785	4.48553	2.90701	0.000410818	0.0149077	22.1288
ENSMUSG00000021123	Rdh12	77974	retinol dehydrogenase 12	3.99848	4.00738	3.09304	0.000411865	0.0149077	15.9831
ENSMUSG00000022103	Gfra2	14586	glial cell line derived neurotrophic factor family receptor alpha 2	10.114	1.44269e+08	1.42518	0.000412993	0.0149086	1108.17
ENSMUSG00000031402	Mpp1	17524	membrane protein, palmitoylated	1.51837	1.51865	6.11566	0.00041469	0.0149299	2.86468
ENSMUSG00000018927	Ccl6	20305	chemokine (C-C motif) ligand 6	1.44472	1.44494	6.3911	0.000420636	0.0151037	2.7221
ENSMUSG00000024521	Pmaip1	58801	phorbol-12-myristate-13-acetate-induced protein 1	2.32861	2.33007	4.64795	0.000429529	0.0153822	5.02323
ENSMUSG00000039193	Nlrc4	268973	NLR family, CARD domain containing 4	5.32237	5.33594	4.05457	0.000437568	0.0155848	40.0122
ENSMUSG00000054843	Atrnl1	226255	attractin like 1	2.47816	2.48046	4.00792	0.00043758	0.0155848	5.57186
ENSMUSG00000051457	Spn	20737	sialophorin	4.29908	4.3033	5.18306	0.00043865	0.0155848	19.6857
ENSMUSG00000052736	Klrc2	16642	killer cell lectin-like receptor subfamily C, member 2	7.34127	1.44269e+08	1.2813	0.000446784	0.015814	162.159
ENSMUSG00000027506	Tpd52	21985	tumor protein D52	1.3344	1.3345	7.24204	0.000447443	0.015814	2.52171
ENSMUSG00000027580	Helz2	229003	helicase with zinc finger 2, transcriptional coactivator	2.89803	2.90049	4.1279	0.000452132	0.015938	7.45408
ENSMUSG00000020641	Rsad2	58185	radical S-adenosyl methionine domain containing 2	2.44705	2.44866	4.17647	0.000454959	0.0159958	5.453
ENSMUSG00000042272	Sestd1	228071	SEC14 and spectrin domains 1	3.64602	3.65152	3.93934	0.000457759	0.0160525	12.5188
ENSMUSG00000064358	COX3	17710	cytochrome c oxidase subunit III	1.14428	1.1443	8.92409	0.000462603	0.0161613	2.21035
ENSMUSG00000079597	Gm5483	433016	predicted gene 5483	6.22702	6.29661	2.10359	0.000463256	0.0161613	74.9066
ENSMUSG00000020340	Cyfip2	76884	cytoplasmic FMR1 interacting protein 2	3.31409	3.31585	5.61989	0.0004666	0.016236	9.94583
ENSMUSG00000040322	Slc25a24	229731	solute carrier family 25 (mitochondrial carrier, phosphate carrier), member 24	3.48057	3.48456	3.71603	0.00047201	0.0163225	11.1624
ENSMUSG00000047139	Cd24a	12484	CD24a antigen	3.28067	3.28158	5.8477	0.000472342	0.0163225	9.71805
ENSMUSG00000022443	Myh9	17886	myosin, heavy polypeptide 9, non-muscle	1.10207	1.10211	8.24384	0.000472714	0.0163225	2.14663
ENSMUSG00000039783	Kmo	98256	kynurenine 3-monooxygenase (kynurenine 3-hydroxylase)	5.63946	5.67357	2.7944	0.000474917	0.0163568	49.8478
ENSMUSG00000038060	Dlec1	320256	deleted in lung and esophageal cancer 1	-7.60116	-1.44269e+08	-0.0117373	0.00047783	0.0164152	-194.168
ENSMUSG00000074417	Pira11	18724	paired-Ig-like receptor A11	5.2834	5.30895	2.84825	0.000480621	0.0164692	38.9458
ENSMUSG00000026107	Nabp1	109019	nucleic acid binding protein 1	1.76518	1.76551	5.83736	0.000484285	0.0165528	3.39916
ENSMUSG00000032518	Rpsa	16785	ribosomal protein SA	1.2687	1.26883	6.82486	0.000486198	0.0165761	2.40945
ENSMUSG00000030365	Clec2i	93675	C-type lectin domain family 2, member i	4.03593	4.04876	3.33434	0.000495933	0.0168655	16.4035
ENSMUSG00000020642	Rnf144a	108089	ring finger protein 144A	4.53422	4.54213	3.72858	0.000498603	0.0169137	23.1706
ENSMUSG00000090733	Rps27	57294	ribosomal protein S27	2.12458	2.12554	4.68572	0.000501094	0.0169556	4.36077
ENSMUSG00000001918	Slc1a5	20514	solute carrier family 1 (neutral amino acid transporter), member 5	2.89986	2.90504	2.95034	0.000504336	0.0170226	7.46354
ENSMUSG00000044296	Zfp879	214779	zinc finger protein 879	-7.61881	-1.44269e+08	0.431982	0.000506839	0.0170588	-196.558
ENSMUSG00000025429	Pstpip2	19201	proline-serine-threonine phosphatase-interacting protein 2	4.43181	4.44253	3.40923	0.000507935	0.0170588	21.5828
ENSMUSG00000069515	Lyz1	17110	lysozyme 1	5.97509	6.0332	2.09247	0.00050986	0.017081	62.9043
ENSMUSG00000000982	Ccl3	20302	chemokine (C-C motif) ligand 3	1.27969	1.27971	9.47449	0.000517751	0.0173024	2.42786
ENSMUSG00000004709	Cd244	18106	CD244 natural killer cell receptor 2B4	4.0865	4.09253	4.11917	0.000519585	0.0173208	16.9887
ENSMUSG00000044786	Zfp36	22695	zinc finger protein 36	1.1626	1.1626	12.0783	0.000521858	0.0173537	2.2386
ENSMUSG00000061787	Rps17	20068	ribosomal protein S17	1.19811	1.19819	7.33469	0.000523501	0.0173656	2.29439
ENSMUSG00000068587	Mgam	232714	maltase-glucoamylase	5.84341	5.89718	2.91751	0.000553952	0.0183307	57.4173
ENSMUSG00000028494	Plin2	11520	perilipin 2	1.77724	1.7778	5.52448	0.000557026	0.0183873	3.42769
ENSMUSG00000036067	Slc2a6	227659	solute carrier family 2 (facilitated glucose transporter), member 6	3.41997	3.42712	3.4965	0.000559114	0.0184112	10.7032
ENSMUSG00000035042	Ccl5	20304	chemokine (C-C motif) ligand 5	4.58586	4.63665	1.9064	0.000562961	0.0184907	24.0149
ENSMUSG00000020205	Phlda1	21664	pleckstrin homology like domain, family A, member 1	3.25453	3.26015	3.26228	0.000564267	0.0184907	9.54359
ENSMUSG00000050708	Ftl1	14325	ferritin light polypeptide 1	1.14383	1.14385	9.70685	0.000578419	0.0189086	2.20967
ENSMUSG00000031958	Ldhd	52815	lactate dehydrogenase D	-7.4586	-1.44269e+08	0.45418	0.000585417	0.0190911	-175.899
ENSMUSG00000053007	Creb5	231991	cAMP responsive element binding protein 5	2.20472	2.20613	4.00199	0.000601089	0.0195549	4.60985
ENSMUSG00000060548	Tnfrsf19	29820	tumor necrosis factor receptor superfamily, member 19	-8.61711	-1.44269e+08	2.01628	0.000605288	0.0196087	-392.652
ENSMUSG00000028771	Ptpn12	19248	protein tyrosine phosphatase, non-receptor type 12	1.48281	1.48311	5.82802	0.000605646	0.0196087	2.79493
ENSMUSG00000064363	ND4	17719	NADH dehydrogenase subunit 4	0.956924	0.95693	10.8489	0.000614447	0.0198226	1.94117
ENSMUSG00000020092	Pald1	27355	phosphatase domain containing, paladin 1	-1.27775	-1.27786	7.07759	0.000615188	0.0198226	-2.4246
ENSMUSG00000059108	Ifitm6	213002	interferon induced transmembrane protein 6	2.70909	2.71038	4.58179	0.000621086	0.019965	6.53909
ENSMUSG00000020841	Cpd	12874	carboxypeptidase D	1.16623	1.1663	7.43562	0.000623526	0.0199958	2.24424
ENSMUSG00000030744	Rps3	27050	ribosomal protein S3	1.10821	1.10824	8.35643	0.000625012	0.0199959	2.15577
ENSMUSG00000002204	Napsa	16541	napsin A aspartic peptidase	5.27186	5.28916	3.41331	0.000632274	0.0201805	38.6357
ENSMUSG00000075254	Heg1	77446	heart development protein with EGF-like domains 1	3.6154	3.6184	5.23601	0.000635472	0.0202303	12.2559
ENSMUSG00000026547	Tagln2	21346	transgelin 2	1.89391	1.89433	5.62145	0.000639176	0.0202303	3.7164
ENSMUSG00000020315	Sptbn1	20742	spectrin beta, non-erythrocytic 1	1.57532	1.57554	6.69831	0.000639595	0.0202303	2.98001
ENSMUSG00000038530	Rgs4	19736	regulator of G-protein signaling 4	-6.05794	-6.60339	0.98746	0.000639829	0.0202303	-66.6228
ENSMUSG00000021879	Dnah12	110083	dynein, axonemal, heavy chain 12	8.46011	1.44269e+08	2.57113	0.000649583	0.0204907	352.166
ENSMUSG00000073678	Pgap1	241062	post-GPI attachment to proteins 1	1.48893	1.48924	6.04135	0.000657355	0.0206875	2.80681
ENSMUSG00000035004	Igsf6	80719	immunoglobulin superfamily, member 6	1.11489	1.11494	7.83381	0.000659686	0.0207126	2.16578
ENSMUSG00000036875	Dna2	327762	DNA replication helicase/nuclease 2	3.54192	3.54602	4.09475	0.000674452	0.0211271	11.6473
ENSMUSG00000029376	Mthfd2l	665563	methylenetetrahydrofolate dehydrogenase (NADP+ dependent) 2-like	-7.7785	-1.44269e+08	0.913905	0.000680353	0.0212626	-219.564
ENSMUSG00000036390	Gadd45a	13197	growth arrest and DNA-damage-inducible 45 alpha	3.29889	3.30324	3.64422	0.000688474	0.0214306	9.84161
ENSMUSG00000078817	Nlrp12	378425	NLR family, pyrin domain containing 12	7.45953	7.57822	2.65498	0.000688902	0.0214306	176.012
ENSMUSG00000018983	E2f2	242705	E2F transcription factor 2	2.47787	2.47959	4.12605	0.000694704	0.0215614	5.57074
ENSMUSG00000033721	Vav3	57257	vav 3 oncogene	4.06806	4.07665	3.49921	0.000697941	0.0216122	16.7729
ENSMUSG00000024164	C3	12266	complement component 3	2.63532	2.63585	6.10363	0.00070284	0.0217141	6.21312
ENSMUSG00000025154	Arhgap19	71085	Rho GTPase activating protein 19	2.03653	2.03688	6.2479	0.000707155	0.0217975	4.10257
ENSMUSG00000025588	Nat1	17960	N-acetyl transferase 1	-6.45907	-6.99519	1.63471	0.000710968	0.0218651	-87.9781
ENSMUSG00000061751	Kalrn	545156	kalirin, RhoGEF kinase	-6.1424	-6.67752	1.19965	0.000714323	0.021918	-70.6395
ENSMUSG00000040829	Zmynd15	574428	zinc finger, MYND-type containing 15	2.12579	2.12739	4.65463	0.000715937	0.021918	4.36441
ENSMUSG00000026955	Sapcd2	72080	suppressor APC domain containing 2	9.4742	1.44269e+08	0.729205	0.000725966	0.0221748	711.245
ENSMUSG00000040952	Rps19	20085	ribosomal protein S19	1.55066	1.55092	6.07356	0.000731306	0.0222875	2.92951
ENSMUSG00000030201	Lrp6	16974	low density lipoprotein receptor-related protein 6	1.20682	1.20686	8.48246	0.000746165	0.0226891	2.30828
ENSMUSG00000053687	Dpep2	319446	dipeptidase 2	4.72722	4.76436	3.39739	0.000773844	0.0234779	26.4871
ENSMUSG00000026249	Serpine2	20720	serine (or cysteine) peptidase inhibitor, clade E, member 2	-1.14295	-1.14298	8.48758	0.000781738	0.0236642	-2.20831
ENSMUSG00000050578	Mmp13	17386	matrix metallopeptidase 13	6.3391	6.41795	2.95433	0.000789762	0.0238536	80.9578
ENSMUSG00000067235	H2-Q10	15007	histocompatibility 2, Q region locus 10	1.74604	1.7463	6.2615	0.000800091	0.0241117	3.35437
ENSMUSG00000032666	1700025G04Rik	69399	RIKEN cDNA 1700025G04 gene	2.38263	2.38423	4.67559	0.000809353	0.0242862	5.21485
ENSMUSG00000027068	Dhrs9	241452	dehydrogenase/reductase (SDR family) member 9	5.77397	5.80858	2.65491	0.000809481	0.0242862	54.7191
ENSMUSG00000035021	Baz1a	217578	bromodomain adjacent to zinc finger domain 1A	1.31104	1.31112	7.53143	0.00081684	0.0244527	2.48121
ENSMUSG00000060131	Atp8b4	241633	ATPase, class I, type 8B, member 4	3.36574	3.36786	4.87147	0.000819895	0.0244898	10.3083
ENSMUSG00000000440	Pparg	19016	peroxisome proliferator activated receptor gamma	6.92418	7.29757	2.32238	0.000825344	0.0245982	121.447
ENSMUSG00000026113	Inpp4a	269180	inositol polyphosphate-4-phosphatase, type I	1.36656	1.36677	6.38901	0.000839164	0.0249012	2.57856
ENSMUSG00000024011	Pi16	74116	peptidase inhibitor 16	3.83115	3.83879	3.3694	0.000839199	0.0249012	14.2328
ENSMUSG00000040055	Gjb6	14623	gap junction protein, beta 6	-5.75926	-6.05305	2.14883	0.00084496	0.0250171	-54.1641
ENSMUSG00000037921	Ddx60	234311	DEAD (Asp-Glu-Ala-Asp) box polypeptide 60	1.63712	1.63746	5.77951	0.000848344	0.0250624	3.11044
ENSMUSG00000017002	Slpi	20568	secretory leukocyte peptidase inhibitor	5.01398	5.02877	3.47356	0.000866109	0.0255313	32.3116
ENSMUSG00000064370	CYTB	17711	cytochrome b	0.902592	0.902597	11.0184	0.000916184	0.0269486	1.86942
ENSMUSG00000056145	AI504432	229694	expressed sequence AI504432	2.61286	2.61399	4.87217	0.000924328	0.027129	6.11714
ENSMUSG00000057322	Rpl38	67671	ribosomal protein L38	1.41063	1.41092	5.83593	0.000942433	0.0275654	2.65853
ENSMUSG00000064356	ATP8	17706	ATP synthase F0 subunit 8	1.38489	1.38525	5.47685	0.000943281	0.0275654	2.61152
ENSMUSG00000027522	Stx16	228960	syntaxin 16	1.14871	1.14879	7.15051	0.000949883	0.0276984	2.21716
ENSMUSG00000021675	F2rl2	14064	coagulation factor II (thrombin) receptor-like 2	6.96371	7.22401	1.75703	0.000955032	0.0277885	124.821
ENSMUSG00000013766	Ly6g6e	70274	lymphocyte antigen 6 complex, locus G6E	-7.11932	-1.44269e+08	-0.386794	0.000973569	0.0282204	-139.036
ENSMUSG00000095432	Zfp748	212276	zinc finger protein 748	-1.52775	-1.52815	5.62609	0.000974054	0.0282204	-2.88336
ENSMUSG00000066861	Oas1g	23960	2'-5' oligoadenylate synthetase 1G	3.22704	3.2348	3.09246	0.000978529	0.0282342	9.36345
ENSMUSG00000006005	Tpr	108989	translocated promoter region, nuclear basket protein	0.987356	0.987377	8.99562	0.000978713	0.0282342	1.98255
ENSMUSG00000036273	Lrrk2	66725	leucine-rich repeat kinase 2	3.41257	3.41717	4.27376	0.000981529	0.0282551	10.6485
ENSMUSG00000079641	Rpl39	67248	ribosomal protein L39	1.18933	1.18943	7.1261	0.00099654	0.0286261	2.28047
ENSMUSG00000043939	A530064D06Rik	328830	RIKEN cDNA A530064D06 gene	3.72295	3.7446	1.75834	0.00102706	0.0294402	13.2045
ENSMUSG00000029086	Prom1	19126	prominin 1	-6.51892	-7.05517	1.0843	0.00103831	0.0296995	-91.7042
ENSMUSG00000029651	Mtus2	77521	microtubule associated tumor suppressor candidate 2	-5.0093	-5.21502	1.559	0.00106555	0.0304144	-32.207
ENSMUSG00000041841	Rpl37	67281	ribosomal protein L37	1.1662	1.16633	6.59109	0.00106961	0.0304658	2.2442
ENSMUSG00000021874	4933413J09Rik	71106	RIKEN cDNA 4933413J09 gene	-7.41693	-1.44269e+08	0.0314793	0.00107427	0.0305342	-170.89
ENSMUSG00000020021	Fgd6	13998	FYVE, RhoGEF and PH domain containing 6	2.15209	2.15289	5.03424	0.00110174	0.0312491	4.44472
ENSMUSG00000019990	Pde7b	29863	phosphodiesterase 7B	4.16654	4.17537	3.38584	0.0011066	0.0313106	17.9579
ENSMUSG00000030329	Pianp	319352	PILR alpha associated neural protein	4.93545	5.0053	1.77821	0.00110855	0.0313106	30.5997
ENSMUSG00000045551	Fpr1	14293	formyl peptide receptor 1	4.40459	4.41726	3.39958	0.00111882	0.0315347	21.1794
ENSMUSG00000043822	Adamtsl5	66548	ADAMTS-like 5	5.01726	5.13451	1.84357	0.00114018	0.03207	32.3852
ENSMUSG00000004552	Ctse	13034	cathepsin E	4.03166	4.04236	2.93831	0.00114453	0.0321254	16.355
ENSMUSG00000024371	C2	12263	complement component 2 (within H-2S)	3.87209	3.88438	3.73678	0.00115743	0.03242	14.6425
ENSMUSG00000034349	Smc4	70099	structural maintenance of chromosomes 4	2.04718	2.04753	5.87404	0.00116269	0.0325	4.13298
ENSMUSG00000052151	Plpp2	50784	phospholipid phosphatase 2	3.04337	3.04758	3.11335	0.0011773	0.0328404	8.24414
ENSMUSG00000092572	Serpinb10	241197	serine (or cysteine) peptidase inhibitor, clade B (ovalbumin), member 10	6.9122	7.05044	2.53405	0.00117992	0.0328455	120.442
ENSMUSG00000040703	Cyp2s1	74134	cytochrome P450, family 2, subfamily s, polypeptide 1	7.47447	8.14558	0.559608	0.00118961	0.0330472	177.844
ENSMUSG00000055675	Kbtbd11	74901	kelch repeat and BTB (POZ) domain containing 11	2.8394	2.84117	4.59271	0.00124466	0.0345055	7.15724
ENSMUSG00000027219	Slc28a2	269346	solute carrier family 28 (sodium-coupled nucleoside transporter), member 2	4.26973	4.28065	4.20697	0.00126855	0.0350957	19.2893
ENSMUSG00000046718	Bst2	69550	bone marrow stromal cell antigen 2	1.80777	1.80873	4.30942	0.00128112	0.0353711	3.50101
ENSMUSG00000034926	Dhcr24	74754	24-dehydrocholesterol reductase	3.81513	3.8235	3.16001	0.00130396	0.0357959	14.0757
ENSMUSG00000021190	Lgmn	19141	legumain	-0.92787	-0.92788	10.0443	0.00130422	0.0357959	-1.90246
ENSMUSG00000096255	Dynlt1b	21648	dynein light chain Tctex-type 1B	1.91113	1.91204	4.49265	0.00130446	0.0357959	3.76105
ENSMUSG00000021895	Arhgef3	71704	Rho guanine nucleotide exchange factor (GEF) 3	1.45644	1.45684	5.80316	0.00132933	0.0363697	2.74431
ENSMUSG00000013974	Mcemp1	69189	mast cell expressed membrane protein 1	3.94518	3.94987	4.40688	0.00133076	0.0363697	15.4034
ENSMUSG00000028525	Pde4b	18578	phosphodiesterase 4B, cAMP specific	1.22342	1.22357	6.54129	0.00133946	0.0365335	2.33499
ENSMUSG00000030946	Lhpp	76429	phospholysine phosphohistidine inorganic pyrophosphate phosphatase	-6.05732	-6.34529	1.27894	0.00135347	0.0368411	-66.594
ENSMUSG00000024791	Cdca5	67849	cell division cycle associated 5	6.62206	6.65973	3.2832	0.00136023	0.0368982	98.5008
ENSMUSG00000024299	Adamts10	224697	a disintegrin-like and metallopeptidase (reprolysin type) with thrombospondin type 1 motif, 10	1.81594	1.81662	4.62287	0.00136103	0.0368982	3.5209
ENSMUSG00000053080	2700081O15Rik	108899	RIKEN cDNA 2700081O15 gene	-3.59875	-3.6045	4.09989	0.00137678	0.0371836	-12.1152
ENSMUSG00000020212	Mdm1	17245	transformed mouse 3T3 cell double minute 1	3.20753	3.21118	3.93213	0.00137707	0.0371836	9.23768
ENSMUSG00000019256	Ahr	11622	aryl-hydrocarbon receptor	3.18648	3.18992	3.95231	0.00140341	0.0378191	9.10386
ENSMUSG00000014543	Klra17	170733	killer cell lectin-like receptor, subfamily A, member 17	9.79971	1.44269e+08	1.74085	0.00140687	0.0378368	891.263
ENSMUSG00000037465	Klf10	21847	Kruppel-like factor 10	1.9443	1.94506	5.15141	0.00142925	0.0383334	3.8485
ENSMUSG00000063457	Rps15	20054	ribosomal protein S15	1.09237	1.09243	7.53267	0.00143101	0.0383334	2.13224
ENSMUSG00000041959	S100a10	20194	S100 calcium binding protein A10 (calpactin)	2.60582	2.61018	3.45321	0.00147151	0.0393176	6.08736
ENSMUSG00000091370	5730435O14Rik	70538	RIKEN cDNA 5730435O14 gene	-5.55041	-6.07747	0.255637	0.00147357	0.0393176	-46.864
ENSMUSG00000005413	Hmox1	15368	heme oxygenase 1	1.68558	1.68603	5.82648	0.00151097	0.0401732	3.21669
ENSMUSG00000033147	Slc22a15	242126	solute carrier family 22 (organic anion/cation transporter), member 15	3.88445	3.89374	2.88607	0.00151159	0.0401732	14.7685
ENSMUSG00000032501	Trib1	211770	tribbles pseudokinase 1	1.17106	1.17113	7.53211	0.0015186	0.0402802	2.25177
ENSMUSG00000023078	Cxcl13	55985	chemokine (C-X-C motif) ligand 13	4.05106	4.06266	3.06592	0.00153019	0.0405079	16.5764
ENSMUSG00000009633	G0s2	14373	G0/G1 switch gene 2	4.85241	4.87324	2.62207	0.00155025	0.0409589	28.8883
ENSMUSG00000026357	Rgs18	64214	regulator of G-protein signaling 18	4.62688	4.65381	2.16467	0.00156112	0.0411654	24.7076
ENSMUSG00000044452	Zfp507	668501	zinc finger protein 507	-7.64551	-1.44269e+08	0.61601	0.00159178	0.0418921	-200.23
ENSMUSG00000036036	Zfp57	22715	zinc finger protein 57	-8.34841	-1.44269e+08	1.71506	0.0016044	0.0421421	-325.927
ENSMUSG00000002058	Unc119	22248	unc-119 lipid binding chaperone	5.82316	6.02123	1.25175	0.00161925	0.0423749	56.6169
ENSMUSG00000038843	Gcnt1	14537	glucosaminyl (N-acetyl) transferase 1, core 2	-0.968012	-0.968037	8.74711	0.00162069	0.0423749	-1.95614
ENSMUSG00000022091	Sorbs3	20410	sorbin and SH3 domain containing 3	2.67814	2.68096	4.0512	0.00162268	0.0423749	6.40032
ENSMUSG00000061477	Rps7	20115	ribosomal protein S7	1.28273	1.28292	6.08225	0.00164103	0.0427714	2.43299
ENSMUSG00000019979	Apaf1	11783	apoptotic peptidase activating factor 1	1.34031	1.34055	5.9041	0.00164547	0.0428044	2.53206
ENSMUSG00000016552	Foxred2	239554	FAD-dependent oxidoreductase domain containing 2	3.03569	3.03973	3.58244	0.00166211	0.0431541	8.20039
ENSMUSG00000032530	Lyzl4	69032	lysozyme-like 4	-6.7357	-1.44269e+08	0.347734	0.00167442	0.0433902	-106.573
ENSMUSG00000048895	Cdk5r1	12569	cyclin-dependent kinase 5, regulatory subunit 1 (p35)	-2.0055	-2.00639	5.00654	0.00168869	0.043583	-4.01526
ENSMUSG00000053560	Ier2	15936	immediate early response 2	1.82532	1.82582	5.34088	0.00168909	0.043583	3.54386
ENSMUSG00000030465	Psd3	234353	pleckstrin and Sec7 domain containing 3	2.0908	2.09186	5.54238	0.00169154	0.043583	4.25983
ENSMUSG00000004035	Gstm7	68312	glutathione S-transferase, mu 7	-5.63686	-6.1828	-0.0266336	0.00170269	0.0437608	-49.7583
ENSMUSG00000006360	Crip1	12925	cysteine-rich protein 1 (intestinal)	3.6874	3.69632	3.27851	0.00170492	0.0437608	12.8831
ENSMUSG00000045287	Rtn4rl1	237847	reticulon 4 receptor-like 1	-1.40486	-1.40496	7.39689	0.00172332	0.0441213	-2.64791
ENSMUSG00000031210	Gpr165	76206	G protein-coupled receptor 165	-2.23832	-2.23897	5.81016	0.0017255	0.0441213	-4.71846
ENSMUSG00000045128	Rpl18a	76808	ribosomal protein L18A	1.02916	1.02919	8.59071	0.00173473	0.0442734	2.04084
ENSMUSG00000005360	Slc1a3	20512	solute carrier family 1 (glial high affinity glutamate transporter), member 3	-1.61274	-1.61293	6.88019	0.00176179	0.044879	-3.05832
ENSMUSG00000012848	Rps5	20103	ribosomal protein S5	1.17336	1.17342	7.49208	0.00177128	0.0449519	2.25536
ENSMUSG00000090942	F830016B08Rik	240328	RIKEN cDNA F830016B08 gene	2.18163	2.18309	4.16727	0.00177388	0.0449519	4.53666
ENSMUSG00000026014	Raph1	77300	Ras association (RalGDS/AF-6) and pleckstrin homology domains 1	2.91741	2.92023	4.21469	0.00177464	0.0449519	7.5549
ENSMUSG00000021493	Pdlim7	67399	PDZ and LIM domain 7	4.68267	4.70844	2.11923	0.00180323	0.0455907	25.6818
ENSMUSG00000051504	Siglech	233274	sialic acid binding Ig-like lectin H	-0.884129	-0.884143	9.48687	0.00180797	0.045625	-1.84565
ENSMUSG00000024180	Tmem8	60455	transmembrane protein 8 (five membrane-spanning domains)	2.84034	2.84614	3.34629	0.00182155	0.0458821	7.16191
ENSMUSG00000019699	Akt3	23797	thymoma viral proto-oncogene 3	1.39622	1.39642	6.38814	0.00182595	0.0459072	2.63212
ENSMUSG00000035513	Ntng2	171171	netrin G2	3.47929	3.48582	2.96632	0.00184325	0.0462559	11.1524
ENSMUSG00000022463	Srebf2	20788	sterol regulatory element binding factor 2	1.61672	1.61716	5.51663	0.00184997	0.0462923	3.06677
ENSMUSG00000023505	Cdca3	14793	cell division cycle associated 3	5.15064	5.19541	2.19542	0.00185156	0.0462923	35.522
ENSMUSG00000025060	Slk	20874	STE20-like kinase	1.04799	1.04803	8.13349	0.00189416	0.0472701	2.06764
ENSMUSG00000095788	Sirpb1a	320832	signal-regulatory protein beta 1A	4.78904	4.8337	2.54548	0.00190499	0.0474525	27.6468
ENSMUSG00000030091	Nup210	54563	nucleoporin 210	1.99359	1.99485	4.25403	0.00192028	0.0477086	3.98226
ENSMUSG00000022900	Ildr1	106347	immunoglobulin-like domain containing receptor 1	-3.58016	-3.60136	2.86404	0.00192234	0.0477086	-11.9601
ENSMUSG00000001281	Itgb7	16421	integrin beta 7	3.81917	3.83046	3.18112	0.00193277	0.0478794	14.1151
ENSMUSG00000026730	Pter	19212	phosphotriesterase related	-5.23263	-5.28108	3.04114	0.00194073	0.0479885	-37.5993
ENSMUSG00000005374	Tbl2	27368	transducin (beta)-like 2	-1.47033	-1.47083	5.47145	0.0019454	0.0480161	-2.77086
ENSMUSG00000008683	Rps15a	267019	ribosomal protein S15A	1.0867	1.08676	7.5204	0.00196866	0.0485015	2.12387
ENSMUSG00000020246	Hcfc2	67933	host cell factor C2	-1.70219	-1.70286	5.50884	0.00198883	0.0489093	-3.25395
ENSMUSG00000000901	Mmp11	17385	matrix metallopeptidase 11	-6.15258	-6.43989	1.34559	0.00200932	0.0492442	-71.1397
ENSMUSG00000029053	Prkcz	18762	protein kinase C, zeta	-4.15816	-4.19547	2.28287	0.00200974	0.0492442	-17.8538
ENSMUSG00000015312	Gadd45b	17873	growth arrest and DNA-damage-inducible 45 beta	3.28875	3.30219	2.90631	0.00202035	0.0494024	9.77266
ENSMUSG00000023132	Gzma	14938	granzyme A	10.1003	1.44269e+08	3.09326	0.00202421	0.0494024	1097.7
ENSMUSG00000068240	Uba52	22186	ubiquitin A-52 residue ribosomal protein fusion product 1	1.40305	1.40331	5.94962	0.00202718	0.0494024	2.6446
ENSMUSG00000027313	Chac1	69065	ChaC, cation transport regulator 1	7.30864	1.44269e+08	0.213925	0.0020584	0.0500729	158.533
ENSMUSG00000049517	Rps23	66475	ribosomal protein S23	1.14008	1.14019	6.90299	0.002075	0.050386	2.20393
ENSMUSG00000028497	Hacd4	66775	3-hydroxyacyl-CoA dehydratase 4	1.54547	1.54572	5.98211	0.00209361	0.0507466	2.919
ENSMUSG00000050921	P2ry10	78826	purinergic receptor P2Y, G-protein coupled 10	5.25184	5.33476	1.44211	0.00211104	0.0510774	38.1032
ENSMUSG00000036334	Igsf10	242050	immunoglobulin superfamily, member 10	-4.41173	-4.4658	2.73389	0.00211635	0.0511011	-21.2844
ENSMUSG00000048058	Ldlrad3	241576	low density lipoprotein receptor class A domain containing 3	3.41029	3.41438	4.63071	0.00211959	0.0511011	10.6316
ENSMUSG00000050621	Rps27rt	100043813	ribosomal protein S27, retrogene	1.39625	1.39641	6.57103	0.00212811	0.0512149	2.63216
ENSMUSG00000056888	Glipr1	73690	GLI pathogenesis-related 1 (glioma)	1.58091	1.58169	4.4803	0.00214403	0.0515064	2.99159
ENSMUSG00000034892	Rps29	20090	ribosomal protein S29	1.12135	1.12146	6.85588	0.00215219	0.0516065	2.1755
ENSMUSG00000031785	Adgrg1	14766	adhesion G protein-coupled receptor G1	-1.12648	-1.12651	8.55656	0.00215584	0.0516065	-2.18325
ENSMUSG00000087259	2610035D17Rik	72386	RIKEN cDNA 2610035D17 gene	-5.06265	-5.18867	1.83777	0.00216134	0.0516464	-33.4203
ENSMUSG00000051397	Tacstd2	56753	tumor-associated calcium signal transducer 2	5.94906	6.08643	1.81457	0.00216659	0.0516805	61.7795
ENSMUSG00000049799	Lrrc19	100061	leucine rich repeat containing 19	-7.07052	-1.44269e+08	0.205002	0.0021743	0.0517728	-134.412
ENSMUSG00000091754	Gm3636	100041151	predicted gene 3636	-1.52792	-1.52824	5.96971	0.0022077	0.0524756	-2.8837
ENSMUSG00000026535	Ifi202b	26388	interferon activated gene 202B	6.7268	7.40053	0.150626	0.0022153	0.0525059	105.917
ENSMUSG00000074151	Nlrc5	434341	NLR family, CARD domain containing 5	2.20639	2.20739	4.95316	0.00221675	0.0525059	4.61518
ENSMUSG00000039908	Slc26a11	268512	solute carrier family 26, member 11	2.17428	2.17521	4.69271	0.0022424	0.0530205	4.5136
ENSMUSG00000012819	Cdh23	22295	cadherin 23 (otocadherin)	-1.57492	-1.57542	5.44907	0.00226191	0.0532993	-2.9792
ENSMUSG00000010307	Tmem86a	67893	transmembrane protein 86A	-1.14755	-1.14763	7.53408	0.00226209	0.0532993	-2.21538
ENSMUSG00000003617	Cp	12870	ceruloplasmin	1.55565	1.55592	6.22758	0.00227611	0.0535363	2.93966
ENSMUSG00000052040	Klf13	50794	Kruppel-like factor 13	1.20564	1.20575	6.86721	0.00228301	0.0536052	2.3064
ENSMUSG00000036894	Rap2b	74012	RAP2B, member of RAS oncogene family	1.83114	1.83176	5.72507	0.00229477	0.0537613	3.55818
ENSMUSG00000028389	Zfp37	22696	zinc finger protein 37	-2.76343	-2.76696	4.00081	0.00230124	0.0537613	-6.79008
ENSMUSG00000025967	Eef1b2	55949	eukaryotic translation elongation factor 1 beta 2	1.14773	1.1478	7.47069	0.00230161	0.0537613	2.21564
ENSMUSG00000034855	Cxcl10	15945	chemokine (C-X-C motif) ligand 10	2.16466	2.16563	4.91633	0.00230664	0.0537857	4.48361
ENSMUSG00000015437	Gzmb	14939	granzyme B	6.23615	6.2664	3.2975	0.00231314	0.0538444	75.3822
ENSMUSG00000030486	Zfp108	54678	zinc finger protein 108	-3.37512	-3.40374	2.39787	0.00234403	0.0544694	-10.3756
ENSMUSG00000021196	Pfkp	56421	phosphofructokinase, platelet	3.10339	3.10767	4.26573	0.00235598	0.0546215	8.59433
ENSMUSG00000079547	H2-DMb1	14999	histocompatibility 2, class II, locus Mb1	1.50441	1.50463	6.08848	0.00235867	0.0546215	2.83708
ENSMUSG00000022793	B4galt4	56375	UDP-Gal:betaGlcNAc beta 1,4-galactosyltransferase, polypeptide 4	-1.36242	-1.36262	6.43737	0.00236687	0.0547177	-2.57117
ENSMUSG00000020437	Myo1g	246177	myosin IG	1.24708	1.24723	6.70038	0.00239255	0.0551564	2.37361
ENSMUSG00000016756	Cmah	12763	cytidine monophospho-N-acetylneuraminic acid hydroxylase	1.29997	1.3001	6.93293	0.00239402	0.0551564	2.46225
ENSMUSG00000037337	Map4k1	26411	mitogen-activated protein kinase kinase kinase kinase 1	4.51848	4.52886	3.11469	0.00241033	0.0554375	22.9191
ENSMUSG00000032218	Ccnb2	12442	cyclin B2	5.48578	5.53108	2.66064	0.0024253	0.055687	44.811
ENSMUSG00000028238	Atp6v0d2	242341	ATPase, H+ transporting, lysosomal V0 subunit D2	9.48311	10.1608	2.89463	0.00244894	0.0561011	715.651
ENSMUSG00000030541	Idh2	269951	isocitrate dehydrogenase 2 (NADP+), mitochondrial	-1.70655	-1.70745	4.95528	0.00245164	0.0561011	-3.2638
ENSMUSG00000024659	Anxa1	16952	annexin A1	2.62945	2.63	5.878	0.00246444	0.0562986	6.18788
ENSMUSG00000081406	LOC105244208	105244208	40S ribosomal protein S6	0.993008	0.993035	8.68498	0.00250412	0.0571083	1.99033
ENSMUSG00000027459	Fam110a	73847	family with sequence similarity 110, member A	-1.8202	-1.82137	4.8428	0.00251001	0.0571462	-3.5313
ENSMUSG00000029082	Bst1	12182	bone marrow stromal cell antigen 1	5.8949	5.92946	2.89928	0.00251932	0.0572615	59.5033
ENSMUSG00000038349	Plcl1	227120	phospholipase C-like 1	-1.85997	-1.86087	5.05052	0.00255342	0.0579389	-3.63001
ENSMUSG00000001175	Calm1	12313	calmodulin 1	0.916731	0.916752	8.89	0.00256478	0.0580505	1.88783
ENSMUSG00000026748	Plxdc2	67448	plexin domain containing 2	-1.0385	-1.03851	10.6434	0.0025676	0.0580505	-2.05409
ENSMUSG00000051439	Cd14	12475	CD14 antigen	0.994137	0.994196	7.45573	0.00257123	0.0580505	1.99189
ENSMUSG00000028459	Cd72	12517	CD72 antigen	2.23884	2.24037	4.58735	0.00259171	0.0584152	4.72018
ENSMUSG00000000562	Adora3	11542	adenosine A3 receptor	-1.54127	-1.5415	6.3545	0.0026053	0.0586235	-2.9105
ENSMUSG00000044229	Nxpe4	244853	neurexophilin and PC-esterase domain family, member 4	3.62951	3.64386	3.1602	0.00263617	0.0591281	12.3763
ENSMUSG00000030088	Aldh1l1	107747	aldehyde dehydrogenase 1 family, member L1	-6.81514	-1.44269e+08	1.47393	0.00264287	0.0591281	-112.606
ENSMUSG00000017144	Rnd3	74194	Rho family GTPase 3	3.98378	3.99088	3.57509	0.00264752	0.0591281	15.8211
ENSMUSG00000032053	Pou2af1	18985	POU domain, class 2, associating factor 1	10.4704	1.44269e+08	1.71547	0.00264902	0.0591281	1418.7
ENSMUSG00000055320	Tead1	21676	TEA domain family member 1	-5.6302	-5.83419	1.37511	0.00264962	0.0591281	-49.529
ENSMUSG00000040616	Tmem51	214359	transmembrane protein 51	4.89191	5.00505	1.75497	0.00266915	0.0594656	29.69
ENSMUSG00000030157	Clec2d	93694	C-type lectin domain family 2, member d	1.51406	1.5147	4.93828	0.00267558	0.0595107	2.85613
ENSMUSG00000004698	Hdac9	79221	histone deacetylase 9	1.33333	1.33366	5.64865	0.00268035	0.0595188	2.51983
ENSMUSG00000032322	Pstpip1	19200	proline-serine-threonine phosphatase-interacting protein 1	2.64894	2.65215	3.92792	0.00269294	0.0596163	6.27206
ENSMUSG00000055421	Pcdh9	211712	protocadherin 9	-7.39237	-1.44269e+08	1.22499	0.00269358	0.0596163	-168.006
ENSMUSG00000005481	Ddx39	68278	DEAD (Asp-Glu-Ala-Asp) box polypeptide 39	1.49155	1.49207	5.00332	0.00270532	0.0597783	2.8119
ENSMUSG00000048721	Fndc9	320116	fibronectin type III domain containing 9	8.59711	1.44269e+08	1.34308	0.002711	0.0598059	387.246
ENSMUSG00000000386	Mx1	17857	MX dynamin-like GTPase 1	2.17039	2.1714	5.01329	0.00273478	0.0601962	4.50147
ENSMUSG00000073910	Mob3b	214944	MOB kinase activator 3B	2.49943	2.50157	4.09912	0.00274192	0.0601962	5.65462
ENSMUSG00000031442	Mcf2l	17207	mcf.2 transforming sequence-like	6.09173	6.14517	2.18561	0.00274207	0.0601962	68.2013
ENSMUSG00000060126	Tpt1	22070	tumor protein, translationally-controlled 1	0.90251	0.902523	9.53779	0.00275502	0.0603825	1.86932
ENSMUSG00000030560	Ctsc	13032	cathepsin C	0.99719	0.99721	9.06824	0.00278125	0.0608585	1.99611
ENSMUSG00000068180	AY512915	414067	cDNA sequence AY512915	-7.00449	-1.44269e+08	-0.706554	0.00279006	0.0609524	-128.399
ENSMUSG00000052609	Plekhg3	263406	pleckstrin homology domain containing, family G (with RhoGef domain) member 3	3.54864	3.55581	3.63791	0.00280823	0.0612503	11.7017
ENSMUSG00000044231	Nhlrc1	105193	NHL repeat containing 1	-7.30347	-1.44269e+08	0.664945	0.00281867	0.0613787	-157.966
ENSMUSG00000009185	Ccl8	20307	chemokine (C-C motif) ligand 8	4.84398	4.87781	2.05166	0.0028271	0.0614192	28.72
ENSMUSG00000026739	Bmi1	12151	Bmi1 polycomb ring finger oncogene	-1.32872	-1.32906	5.7376	0.00282963	0.0614192	-2.51179
ENSMUSG00000025498	Irf7	54123	interferon regulatory factor 7	2.61899	2.62334	3.6899	0.00283849	0.0615127	6.14318
ENSMUSG00000071350	Setdb2	239122	SET domain, bifurcated 2	2.49947	2.50066	4.46003	0.00285991	0.0618776	5.65477
ENSMUSG00000054509	Parp4	328417	poly (ADP-ribose) polymerase family, member 4	1.17384	1.17401	6.24554	0.00289584	0.0625547	2.25612
ENSMUSG00000079457	Gm7609	665378	predicted pseudogene 7609	3.03878	3.04333	3.39933	0.00291139	0.0626927	8.21796
ENSMUSG00000064341	ND1	17716	NADH dehydrogenase subunit 1	0.928937	0.928946	10.1559	0.00291151	0.0626927	1.90387
ENSMUSG00000031639	Tlr3	142980	toll-like receptor 3	-1.00637	-1.00643	7.75276	0.0029341	0.0630784	-2.00886
ENSMUSG00000022237	Ankrd33b	67434	ankyrin repeat domain 33B	5.80737	5.83613	3.16117	0.00295505	0.0633162	56.0007
ENSMUSG00000031780	Ccl17	20295	chemokine (C-C motif) ligand 17	7.93031	8.61163	1.32248	0.00295678	0.0633162	243.928
ENSMUSG00000006014	Prg4	96875	proteoglycan 4 (megakaryocyte stimulating factor, articular superficial zone protein)	4.31915	4.33037	2.56222	0.00295923	0.0633162	19.9616
ENSMUSG00000038068	Rnf144b	218215	ring finger protein 144B	-1.47604	-1.47637	5.56778	0.00296984	0.0633409	-2.78185
ENSMUSG00000039313	AF529169	209743	cDNA sequence AF529169	3.4186	3.4281	2.11863	0.0029738	0.0633409	10.6931
ENSMUSG00000034858	Fam214a	235493	family with sequence similarity 214, member A	1.48671	1.48724	4.7632	0.00297446	0.0633409	2.80249
ENSMUSG00000045868	Gvin1	74558	GTPase, very large interferon inducible 1	1.19078	1.19082	8.30304	0.003002	0.0638269	2.28276
ENSMUSG00000022159	Rab2b	76338	RAB2B, member RAS oncogene family	-1.95491	-1.95586	5.34302	0.00301985	0.0641054	-3.87692
ENSMUSG00000026193	Fn1	14268	fibronectin 1	2.72477	2.72515	6.39264	0.00303759	0.0643806	6.61056
ENSMUSG00000065947	ND4L	17720	NADH dehydrogenase subunit 4L	1.61483	1.6154	4.97235	0.00308357	0.0652528	3.06276
ENSMUSG00000073413	Ly6g6d	114654	lymphocyte antigen 6 complex, locus G6D	-6.22223	-1.44269e+08	0.0253327	0.0030989	0.0654747	-74.6585
ENSMUSG00000021366	Hivep1	110521	human immunodeficiency virus type I enhancer binding protein 1	1.12393	1.12402	6.91741	0.00312503	0.0658338	2.1794
ENSMUSG00000043671	Dpy19l3	233115	dpy-19-like 3 (C. elegans)	-1.95606	-1.95677	5.22118	0.00312565	0.0658338	-3.88001
ENSMUSG00000044471	Lncpint	232685	long non-protein coding RNA, Trp53 induced transcript	2.28924	2.29167	3.42144	0.0031316	0.0658562	4.88799
ENSMUSG00000031355	Arhgap6	11856	Rho GTPase activating protein 6	4.03981	4.06681	1.54087	0.00317332	0.0666299	16.4476
ENSMUSG00000028128	F3	14066	coagulation factor III	-4.9348	-5.13643	1.18537	0.0032115	0.0673267	-30.586
ENSMUSG00000085761	4930455G09Rik	78917	RIKEN cDNA 4930455G09 gene	8.74079	1.44269e+08	0.0806227	0.00322197	0.067428	427.8
ENSMUSG00000021281	Tnfaip2	21928	tumor necrosis factor, alpha-induced protein 2	2.02337	2.02432	4.86447	0.00322689	0.067428	4.06532
ENSMUSG00000058258	Idi1	319554	isopentenyl-diphosphate delta isomerase	3.0612	3.06379	3.82352	0.00323273	0.067428	8.34668
ENSMUSG00000041577	Prelp	116847	proline arginine-rich end leucine-rich repeat	-4.82964	-4.91231	2.06943	0.0032363	0.067428	-28.4359
ENSMUSG00000062515	Fabp4	11770	fatty acid binding protein 4, adipocyte	6.82488	1.44269e+08	-0.625238	0.00324861	0.0675801	113.369
ENSMUSG00000009772	Nuak2	74137	NUAK family, SNF1-like kinase, 2	1.53999	1.54064	4.9327	0.00331704	0.0687908	2.90793
ENSMUSG00000000792	Slc5a5	114479	solute carrier family 5 (sodium iodide symporter), member 5	-6.55358	-1.44269e+08	-0.226731	0.0033313	0.0687908	-93.9342
ENSMUSG00000059248	2019-09-09	53860	septin 9	1.7685	1.7694	4.64449	0.00333206	0.0687908	3.40699
ENSMUSG00000027368	Dusp2	13537	dual specificity phosphatase 2	3.6565	3.67319	2.43956	0.00333631	0.0687908	12.61
ENSMUSG00000026648	Dclre1c	227525	DNA cross-link repair 1C	1.06289	1.06294	8.08413	0.00333657	0.0687908	2.08912
ENSMUSG00000041954	Tnfrsf18	21936	tumor necrosis factor receptor superfamily, member 18	5.74833	5.78074	2.47288	0.00333738	0.0687908	53.7552
ENSMUSG00000028270	Gbp2	14469	guanylate binding protein 2	2.19179	2.19352	4.04745	0.00334397	0.0688215	4.56871
ENSMUSG00000050394	Armcx6	278097	armadillo repeat containing, X-linked 6	-6.99109	-1.44269e+08	0.0777141	0.00337507	0.069356	-127.212
ENSMUSG00000048939	Atp13a5	268878	ATPase type 13A5	-7.21448	-1.44269e+08	0.747929	0.00339409	0.0695488	-148.517
ENSMUSG00000055546	Timd4	276891	T cell immunoglobulin and mucin domain containing 4	3.65512	3.66145	3.44882	0.00339476	0.0695488	12.5979
ENSMUSG00000038079	Tmem237	381259	transmembrane protein 237	-3.89315	-3.93431	2.0144	0.00342895	0.0700042	-14.8578
ENSMUSG00000074129	Rpl13a	22121	ribosomal protein L13A	0.995051	0.995123	7.19231	0.00343567	0.0700042	1.99315
ENSMUSG00000064065	Ipcef1	320495	interaction protein for cytohesin exchange factors 1	1.3726	1.3728	5.99378	0.00343631	0.0700042	2.58937
ENSMUSG00000022376	Adcy8	11514	adenylate cyclase 8	-4.01066	-4.02327	3.32103	0.00343773	0.0700042	-16.1186
ENSMUSG00000002992	Apoc2	11813	apolipoprotein C-II	5.53281	5.79095	1.11187	0.00346263	0.0702872	46.2958
ENSMUSG00000032207	Lipc	15450	lipase, hepatic	-6.99487	-1.44269e+08	-0.566628	0.00346536	0.0702872	-127.546
ENSMUSG00000035273	Hpse	15442	heparanase	3.23076	3.23974	3.072	0.00346724	0.0702872	9.3876
ENSMUSG00000036931	Nfkbid	243910	nuclear factor of kappa light polypeptide gene enhancer in B cells inhibitor, delta	1.57213	1.57268	4.88855	0.0034873	0.0705877	2.97342
ENSMUSG00000029366	Dck	13178	deoxycytidine kinase	1.32896	1.32925	5.65429	0.00349812	0.0707007	2.51222
ENSMUSG00000062480	Acat3	224530	acetyl-Coenzyme A acetyltransferase 3	-5.16805	-5.46667	0.693181	0.00351627	0.0709614	-35.9533
ENSMUSG00000022102	Dok2	13449	docking protein 2	4.4905	4.56504	1.26839	0.00355022	0.071449	22.4789
ENSMUSG00000035284	Vps13c	320528	vacuolar protein sorting 13C	1.03119	1.03125	7.5796	0.00355102	0.071449	2.0437
ENSMUSG00000038543	BC028528	229600	cDNA sequence BC028528	1.39456	1.39483	5.85424	0.0035795	0.0718364	2.62909
ENSMUSG00000001020	S100a4	20198	S100 calcium binding protein A4	3.74361	3.74659	4.9156	0.00358091	0.0718364	13.3949
ENSMUSG00000091337	Eid1	58521	EP300 interacting inhibitor of differentiation 1	1.45763	1.45783	6.15174	0.00360535	0.072159	2.74657
ENSMUSG00000036949	Slc39a12	277468	solute carrier family 39 (zinc transporter), member 12	-2.76692	-2.77207	3.53844	0.00360768	0.072159	-6.80654
ENSMUSG00000061039	Olfr920	258783	olfactory receptor 920	-5.69616	-6.22587	-0.17479	0.00362361	0.0723704	-51.8461
ENSMUSG00000070031	Sp140	434484	Sp140 nuclear body protein	1.33705	1.3373	5.99392	0.00365178	0.0728253	2.52634
ENSMUSG00000030671	Pde3b	18576	phosphodiesterase 3B, cGMP-inhibited	-0.926003	-0.92602	9.28097	0.00365969	0.0728754	-1.9
ENSMUSG00000036698	Ago2	239528	argonaute RISC catalytic subunit 2	1.04137	1.04141	8.10552	0.00367924	0.0730823	2.05818
ENSMUSG00000027457	Snph	241727	syntaphilin	-3.63654	-3.65565	2.71041	0.00368091	0.0730823	-12.4368
ENSMUSG00000021373	Cap2	67252	CAP, adenylate cyclase-associated protein, 2 (yeast)	-6.57534	-1.44269e+08	0.159028	0.00369656	0.0732852	-95.362
ENSMUSG00000027514	Zbp1	58203	Z-DNA binding protein 1	2.3489	2.3511	4.34831	0.00371575	0.0733777	5.09434
ENSMUSG00000000861	Bcl11a	14025	B cell CLL/lymphoma 11A (zinc finger protein)	2.83509	2.83962	3.39556	0.00371597	0.0733777	7.13589
ENSMUSG00000029299	Abcg3	27405	ATP binding cassette subfamily G member 3	2.06433	2.0651	5.15423	0.00372263	0.0733777	4.1824
ENSMUSG00000008668	Rps18	20084	ribosomal protein S18	1.01399	1.0141	6.80109	0.00372296	0.0733777	2.01949
ENSMUSG00000053046	Brsk2	75770	BR serine/threonine kinase 2	-6.30826	-1.44269e+08	-0.191178	0.00378278	0.0744261	-79.2458
ENSMUSG00000030865	Chp2	70261	calcineurin-like EF hand protein 2	3.95014	3.97543	2.1	0.00378718	0.0744261	15.4565
ENSMUSG00000045392	Olfr1033	258571	olfactory receptor 1033	-4.16682	-4.2272	1.26817	0.00379529	0.0744771	-17.9613
ENSMUSG00000030156	Cd69	12515	CD69 antigen	3.91141	3.9309	2.25386	0.00380142	0.074489	15.0471
ENSMUSG00000046314	Stxbp6	217517	syntaxin binding protein 6 (amisyn)	3.27863	3.29104	2.76084	0.0038086	0.0745216	9.70431
ENSMUSG00000017404	Rpl19	19921	ribosomal protein L19	1.18051	1.18068	6.32541	0.0038412	0.0749827	2.26658
ENSMUSG00000021792	Fam213a	70564	family with sequence similarity 213, member A	2.00339	2.00392	5.60894	0.00384327	0.0749827	4.00942
ENSMUSG00000032491	Nradd	67169	neurotrophin receptor associated death domain	-5.43137	-5.97407	0.51082	0.00388504	0.0756883	-43.1525
ENSMUSG00000020669	Sh3yl1	24057	Sh3 domain YSC-like 1	-5.58233	-6.10914	-0.00226404	0.00393943	0.0766373	-47.9126
ENSMUSG00000027276	Jag1	16449	jagged 1	4.54182	4.5662	2.555	0.00394778	0.0766891	23.293
ENSMUSG00000097378	B230208H11Rik	320273	RIKEN cDNA B230208H11 gene	3.77112	3.78334	1.96481	0.00397035	0.0770043	13.6528
ENSMUSG00000021420	Fars2	69955	phenylalanine-tRNA synthetase 2 (mitochondrial)	-4.51046	-4.549	2.35649	0.00397541	0.0770043	-22.7921
ENSMUSG00000003974	Grm3	108069	glutamate receptor, metabotropic 3	-4.2884	-4.34932	2.179	0.00399248	0.0771234	-19.5406
ENSMUSG00000004637	Wwox	80707	WW domain-containing oxidoreductase	1.8039	1.80465	4.67061	0.00399441	0.0771234	3.49163
ENSMUSG00000023216	Epb42	13828	erythrocyte membrane protein band 4.2	7.85516	1.44269e+08	-0.557855	0.00399869	0.0771234	231.547
ENSMUSG00000043153	Ispd	75847	isoprenoid synthase domain containing	-7.92661	-1.44269e+08	-0.404527	0.00409303	0.0788303	-243.304
ENSMUSG00000019987	Arg1	11846	arginase, liver	-6.86591	-1.44269e+08	-0.562029	0.00411415	0.0791242	-116.639
ENSMUSG00000039084	Chad	12643	chondroadherin	-4.54715	-4.63366	0.991281	0.00412502	0.0792203	-23.3791
ENSMUSG00000028020	Glrb	14658	glycine receptor, beta subunit	-7.00118	-1.44269e+08	-0.358585	0.00415628	0.0796295	-128.105
ENSMUSG00000036427	Gpi1	14751	glucose phosphate isomerase 1	1.04817	1.04827	6.71551	0.00415812	0.0796295	2.0679
ENSMUSG00000018899	Irf1	16362	interferon regulatory factor 1	1.56218	1.56249	5.47024	0.00418019	0.0799387	2.95301
ENSMUSG00000022586	Ly6i	57248	lymphocyte antigen 6 complex, locus I	5.67654	6.05294	0.154544	0.00419089	0.0799399	51.1458
ENSMUSG00000055994	Nod2	257632	nucleotide-binding oligomerization domain containing 2	3.43641	3.44044	3.64691	0.00419853	0.0799399	10.8259
ENSMUSG00000041827	Oasl1	231655	2'-5' oligoadenylate synthetase-like 1	3.46363	3.48148	2.45159	0.00420775	0.0799399	11.0321
ENSMUSG00000043017	Ptgir	19222	prostaglandin I receptor (IP)	4.10172	4.12606	1.45906	0.00420884	0.0799399	17.1689
ENSMUSG00000079316	Rab9	56382	RAB9, member RAS oncogene family	1.73771	1.73818	5.24831	0.0042123	0.0799399	3.33506
ENSMUSG00000031553	Adam3	11497	a disintegrin and metallopeptidase domain 3 (cyritestin)	-4.13028	-4.21615	1.36716	0.00421578	0.0799399	-17.5121
ENSMUSG00000045932	Ifit2	15958	interferon-induced protein with tetratricopeptide repeats 2	2.1428	2.14362	5.28296	0.00422197	0.079945	4.41618
ENSMUSG00000042942	Greb1l	381157	growth regulation by estrogen in breast cancer-like	-6.606	-1.44269e+08	0.971963	0.00423021	0.0799889	-97.4098
ENSMUSG00000086015	4833417C18Rik	73906	RIKEN cDNA 4833417C18 gene	-4.31939	-4.34842	2.39281	0.00425917	0.0804239	-19.9648
ENSMUSG00000052270	Fpr2	14289	formyl peptide receptor 2	3.58997	3.59929	3.63537	0.00430892	0.0812416	12.0417
ENSMUSG00000032194	Kank2	235041	KN motif and ankyrin repeat domains 2	2.32604	2.32743	4.47624	0.00431451	0.0812416	5.01425
ENSMUSG00000029999	Tgfa	21802	transforming growth factor alpha	-1.26135	-1.26147	6.94637	0.00432538	0.0813329	-2.3972
ENSMUSG00000000346	Dazap2	23994	DAZ associated protein 2	0.908247	0.908265	9.00486	0.00435144	0.0817091	1.87676
ENSMUSG00000048440	Cyp4f16	70101	cytochrome P450, family 4, subfamily f, polypeptide 16	1.92368	1.92444	4.96142	0.00436752	0.0817827	3.79389
ENSMUSG00000073705	Cenps	69928	centromere protein S	-5.99614	-1.44269e+08	0.942128	0.00436755	0.0817827	-63.8289
ENSMUSG00000014599	Csf1	12977	colony stimulating factor 1 (macrophage)	1.40717	1.40757	5.62831	0.00437506	0.0817827	2.65216
ENSMUSG00000050721	Plekho2	102595	pleckstrin homology domain containing, family O member 2	1.36013	1.36033	6.07372	0.00438465	0.0817827	2.56708
ENSMUSG00000037649	H2-DMa	14998	histocompatibility 2, class II, locus DMa	1.14383	1.14387	8.19351	0.00438614	0.0817827	2.20967
ENSMUSG00000045725	Prr15	78004	proline rich 15	-6.25876	-1.44269e+08	-0.17854	0.00439641	0.0817827	-76.5726
ENSMUSG00000078864	Gm14322	626802	predicted gene 14322	-5.81263	-5.97236	1.88976	0.00439777	0.0817827	-56.2053
ENSMUSG00000038077	Kcna6	16494	potassium voltage-gated channel, shaker-related, subfamily, member 6	-7.08691	-1.44269e+08	0.579702	0.00442325	0.0821435	-135.948
ENSMUSG00000039264	Gimap3	83408	GTPase, IMAP family member 3	9.43837	1.44269e+08	0.740942	0.00444269	0.0823912	693.797
ENSMUSG00000028005	Gucy1b1	54195	guanylate cyclase 1, soluble, beta 1	-6.99578	-1.44269e+08	-0.519165	0.00445542	0.082514	-127.626
ENSMUSG00000064345	ND2	17717	NADH dehydrogenase subunit 2	0.945279	0.94531	8.41299	0.00446969	0.0826648	1.92556
ENSMUSG00000030172	Erc1	111173	ELKS/RAB6-interacting/CAST family member 1	2.22619	2.22725	4.76413	0.00448319	0.0828011	4.67898
ENSMUSG00000029070	Mxra8	74761	matrix-remodelling associated 8	-7.39656	-1.44269e+08	1.58826	0.00455747	0.084058	-168.495
ENSMUSG00000022456	2019-09-03	24050	septin 3	4.8922	4.92142	2.15704	0.004589	0.0844097	29.6961
ENSMUSG00000031024	St5	76954	suppression of tumorigenicity 5	-1.49484	-1.49539	5.21419	0.00459367	0.0844097	-2.81833
ENSMUSG00000024513	Mbd2	17191	methyl-CpG binding domain protein 2	1.17863	1.17879	6.50611	0.0045953	0.0844097	2.26362
ENSMUSG00000026879	Gsn	227753	gelsolin	3.14546	3.15345	2.99776	0.00464975	0.0852938	8.84867
ENSMUSG00000026509	Capn2	12334	calpain 2	2.08045	2.08159	4.4674	0.00465938	0.0853544	4.22939
ENSMUSG00000046006	Gapt	238875	Grb2-binding adaptor, transmembrane	4.39175	4.40788	2.44978	0.00467994	0.0855233	20.9918
ENSMUSG00000006333	Rps9	76846	ribosomal protein S9	0.955962	0.955998	8.1692	0.00468126	0.0855233	1.93987
ENSMUSG00000061731	Ext1	14042	exostoses (multiple) 1	1.34914	1.34931	6.3715	0.00470843	0.0858089	2.54761
ENSMUSG00000053574	4930563E22Rik	75304	RIKEN cDNA 4930563E22 gene	-7.3555	-1.44269e+08	-0.0506632	0.0047096	0.0858089	-163.767
ENSMUSG00000028051	Hcn3	15168	hyperpolarization-activated, cyclic nucleotide-gated K+ 3	-5.94411	-1.44269e+08	-0.518599	0.00476562	0.0867022	-61.568
ENSMUSG00000026355	Mcm6	17219	minichromosome maintenance complex component 6	1.92354	1.92423	4.72648	0.00477148	0.0867022	3.79351
ENSMUSG00000040899	Ccr6	12458	chemokine (C-C motif) receptor 6	-5.92946	-1.44269e+08	-0.345986	0.00481594	0.0873925	-60.9458
ENSMUSG00000035000	Dpp4	13482	dipeptidylpeptidase 4	4.93998	4.97348	3.12566	0.00484603	0.0878204	30.6961
ENSMUSG00000030427	Lilra6	18726	leukocyte immunoglobulin-like receptor, subfamily A (with TM domain), member 6	4.03006	4.05651	3.01282	0.00485814	0.0878499	16.3369
ENSMUSG00000049436	Upk1b	22268	uroplakin 1B	-1.10482	-1.10494	6.69325	0.00486067	0.0878499	-2.15072
ENSMUSG00000042195	Slc35f2	72022	solute carrier family 35, member F2	8.96941	1.44269e+08	0.382457	0.00487452	0.0879825	501.258
ENSMUSG00000037573	Tob1	22057	transducer of ErbB-2.1	1.92992	1.93101	4.66206	0.00491447	0.0884447	3.81035
ENSMUSG00000066152	Slc31a2	20530	solute carrier family 31, member 2	1.352	1.35219	5.94202	0.00492093	0.0884447	2.55266
ENSMUSG00000021265	Slc25a29	214663	solute carrier family 25 (mitochondrial carrier, palmitoylcarnitine transporter), member 29	-6.34563	-1.44269e+08	-0.952315	0.00492263	0.0884447	-81.3249
ENSMUSG00000022132	Cldn10	58187	claudin 10	-6.39068	-1.44269e+08	1.0559	0.00492895	0.0884447	-83.905
ENSMUSG00000042659	Arrdc4	66412	arrestin domain containing 4	1.87861	1.8793	5.15213	0.00493763	0.0884447	3.67722
ENSMUSG00000034445	Cyb561a3	225912	cytochrome b561 family, member A3	-1.39624	-1.39667	5.6052	0.00494476	0.0884447	-2.63214
ENSMUSG00000052837	Junb	16477	jun B proto-oncogene	1.31303	1.31316	6.69533	0.00494616	0.0884447	2.48462
ENSMUSG00000058794	Nfe2	18022	nuclear factor, erythroid derived 2	3.67765	3.6881	2.67015	0.00495253	0.0884447	12.7963
ENSMUSG00000067279	Ppp1r3c	53412	protein phosphatase 1, regulatory (inhibitor) subunit 3C	-7.41372	-1.44269e+08	0.414628	0.00495926	0.0884477	-170.51
ENSMUSG00000091764	Zfp964	636741	zinc finger protein 964	-4.89979	-5.0057	2.38349	0.00497959	0.0886932	-29.8526
ENSMUSG00000086401	Gm15559	100504049	predicted gene 15559	-7.21768	-1.44269e+08	0.191252	0.00500549	0.089037	-148.847
ENSMUSG00000020571	Pdia6	71853	protein disulfide isomerase associated 6	-1.04139	-1.04154	6.41879	0.005022	0.0892131	-2.05821
ENSMUSG00000000326	Comt	12846	catechol-O-methyltransferase	-1.02396	-1.02406	7.08222	0.00503257	0.0892834	-2.03349
ENSMUSG00000022610	Mapk12	29857	mitogen-activated protein kinase 12	-5.42923	-5.6276	0.664029	0.00504773	0.0894349	-43.0886
ENSMUSG00000062794	Zfp599	235048	zinc finger protein 599	4.57679	4.62158	1.40951	0.00507024	0.0897159	23.8645
ENSMUSG00000014232	Cluap1	76779	clusterin associated protein 1	-2.45982	-2.46249	4.0081	0.00510019	0.0901278	-5.50149
ENSMUSG00000029322	Plac8	231507	placenta-specific 8	4.32619	4.34168	3.60915	0.00510969	0.0901691	20.0592
ENSMUSG00000039232	Stx11	74732	syntaxin 11	4.23535	4.2441	3.3847	0.00511588	0.0901691	18.8351
ENSMUSG00000062524	Ncr1	17086	natural cytotoxicity triggering receptor 1	7.55146	1.44269e+08	-0.422266	0.00513681	0.0904198	187.593
ENSMUSG00000036218	Pdzrn4	239618	PDZ domain containing RING finger 4	-7.61553	-1.44269e+08	1.61508	0.00515641	0.0905946	-196.111
ENSMUSG00000034312	Iqsec1	232227	IQ motif and Sec7 domain 1	1.27241	1.2726	5.96758	0.00516016	0.0905946	2.41564
ENSMUSG00000090307	1700071M16Rik	73504	RIKEN cDNA 1700071M16 gene	5.27661	5.30547	2.84674	0.0051689	0.0906303	38.763
ENSMUSG00000039110	Mycbpap	104601	MYCBP associated protein	-7.27602	-1.44269e+08	0.452856	0.00518167	0.0907363	-154.989
ENSMUSG00000026399	Cd55	13136	CD55 molecule, decay accelerating factor for complement	3.9402	3.94812	3.16175	0.00525759	0.0919465	15.3503
ENSMUSG00000020829	Slc46a1	52466	solute carrier family 46, member 1	-2.02453	-2.02561	4.73721	0.00526663	0.0919855	-4.06858
ENSMUSG00000042817	Flt3	14255	FMS-like tyrosine kinase 3	1.62972	1.63077	4.02401	0.00531091	0.092589	3.09454
ENSMUSG00000031146	Plp2	18824	proteolipid protein 2	2.95257	2.95547	3.85468	0.0053149	0.092589	7.74128
ENSMUSG00000032254	Kif23	71819	kinesin family member 23	2.89577	2.90363	2.97577	0.0053257	0.0926575	7.44241
ENSMUSG00000019761	Krt10	16661	keratin 10	-6.10755	-1.44269e+08	-0.404229	0.00533375	0.0926783	-68.9532
ENSMUSG00000028480	Glipr2	384009	GLI pathogenesis-related 2	3.50002	3.50599	3.86429	0.00539307	0.0935777	11.3138
ENSMUSG00000046295	Ankle1	234396	ankyrin repeat and LEM domain containing 1	6.3667	6.48696	2.61399	0.00539938	0.0935777	82.5217
ENSMUSG00000042763	Maneal	215090	mannosidase, endo-alpha-like	-6.11041	-1.44269e+08	-0.82433	0.00541631	0.0936093	-69.0904
ENSMUSG00000030495	Slc7a10	53896	solute carrier family 7 (cationic amino acid transporter, y+ system), member 10	-6.33146	-1.44269e+08	0.812875	0.00541878	0.0936093	-80.5304
ENSMUSG00000027287	Snap23	20619	synaptosomal-associated protein 23	0.955771	0.955815	7.90745	0.00542213	0.0936093	1.93962
ENSMUSG00000096935	1700113A16Rik	76642	RIKEN cDNA 1700113A16 gene	-5.56354	-1.44269e+08	-0.766468	0.00543564	0.0936093	-47.2925
ENSMUSG00000022441	Efcab6	77627	EF-hand calcium binding domain 6	-4.71177	-5.23461	0.636358	0.00544474	0.0936093	-26.205
ENSMUSG00000066842	Hmcn1	545370	hemicentin 1	-5.92435	-1.44269e+08	-0.264558	0.0054529	0.0936093	-60.7307
ENSMUSG00000062997	Rpl35	66489	ribosomal protein L35	1.31859	1.31912	5.02056	0.00545606	0.0936093	2.49422
ENSMUSG00000074281	Gm12522	100038453	predicted gene 12522	-5.36312	-5.66318	0.517507	0.00545667	0.0936093	-41.1584
ENSMUSG00000024187	Fam234a	106581	family with sequence similarity 234, member A	1.90243	1.9042	3.64883	0.00549375	0.0941257	3.73843
ENSMUSG00000067274	Rplp0	11837	ribosomal protein, large, P0	0.939619	0.939676	7.46316	0.00553937	0.094787	1.91802
ENSMUSG00000023959	Clic5	224796	chloride intracellular channel 5	-7.12508	-1.44269e+08	0.275309	0.0055983	0.0956742	-139.592
ENSMUSG00000050931	Sgms2	74442	sphingomyelin synthase 2	2.56205	2.56431	3.7911	0.00566573	0.0967042	5.90545
ENSMUSG00000022351	Sqle	20775	squalene epoxidase	2.0735	2.07544	3.41117	0.00568255	0.0968688	4.20907
ENSMUSG00000025239	Limd1	29806	LIM domains containing 1	1.47709	1.47766	5.01094	0.00570939	0.0971686	2.78387
ENSMUSG00000048163	Selplg	20345	selectin, platelet (p-selectin) ligand	-0.909378	-0.909388	10.021	0.00571453	0.0971686	-1.87824
ENSMUSG00000026424	Gpr37l1	171469	G protein-coupled receptor 37-like 1	-3.96012	-3.99342	2.45667	0.00572821	0.0972787	-15.5638
ENSMUSG00000036580	Spg20	229285	spastic paraplegia 20, spartin (Troyer syndrome) homolog (human)	-1.21359	-1.21383	6.2022	0.00575219	0.0975632	-2.31914
ENSMUSG00000029379	Cxcl3	330122	chemokine (C-X-C motif) ligand 3	8.18509	1.44269e+08	-0.121367	0.00577481	0.0978239	291.044
ENSMUSG00000036986	Pml	18854	promyelocytic leukemia	1.32061	1.32092	5.33501	0.00583148	0.0986601	2.49771
ENSMUSG00000037868	Egr2	13654	early growth response 2	1.74734	1.74761	6.11261	0.00588586	0.0994555	3.35738
ENSMUSG00000007033	Hspa1l	15482	heat shock protein 1-like	-7.34805	-1.44269e+08	1.54922	0.00589799	0.099536	-162.923
ENSMUSG00000025647	Shisa5	66940	shisa family member 5	0.941645	0.941676	8.20912	0.00594365	0.100075	1.92072
ENSMUSG00000050666	Vstm4	320736	V-set and transmembrane domain containing 4	-6.20832	-1.44269e+08	-0.356951	0.00595042	0.100075	-73.942
ENSMUSG00000016128	Stard13	243362	StAR-related lipid transfer (START) domain containing 13	4.17237	4.18343	3.05614	0.00595219	0.100075	18.0305
ENSMUSG00000030516	Tjp1	21872	tight junction protein 1	-0.89521	-0.89523	8.96507	0.00597206	0.100285	-1.85988
ENSMUSG00000003452	Bicd1	12121	BICD cargo adaptor 1	-7.06123	-1.44269e+08	0.314135	0.00600089	0.100615	-133.55
ENSMUSG00000022519	Srl	106393	sarcalumenin	-3.69468	-3.70787	2.73906	0.00601349	0.100615	-12.9482
ENSMUSG00000091994	E130317F20Rik	414101	RIKEN cDNA E130317F20 gene	-4.01658	-4.08696	1.4633	0.00601409	0.100615	-16.1849
ENSMUSG00000053141	Ptprt	19281	protein tyrosine phosphatase, receptor type, T	-6.78511	-1.44269e+08	-0.292597	0.00603273	0.100746	-110.287
ENSMUSG00000052406	Rexo4	227656	REX4, 3'-5' exonuclease	-1.8883	-1.8892	5.44858	0.00603682	0.100746	-3.70198
ENSMUSG00000039981	Zc3h12d	237256	zinc finger CCCH type containing 12D	5.31452	5.35808	2.34526	0.00606895	0.101157	39.7951
ENSMUSG00000047832	Cdca4	71963	cell division cycle associated 4	-1.74889	-1.75007	4.56131	0.00607859	0.101192	-3.361
ENSMUSG00000025475	Adgra1	52389	adhesion G protein-coupled receptor A1	-7.00739	-1.44269e+08	-0.0531376	0.00611391	0.101655	-128.657
ENSMUSG00000040339	Fam102b	329739	family with sequence similarity 102, member B	-0.940641	-0.940656	9.48967	0.00612884	0.101778	-1.91938
ENSMUSG00000061288	Taok3	330177	TAO kinase 3	1.33229	1.33241	6.8584	0.00616139	0.102193	2.51802
ENSMUSG00000071561	BC100530	100034684	cDNA sequence BC100530	6.19732	6.45739	0.128856	0.00617867	0.102252	73.3802
ENSMUSG00000037443	Cep85	70012	centrosomal protein 85	1.19941	1.19949	7.54259	0.0061865	0.102252	2.29646
ENSMUSG00000057135	Scimp	327957	SLP adaptor and CSK interacting membrane protein	2.82017	2.82789	2.68834	0.00618766	0.102252	7.06244
ENSMUSG00000003429	Rps11	27207	ribosomal protein S11	1.08365	1.08372	7.50066	0.0062631	0.103372	2.11939
ENSMUSG00000020520	Galnt10	171212	polypeptide N-acetylgalactosaminyltransferase 10	-1.4744	-1.47506	4.98437	0.00629647	0.103723	-2.77868
ENSMUSG00000019124	Scrn1	69938	secernin 1	-6.83596	-1.44269e+08	-0.33589	0.00629976	0.103723	-114.243
ENSMUSG00000028782	Adgrb2	230775	adhesion G protein-coupled receptor B2	-6.41698	-1.44269e+08	-0.194028	0.0063175	0.103889	-85.4483
ENSMUSG00000027134	Lpcat4	99010	lysophosphatidylcholine acyltransferase 4	3.41245	3.42631	2.32421	0.00634347	0.104151	10.6476
ENSMUSG00000096458	Moap1	64113	modulator of apoptosis 1	-6.00549	-6.21037	1.40438	0.00635169	0.104151	-64.2439
ENSMUSG00000002346	Slc25a42	73095	solute carrier family 25, member 42	2.09242	2.09436	3.2874	0.00636186	0.104151	4.26463
ENSMUSG00000059901	Adamts14	237360	a disintegrin-like and metallopeptidase (reprolysin type) with thrombospondin type 1 motif, 14	8.67735	1.44269e+08	0.629268	0.00636542	0.104151	409.396
ENSMUSG00000016496	Cd274	60533	CD274 antigen	1.50357	1.50392	5.60365	0.00637205	0.104151	2.83543
ENSMUSG00000041540	Sox5	20678	SRY (sex determining region Y)-box 5	-7.19268	-1.44269e+08	0.14152	0.00646114	0.10548	-146.289
ENSMUSG00000023827	Agpat4	68262	1-acylglycerol-3-phosphate O-acyltransferase 4 (lysophosphatidic acid acyltransferase, delta)	2.89447	2.89726	4.28927	0.00647757	0.10562	7.43569
ENSMUSG00000026587	Astn1	11899	astrotactin 1	-4.65875	-4.9529	1.22952	0.00648913	0.105681	-25.2595
ENSMUSG00000035202	Lars2	102436	leucyl-tRNA synthetase, mitochondrial	1.10131	1.10131	12.5524	0.00651181	0.105923	2.14549
ENSMUSG00000057777	Mab21l2	23937	mab-21-like 2 (C. elegans)	-6.62744	-1.44269e+08	-0.762167	0.00654465	0.106241	-98.8685
ENSMUSG00000053040	Aph1c	68318	aph1 homolog C, gamma secretase subunit	1.83837	1.83974	3.91484	0.00654982	0.106241	3.57607
ENSMUSG00000031029	Eif3f	66085	eukaryotic translation initiation factor 3, subunit F	1.16085	1.16101	6.09467	0.00656422	0.106241	2.2359
ENSMUSG00000053656	Dancr	70036	differentiation antagonizing non-protein coding RNA	-4.20944	-4.36175	0.669252	0.00656765	0.106241	-18.4999
ENSMUSG00000038305	Spats2l	67198	spermatogenesis associated, serine-rich 2-like	5.99858	6.08214	2.80745	0.00657069	0.106241	63.9372
ENSMUSG00000026556	Vangl2	93840	VANGL planar cell polarity 2	-2.96248	-2.9696	3.39986	0.00660086	0.106528	-7.79461
ENSMUSG00000022564	Grina	66168	glutamate receptor, ionotropic, N-methyl D-aspartate-associated protein 1 (glutamate binding)	1.10897	1.10908	6.72287	0.00660424	0.106528	2.15692
ENSMUSG00000073599	Ecscr	68545	endothelial cell surface expressed chemotaxis and apoptosis regulator	-1.10907	-1.10926	6.16199	0.00662474	0.106731	-2.15707
ENSMUSG00000067242	Lgi1	56839	leucine-rich repeat LGI family, member 1	-6.04952	-6.58287	0.730972	0.00669537	0.10774	-66.2348
ENSMUSG00000042286	Stab1	192187	stabilin 1	1.01375	1.01377	9.07042	0.00670378	0.107747	2.01915
ENSMUSG00000034723	Tmx4	52837	thioredoxin-related transmembrane protein 4	-1.00015	-1.00017	9.25188	0.00673857	0.108178	-2.00021
ENSMUSG00000039824	Myl6b	216459	myosin, light polypeptide 6B	-6.42016	-1.44269e+08	-0.828399	0.00677554	0.108642	-85.6369
ENSMUSG00000030245	Golt1b	66964	golgi transport 1B	-1.62497	-1.62544	5.69633	0.00682407	0.10929	-3.08436
ENSMUSG00000024613	Tcof1	21453	treacle ribosome biogenesis factor 1	1.12671	1.12697	5.52677	0.00684331	0.109469	2.1836
ENSMUSG00000025277	Abhd6	66082	abhydrolase domain containing 6	-1.38961	-1.39035	4.91465	0.00687329	0.109818	-2.62008
ENSMUSG00000061100	Retnla	57262	resistin like alpha	6.17045	6.54477	0.662017	0.00697014	0.111234	72.026
ENSMUSG00000030126	Tmcc1	330401	transmembrane and coiled coil domains 1	1.18961	1.18973	6.65457	0.00699239	0.111438	2.2809
ENSMUSG00000035095	Fam167a	219148	family with sequence similarity 167, member A	-7.33594	-1.44269e+08	-0.260355	0.00699941	0.111438	-161.562
ENSMUSG00000019986	Ahi1	52906	Abelson helper integration site 1	-3.28194	-3.30477	2.95029	0.00701664	0.111499	-9.72661
ENSMUSG00000071562	Stfa1	20861	stefin A1	7.3258	1.44269e+08	-0.969361	0.00703188	0.111499	160.43
ENSMUSG00000019796	Lrp11	237253	low density lipoprotein receptor-related protein 11	-6.27905	-1.44269e+08	-0.419317	0.00703361	0.111499	-77.6571
ENSMUSG00000022818	Cyp2ab1	224044	cytochrome P450, family 2, subfamily ab, polypeptide 1	7.0645	1.44269e+08	2.15416	0.00703993	0.111499	133.853
ENSMUSG00000024168	Tmem204	407831	transmembrane protein 204	-1.58561	-1.58644	4.64741	0.00704454	0.111499	-3.00134
ENSMUSG00000029765	Plxna4	243743	plexin A4	-1.10521	-1.10527	7.97925	0.00708001	0.111832	-2.15131
ENSMUSG00000062127	Cttnbp2nl	80281	CTTNBP2 N-terminal like	-0.853044	-0.853055	9.8262	0.00708216	0.111832	-1.80631
ENSMUSG00000040003	Magi2	50791	membrane associated guanylate kinase, WW and PDZ domain containing 2	-6.34804	-1.44269e+08	-0.295734	0.00713237	0.112493	-81.4612
ENSMUSG00000015085	Entpd2	12496	ectonucleoside triphosphate diphosphohydrolase 2	-5.91009	-1.44269e+08	-0.911766	0.0072034	0.113379	-60.1331
ENSMUSG00000051515	Fam181b	58238	family with sequence similarity 181, member B	-5.94907	-1.44269e+08	-0.534516	0.00720533	0.113379	-61.7799
ENSMUSG00000037400	Atp11b	76295	ATPase, class VI, type 11B	1.01073	1.0108	7.0133	0.00721874	0.113458	2.01493
ENSMUSG00000047635	2810006K23Rik	72650	RIKEN cDNA 2810006K23 gene	-2.27586	-2.27753	4.79287	0.00727785	0.114254	-4.84285
ENSMUSG00000051502	Ufsp1	70240	UFM1-specific peptidase 1	-4.49073	-4.64442	0.803016	0.00734207	0.115128	-22.4825
ENSMUSG00000061533	Cep128	75216	centrosomal protein 128	1.97963	1.98109	3.97047	0.00735234	0.115155	3.94392
ENSMUSG00000029816	Gpnmb	93695	glycoprotein (transmembrane) nmb	4.9672	5.00416	3.37147	0.00736486	0.115218	31.2807
ENSMUSG00000034438	Gbp8	76074	guanylate-binding protein 8	3.87077	3.89158	2.44804	0.00739178	0.115505	14.6291
ENSMUSG00000033618	Map3k13	71751	mitogen-activated protein kinase kinase kinase 13	-6.10474	-1.44269e+08	-0.439142	0.00740614	0.115596	-68.8193
ENSMUSG00000074782	4833422C13Rik	373852	RIKEN cDNA 4833422C13 gene	-4.81729	-5.10494	0.465562	0.00743031	0.115705	-28.1934
ENSMUSG00000039982	Dtx4	207521	deltex 4, E3 ubiquitin ligase	-1.02161	-1.02166	7.87723	0.00743809	0.115705	-2.03018
ENSMUSG00000021125	Arg2	11847	arginase type II	3.33993	3.34935	2.5088	0.00744227	0.115705	10.1256
ENSMUSG00000059436	Max	17187	Max protein	1.06978	1.06983	7.80372	0.0074474	0.115705	2.09912
ENSMUSG00000027035	Cers6	241447	ceramide synthase 6	1.03121	1.03131	6.87448	0.00746196	0.115798	2.04374
ENSMUSG00000030107	Usp18	24110	ubiquitin specific peptidase 18	2.36931	2.37284	3.43317	0.00754895	0.117013	5.16694
ENSMUSG00000096488	Gm10409	100041530	predicted pseudogene 8348	-1.75143	-1.75277	4.24942	0.00756838	0.11718	-3.36692
ENSMUSG00000050232	Cxcr3	12766	chemokine (C-X-C motif) receptor 3	4.34116	4.35612	2.42113	0.00759761	0.117498	20.2684
ENSMUSG00000053580	Tanc2	77097	tetratricopeptide repeat, ankyrin repeat and coiled-coil containing 2	-0.92993	-0.929938	10.3398	0.00765405	0.118235	-1.90518
ENSMUSG00000028552	Eps15	13858	epidermal growth factor receptor pathway substrate 15	0.963949	0.96399	7.86102	0.0076736	0.118402	1.95064
ENSMUSG00000003031	Cdkn1b	12576	cyclin-dependent kinase inhibitor 1B	1.18654	1.18665	6.86614	0.00774128	0.119177	2.27606
ENSMUSG00000026822	Lcn2	16819	lipocalin 2	2.15956	2.15974	6.6124	0.00774362	0.119177	4.46778
ENSMUSG00000057278	Snrpg	68011	small nuclear ribonucleoprotein polypeptide G	1.47757	1.47829	4.40628	0.0077528	0.119177	2.78479
ENSMUSG00000022211	Carmil3	268747	capping protein regulator and myosin 1 linker 3	-4.52271	-5.05644	-0.138387	0.0077592	0.119177	-22.9864
ENSMUSG00000025226	Fbxl15	68431	F-box and leucine-rich repeat protein 15	-5.54326	-1.44269e+08	-0.636025	0.007782	0.119392	-46.6324
ENSMUSG00000076439	Mog	17441	myelin oligodendrocyte glycoprotein	-6.01125	-1.44269e+08	-0.220756	0.00782166	0.119864	-64.5008
ENSMUSG00000013419	Zfp651	270210	zinc finger protein 651	-4.30981	-4.39871	0.962873	0.00787308	0.120438	-19.8327
ENSMUSG00000022840	Adcy5	224129	adenylate cyclase 5	-6.15665	-1.44269e+08	1.3199	0.00787694	0.120438	-71.3405
ENSMUSG00000038312	Edem2	108687	ER degradation enhancer, mannosidase alpha-like 2	-1.28013	-1.28054	5.26009	0.00789249	0.120539	-2.42861
ENSMUSG00000073702	Rpl31	114641	ribosomal protein L31	1.23422	1.23474	4.75018	0.00792143	0.12077	2.35254
ENSMUSG00000030347	D6Wsu163e	28040	DNA segment, Chr 6, Wayne State University 163, expressed	-1.50216	-1.50271	5.42529	0.00793434	0.12077	-2.83267
ENSMUSG00000020101	Vsir	74048	V-set immunoregulatory receptor	-0.850096	-0.850108	9.59747	0.00793486	0.12077	-1.80262
ENSMUSG00000026768	Itga8	241226	integrin alpha 8	5.04393	5.07992	2.04227	0.00794341	0.12077	32.9894
ENSMUSG00000032724	Abtb2	99382	ankyrin repeat and BTB (POZ) domain containing 2	4.28647	4.31756	1.29862	0.00795264	0.120775	19.5145
ENSMUSG00000099032	Tcf24	100039596	transcription factor 24	-6.17826	-1.44269e+08	-0.465425	0.00796161	0.120775	-72.4172
ENSMUSG00000004054	Map3k11	26403	mitogen-activated protein kinase kinase kinase 11	1.19965	1.19981	6.13075	0.00798144	0.12094	2.29684
ENSMUSG00000028864	Hgf	15234	hepatocyte growth factor	3.21055	3.21946	2.30058	0.00801006	0.121237	9.25706
ENSMUSG00000001829	Clpb	20480	ClpB caseinolytic peptidase B	-2.77814	-2.78529	3.13221	0.00802761	0.121255	-6.85967
ENSMUSG00000059089	Fcgr4	246256	Fc receptor, IgG, low affinity IV	2.21632	2.21816	4.20387	0.00802917	0.121255	4.64707
ENSMUSG00000071415	Rpl23	65019	ribosomal protein L23	0.909376	0.909425	7.63453	0.00804446	0.12135	1.87823
ENSMUSG00000022861	Dgkg	110197	diacylglycerol kinase, gamma	4.6226	4.65389	2.41378	0.00807806	0.121721	24.6343
ENSMUSG00000093954	Gm16867	100862085	predicted gene, 16867	-3.29721	-3.31558	2.14694	0.0081264	0.122072	-9.83011
ENSMUSG00000001098	Kctd10	330171	potassium channel tetramerisation domain containing 10	1.32676	1.32697	5.76576	0.00812755	0.122072	2.50839
ENSMUSG00000053175	Bcl3	12051	B cell leukemia/lymphoma 3	2.41903	2.42456	2.55113	0.00813416	0.122072	5.3481
ENSMUSG00000001517	Foxm1	14235	forkhead box M1	2.66523	2.66753	3.51218	0.00814221	0.122072	6.34328
ENSMUSG00000038274	Fau	14109	Finkel-Biskis-Reilly murine sarcoma virus (FBR-MuSV) ubiquitously expressed (fox derived)	1.03714	1.03725	6.68626	0.00815347	0.122072	2.05215
ENSMUSG00000030020	Prickle2	243548	prickle planar cell polarity protein 2	-4.97113	-5.17891	0.226239	0.00815561	0.122072	-31.366
ENSMUSG00000016528	Mapkapk2	17164	MAP kinase-activated protein kinase 2	1.49104	1.49127	6.19443	0.00819466	0.122521	2.81091
ENSMUSG00000026875	Traf1	22029	TNF receptor-associated factor 1	4.31327	4.33962	2.34491	0.00821701	0.122719	19.8803
ENSMUSG00000059013	Sh2d3c	27387	SH2 domain containing 3C	1.22725	1.2275	5.60666	0.00823694	0.122881	2.3412
ENSMUSG00000042292	Mkl1	223701	MKL (megakaryoblastic leukemia)/myocardin-like 1	1.17538	1.17556	6.10215	0.00824782	0.122907	2.25852
ENSMUSG00000001627	Ifrd1	15982	interferon-related developmental regulator 1	1.07896	1.07909	6.56261	0.00831335	0.123545	2.11252
ENSMUSG00000022902	Stfa2	20862	stefin A2	6.57362	1.44269e+08	-1.24216	0.00831353	0.123545	95.2481
ENSMUSG00000034538	Zfp418	232854	zinc finger protein 418	-3.48799	-3.49832	2.97855	0.0083181	0.123545	-11.2199
ENSMUSG00000022848	Dirc2	224132	disrupted in renal carcinoma 2 (human)	-1.25287	-1.25321	5.67546	0.00834026	0.123738	-2.38314
ENSMUSG00000096719	Mrgpra2b	235712	MAS-related GPR, member A2B	4.23577	4.24441	3.11839	0.0083509	0.12376	18.8406
ENSMUSG00000001313	Rnd2	11858	Rho family GTPase 2	-6.8449	-1.44269e+08	0.692004	0.00837678	0.123875	-114.953
ENSMUSG00000013936	Myl2	17906	myosin, light polypeptide 2, regulatory, cardiac, slow	-3.58637	-3.6068	2.29856	0.00837699	0.123875	-12.0117
ENSMUSG00000062939	Stat4	20849	signal transducer and activator of transcription 4	4.07424	4.09358	2.33274	0.00838677	0.123884	16.8449
ENSMUSG00000097354	2310001H17Rik	76432	RIKEN cDNA 2310001H17 gene	3.9282	3.95141	2.36057	0.00840453	0.123901	15.2232
ENSMUSG00000034235	Usp54	78787	ubiquitin specific peptidase 54	-1.67611	-1.67755	4.00965	0.00840631	0.123901	-3.19566
ENSMUSG00000040624	Plekhg1	213783	pleckstrin homology domain containing, family G (with RhoGef domain) member 1	3.7577	3.76685	2.60656	0.00841636	0.123914	13.5263
ENSMUSG00000036430	Tbcc	72726	tubulin-specific chaperone C	-3.65634	-3.72035	1.70831	0.00844252	0.124164	-12.6087
ENSMUSG00000067288	Rps28	54127	ribosomal protein S28	1.29458	1.29504	5.07264	0.00846423	0.124327	2.45305
ENSMUSG00000048108	Tmem72	319776	transmembrane protein 72	-6.72127	-1.44269e+08	-0.0140193	0.00847201	0.124327	-105.512
ENSMUSG00000026579	F5	14067	coagulation factor V	3.17687	3.17931	4.50497	0.00849856	0.124581	9.04343
ENSMUSG00000051456	Hspb3	56534	heat shock protein 3	-3.34888	-3.38158	2.13596	0.00851867	0.124734	-10.1886
ENSMUSG00000028028	Alpk1	71481	alpha-kinase 1	1.31947	1.31983	5.63295	0.00852746	0.124734	2.49575
ENSMUSG00000070868	Skint3	195564	selection and upkeep of intraepithelial T cells 3	2.88782	2.89397	3.10751	0.00854639	0.124875	7.40152
ENSMUSG00000004473	Clec11a	20256	C-type lectin domain family 11, member a	-6.24287	-1.44269e+08	0.894898	0.00855772	0.124906	-75.7342
ENSMUSG00000020682	Mmp28	118453	matrix metallopeptidase 28 (epilysin)	-4.77267	-4.91738	1.29265	0.00857512	0.125025	-27.3349
ENSMUSG00000046456	Tmem150b	330460	transmembrane protein 150B	3.69103	3.70356	2.69552	0.00864356	0.125886	12.9155
ENSMUSG00000054939	Zfp174	385674	zinc finger protein 174	-2.74449	-2.74937	3.30171	0.00866023	0.125993	-6.70152
ENSMUSG00000055041	Commd5	66398	COMM domain containing 5	-3.47323	-3.52637	0.80832	0.00872616	0.126816	-11.1057
ENSMUSG00000022967	Ifnar1	15975	interferon (alpha and beta) receptor 1	1.04139	1.04144	7.44735	0.00873715	0.126839	2.0582
ENSMUSG00000028011	Tdo2	56720	tryptophan 2,3-dioxygenase	-6.0965	-1.44269e+08	-0.475824	0.0087916	0.127492	-68.4273
ENSMUSG00000072889	Nfxl1	100978	nuclear transcription factor, X-box binding-like 1	1.13601	1.13617	6.13336	0.0088051	0.127551	2.19772
ENSMUSG00000036168	Ccdc38	237465	coiled-coil domain containing 38	-5.58372	-5.79256	0.953401	0.00893277	0.129186	-47.9586
ENSMUSG00000066677	Ifi208	100033459	interferon activated gene 208	2.88883	2.8951	2.69345	0.00893709	0.129186	7.40668
ENSMUSG00000042389	Tsen2	381802	tRNA splicing endonuclease subunit 2	-2.13116	-2.13467	3.58866	0.00896939	0.129514	-4.38068
ENSMUSG00000040165	Cd209c	170776	CD209c antigen	1.917	1.91821	4.16027	0.00902453	0.130042	3.77636
ENSMUSG00000063820	Arl9	384185	ADP-ribosylation factor-like 9	-7.39418	-1.44269e+08	-0.182162	0.0090252	0.130042	-168.217
ENSMUSG00000028195	Cyr61	16007	cysteine rich protein 61	3.02353	3.03517	2.96671	0.00903988	0.130115	8.13157
ENSMUSG00000055413	H2-Q5	15016	histocompatibility 2, Q region locus 5	1.47937	1.47978	5.3804	0.00907351	0.13046	2.78828
ENSMUSG00000020893	Per1	18626	period circadian clock 1	1.38917	1.38929	7.09339	0.00908626	0.130504	2.61929
ENSMUSG00000079852	Klra4	16635	killer cell lectin-like receptor, subfamily A, member 4	7.96751	1.44269e+08	-0.220159	0.0091184	0.130826	250.299
ENSMUSG00000067818	Myl9	98932	myosin, light polypeptide 9, regulatory	-6.84244	-1.44269e+08	0.492988	0.00916121	0.131301	-114.757
ENSMUSG00000046410	Kcnk6	52150	potassium inwardly-rectifying channel, subfamily K, member 6	-1.13529	-1.13539	7.25787	0.00917336	0.131336	-2.19663
ENSMUSG00000035678	Tnfsf9	21950	tumor necrosis factor (ligand) superfamily, member 9	2.87017	2.87853	2.22998	0.00922729	0.131913	7.3115
ENSMUSG00000027401	Tgm3	21818	transglutaminase 3, E polypeptide	6.4452	7.1178	0.020876	0.00923325	0.131913	87.136
ENSMUSG00000029648	Flt1	14254	FMS-like tyrosine kinase 1	2.58995	2.59188	4.65784	0.00927683	0.132396	6.02079
ENSMUSG00000037995	Igsf9	93842	immunoglobulin superfamily, member 9	3.2298	3.23662	2.87372	0.00930089	0.132599	9.38139
ENSMUSG00000031482	Slc25a15	18408	solute carrier family 25 (mitochondrial carrier ornithine transporter), member 15	-3.85472	-3.87429	2.99869	0.00933723	0.132838	-14.4672
ENSMUSG00000074753	Gm14092	627302	predicted gene 14092	-6.22959	-1.44269e+08	-1.25658	0.00933731	0.132838	-75.0403
ENSMUSG00000051910	Sox6	20679	SRY (sex determining region Y)-box 6	-6.16057	-1.44269e+08	-0.234714	0.00935656	0.132971	-71.5345
ENSMUSG00000024691	Fam111a	107373	family with sequence similarity 111, member A	1.0374	1.03747	7.38867	0.00936821	0.132997	2.05253
ENSMUSG00000055137	Sugct	192136	succinyl-CoA glutarate-CoA transferase	-6.53418	-1.44269e+08	-0.505261	0.00940798	0.133421	-92.6794
ENSMUSG00000030657	Xylt1	233781	xylosyltransferase 1	2.82427	2.82933	3.0266	0.00949671	0.134405	7.08255
ENSMUSG00000018651	Tada2a	217031	transcriptional adaptor 2A	-2.53123	-2.53886	2.95073	0.00949959	0.134405	-5.78066
ENSMUSG00000032383	Ppib	19035	peptidylprolyl isomerase B	-1.08257	-1.08274	6.21792	0.0095072	0.134405	-2.11781
ENSMUSG00000046245	Pilra	231805	paired immunoglobin-like type 2 receptor alpha	1.30728	1.30766	5.3958	0.00959505	0.135359	2.47475
ENSMUSG00000041180	Hectd2	226098	HECT domain E3 ubiquitin protein ligase 2	1.89532	1.89645	4.23326	0.00959669	0.135359	3.72004
ENSMUSG00000029864	Gstk1	76263	glutathione S-transferase kappa 1	-3.29152	-3.31515	2.80892	0.00960478	0.135359	-9.79144
ENSMUSG00000096472	Cdkn2d	12581	cyclin-dependent kinase inhibitor 2D (p19, inhibits CDK4)	2.37588	2.37821	3.47873	0.00964831	0.135831	5.19051
ENSMUSG00000049001	Ndnf	68169	neuron-derived neurotrophic factor	4.85611	4.94548	2.02934	0.00968638	0.136172	28.9624
ENSMUSG00000015488	Cacfd1	381356	calcium channel flower domain containing 1	1.63399	1.6349	4.36842	0.00969273	0.136172	3.1037
ENSMUSG00000042351	Grap2	17444	GRB2-related adaptor protein 2	8.14005	1.44269e+08	0.988267	0.00977301	0.137157	282.098
ENSMUSG00000028367	Txn1	22166	thioredoxin 1	1.27383	1.27429	5.17302	0.00981446	0.137596	2.41803
ENSMUSG00000041609	Bicdl1	75665	BICD family like cargo adaptor 1	-6.46919	-1.44269e+08	0.152353	0.00985842	0.137979	-88.5973
ENSMUSG00000040618	Pck2	74551	phosphoenolpyruvate carboxykinase 2 (mitochondrial)	-1.39925	-1.40013	4.44163	0.0098722	0.137979	-2.63764
ENSMUSG00000043541	Casc1	320662	cancer susceptibility candidate 1	-5.94902	-1.44269e+08	-0.058187	0.00987244	0.137979	-61.7779
ENSMUSG00000018168	Ikzf3	22780	IKAROS family zinc finger 3	4.4953	4.5236	3.60629	0.00993097	0.138654	22.5538
ENSMUSG00000060938	Rpl26	19941	ribosomal protein L26	1.09034	1.09048	6.41849	0.00995204	0.138718	2.12924
ENSMUSG00000050538	B230217C12Rik	68127	RIKEN cDNA B230217C12 gene	-5.74462	-1.44269e+08	-0.162518	0.00995612	0.138718	-53.6172
ENSMUSG00000024878	Cbwd1	226043	COBW domain containing 1	-3.90047	-3.93068	1.90486	0.0100835	0.140348	-14.9334
ENSMUSG00000027469	Tpx2	72119	TPX2, microtubule-associated	3.52571	3.53425	2.52584	0.0100965	0.140349	11.5171
ENSMUSG00000042599	Kdm7a	338523	lysine (K)-specific demethylase 7A	0.903502	0.903528	8.42991	0.0101044	0.140349	1.8706
ENSMUSG00000020650	Bcap29	12033	B cell receptor associated protein 29	-1.29826	-1.29861	5.57362	0.0101806	0.141263	-2.45932
ENSMUSG00000046402	Rbp1	19659	retinol binding protein 1, cellular	-6.4486	-1.44269e+08	0.0422331	0.0102177	0.141631	-87.3417
ENSMUSG00000058470	Gm8369	666926	predicted gene 8369	4.02619	4.06289	1.30519	0.010232	0.141685	16.2931
ENSMUSG00000052957	Gas1	14451	growth arrest specific 1	-6.32516	-1.44269e+08	-0.37849	0.0102479	0.141758	-80.1796
ENSMUSG00000000957	Mmp14	17387	matrix metallopeptidase 14 (membrane-inserted)	1.78146	1.78215	4.91387	0.010264	0.141837	3.43773
ENSMUSG00000027661	Slc2a10	170441	solute carrier family 2 (facilitated glucose transporter), member 10	-5.54507	-6.09034	0.00316484	0.0103193	0.142455	-46.691
ENSMUSG00000048720	Tbc1d12	209478	TBC1D12: TBC1 domain family, member 12	-1.84431	-1.84663	3.82011	0.0103483	0.142709	-3.59081
ENSMUSG00000023473	Celsr3	107934	cadherin, EGF LAG seven-pass G-type receptor 3	4.18602	4.2588	0.44504	0.0103896	0.143133	18.2019
ENSMUSG00000027698	Nceh1	320024	neutral cholesterol ester hydrolase 1	1.30995	1.31032	5.07317	0.01041	0.143267	2.47933
ENSMUSG00000036099	Vezt	215008	vezatin, adherens junctions transmembrane protein	1.11126	1.11141	6.19806	0.0104341	0.143383	2.16034
ENSMUSG00000018919	Tm4sf5	75604	transmembrane 4 superfamily member 5	8.65292	1.44269e+08	0.69119	0.0104504	0.143383	402.521
ENSMUSG00000049493	Pls1	102502	plastin 1 (I-isoform)	-6.07103	-1.44269e+08	-0.721119	0.0104531	0.143383	-67.2301
ENSMUSG00000028199	Cryz	12972	crystallin, zeta	-2.36457	-2.36802	3.86766	0.0104609	0.143383	-5.14999
ENSMUSG00000028699	Tspan1	66805	tetraspanin 1	-5.90613	-1.44269e+08	-1.20979	0.0104822	0.14353	-59.9683
ENSMUSG00000015879	Fam184b	58227	family with sequence similarity 184, member B	-5.06125	-5.26755	1.33149	0.0105296	0.143925	-33.3877
ENSMUSG00000047230	Cldn2	12738	claudin 2	-6.61312	-1.44269e+08	0.113184	0.0105324	0.143925	-97.8919
ENSMUSG00000020272	Stk10	20868	serine/threonine kinase 10	0.923994	0.924028	8.08802	0.0105934	0.144503	1.89736
ENSMUSG00000022479	Vdr	22337	vitamin D (1,25-dihydroxyvitamin D3) receptor	6.88149	1.44269e+08	-1.31208	0.0105961	0.144503	117.905
ENSMUSG00000031722	Hp	15439	haptoglobin	2.83072	2.83296	4.01076	0.0106358	0.144898	7.11428
ENSMUSG00000059173	Pde1a	18573	phosphodiesterase 1A, calmodulin-dependent	7.28764	7.96169	1.32242	0.010676	0.145214	156.242
ENSMUSG00000030737	Slco2b1	101488	solute carrier organic anion transporter family, member 2b1	-0.824033	-0.824039	10.6763	0.010688	0.145214	-1.77035
ENSMUSG00000024697	Gna14	14675	guanine nucleotide binding protein, alpha 14	-5.97899	-1.44269e+08	0.500698	0.0106949	0.145214	-63.0746
ENSMUSG00000006641	Slc5a6	330064	solute carrier family 5 (sodium-dependent vitamin transporter), member 6	-2.31825	-2.3243	2.38757	0.010702	0.145214	-4.98728
ENSMUSG00000024459	H2-M5	240095	histocompatibility 2, M region locus 5	8.93728	1.44269e+08	0.316914	0.0107465	0.145237	490.218
ENSMUSG00000024730	Ms4a8a	64381	membrane-spanning 4-domains, subfamily A, member 8A	7.45456	8.13033	0.42913	0.0107526	0.145237	175.407
ENSMUSG00000030178	Klra13-ps	16631	killer cell lectin-like receptor subfamily A, member 13, pseudogene	8.33106	1.44269e+08	0.0178077	0.0107527	0.145237	322.032
ENSMUSG00000034930	Rtkn	20166	rhotekin	7.58229	1.44269e+08	-0.53534	0.0107619	0.145237	191.644
ENSMUSG00000020372	Rack1	14694	receptor for activated C kinase 1	1.01554	1.0156	7.45637	0.0107715	0.145237	2.02165
ENSMUSG00000092399	4930556N13Rik	75285	RIKEN cDNA 4930556N13 gene	-5.84373	-1.44269e+08	-0.904611	0.0107727	0.145237	-57.4298
ENSMUSG00000068245	Phf11d	219132	PHD finger protein 11D	1.21447	1.21466	6.14871	0.010779	0.145237	2.32055
ENSMUSG00000021360	Gcnt2	14538	glucosaminyl (N-acetyl) transferase 2, I-branching enzyme	1.18394	1.18413	6.08886	0.0109213	0.146901	2.27196
ENSMUSG00000056367	Actr3b	242894	ARP3 actin-related protein 3B	-6.19405	-1.44269e+08	-0.913384	0.0109243	0.146901	-73.2141
ENSMUSG00000027447	Cst3	13010	cystatin C	-0.752803	-0.752804	12.9733	0.0109475	0.147066	-1.68506
ENSMUSG00000042549	Map2k3os	24082	mitogen-activated protein kinase kinase 3, opposite strand	-6.4327	-1.44269e+08	-0.547141	0.0109807	0.147367	-86.3846
ENSMUSG00000046447	Camk2n1	66259	calcium/calmodulin-dependent protein kinase II inhibitor 1	-1.25273	-1.25299	5.83715	0.011029	0.147867	-2.38291
ENSMUSG00000021068	Nin	18080	ninein	0.964492	0.964588	6.74883	0.0110521	0.14803	1.95138
ENSMUSG00000024935	Slc1a1	20510	solute carrier family 1 (neuronal/epithelial high affinity glutamate transporter, system Xag), member 1	-6.4556	-1.44269e+08	-0.844433	0.011068	0.148096	-87.7663
ENSMUSG00000069793	Slfn9	237886	schlafen 9	1.22338	1.22363	5.5419	0.0110902	0.148246	2.33493
ENSMUSG00000062006	Rpl34	68436	ribosomal protein L34	1.15708	1.15732	5.68424	0.0112278	0.149744	2.23005
ENSMUSG00000045312	Lhfpl2	218454	lipoma HMGIC fusion partner-like 2	-0.879342	-0.87937	8.54384	0.0112314	0.149744	-1.83954
ENSMUSG00000032035	Ets1	23871	E26 avian leukemia oncogene 1, 5' domain	-1.12354	-1.12367	6.79885	0.011243	0.149744	-2.17881
ENSMUSG00000032503	Arpp21	74100	cyclic AMP-regulated phosphoprotein, 21	-6.16534	-1.44269e+08	0.581201	0.0112477	0.149744	-71.7715
ENSMUSG00000090171	Ugt1a2	22236	UDP glucuronosyltransferase 1 family, polypeptide A2	-8.7747	-1.44269e+08	1.27892	0.0112577	0.149744	-437.974
ENSMUSG00000031377	Bmx	12169	BMX non-receptor tyrosine kinase	4.85052	4.887	1.72734	0.0112908	0.150037	28.8503
ENSMUSG00000045087	S1pr5	94226	sphingosine-1-phosphate receptor 5	4.88914	4.9346	2.4721	0.0113506	0.150683	29.6332
ENSMUSG00000015711	Prune1	229589	prune exopolyphosphatase	-1.86817	-1.87083	3.76439	0.0114063	0.151274	-3.65068
ENSMUSG00000030111	A2m	232345	alpha-2-macroglobulin	-5.74137	-1.44269e+08	-0.596907	0.0114499	0.151571	-53.4965
ENSMUSG00000024420	Zfp521	225207	zinc finger protein 521	-6.73422	-1.44269e+08	3.18183e-05	0.0114512	0.151571	-106.464
ENSMUSG00000071644	Eef1g	67160	eukaryotic translation elongation factor 1 gamma	0.874401	0.874449	7.51286	0.0114757	0.151747	1.83325
ENSMUSG00000058254	Tspan7	21912	tetraspanin 7	-1.13823	-1.13841	6.14742	0.0115189	0.152051	-2.2011
ENSMUSG00000047881	Rell1	100532	RELT-like 1	2.2526	2.25392	4.15939	0.0115213	0.152051	4.76541
ENSMUSG00000021998	Lcp1	18826	lymphocyte cytosolic protein 1	0.785174	0.785179	10.5343	0.0115767	0.152633	1.7233
ENSMUSG00000048120	Entpd1	12495	ectonucleoside triphosphate diphosphohydrolase 1	-0.837804	-0.837815	9.72471	0.011617	0.153006	-1.78733
ENSMUSG00000031302	Nlgn3	245537	neuroligin 3	-5.43689	-5.97208	3.01776	0.0116276	0.153006	-43.3179
ENSMUSG00000007867	Ift43	76411	intraflagellar transport 43	-6.06737	-1.44269e+08	-0.839047	0.0116636	0.153311	-67.0594
ENSMUSG00000038235	F11r	16456	F11 receptor	-0.921609	-0.921633	8.82169	0.0116735	0.153311	-1.89423
ENSMUSG00000027347	Rasgrp1	19419	RAS guanyl releasing protein 1	3.56099	3.57737	3.3089	0.011699	0.153349	11.8023
ENSMUSG00000030498	Gas2	14453	growth arrest specific 2	-4.13724	-4.25771	0.459524	0.0116991	0.153349	-17.5968
ENSMUSG00000033174	Mgll	23945	monoglyceride lipase	-1.76599	-1.76701	4.44248	0.0117188	0.153377	-3.40107
ENSMUSG00000020189	Osbpl8	237542	oxysterol binding protein-like 8	0.915664	0.915738	6.94758	0.011725	0.153377	1.88644
ENSMUSG00000036766	Dner	227325	delta/notch-like EGF repeat containing	-6.01698	-1.44269e+08	-0.642848	0.0117353	0.153377	-64.7579
ENSMUSG00000021548	Ccnh	66671	cyclin H	-1.57191	-1.57311	3.86697	0.0117735	0.153701	-2.97299
ENSMUSG00000029212	Gabrb1	14400	gamma-aminobutyric acid (GABA) A receptor, subunit beta 1	-6.29944	-1.44269e+08	-0.455696	0.0117837	0.153701	-78.7628
ENSMUSG00000020388	Pdlim4	30794	PDZ and LIM domain 4	-1.75806	-1.76053	3.55143	0.0117943	0.153701	-3.38243
ENSMUSG00000041762	Gpr155	68526	G protein-coupled receptor 155	-0.884527	-0.88457	7.79801	0.0118673	0.154504	-1.84616
ENSMUSG00000047675	Rps8	20116	ribosomal protein S8	1.04077	1.04084	7.32633	0.0118879	0.154612	2.05732
ENSMUSG00000025875	Tspan17	74257	tetraspanin 17	3.30099	3.32676	0.888676	0.0119032	0.154612	9.85594
ENSMUSG00000000594	Gm2a	14667	GM2 ganglioside activator protein	0.917913	0.917959	7.65238	0.01191	0.154612	1.88938
ENSMUSG00000031824	6430548M08Rik	234797	RIKEN cDNA 6430548M08 gene	1.63089	1.6317	4.46855	0.0119304	0.154729	3.09704
ENSMUSG00000059334	Zfp36l3	333473	zinc finger protein 36, C3H type-like 3	-5.52513	-1.44269e+08	-0.693783	0.0119511	0.154848	-46.0501
ENSMUSG00000068227	Il2rb	16185	interleukin 2 receptor, beta chain	5.46149	6.12346	0.533364	0.0119833	0.155033	44.0627
ENSMUSG00000021838	Samd4	74480	sterile alpha motif domain containing 4	2.47376	2.48018	2.70024	0.0119915	0.155033	5.5549
ENSMUSG00000000037	Scml2	107815	Scm polycomb group protein like 2	5.53871	6.21292	-0.293651	0.0120185	0.155033	46.4855
ENSMUSG00000072692	Rpl37rt	100502825	ribosomal protein L37, retrotransposed	1.13029	1.13065	5.08153	0.0120316	0.155033	2.18903
ENSMUSG00000050035	Fhl4	14202	four and a half LIM domains 4	-6.62166	-1.44269e+08	-1.0543	0.012035	0.155033	-98.4735
ENSMUSG00000028328	Tmod1	21916	tropomodulin 1	1.8258	1.8273	4.06412	0.0120377	0.155033	3.54504
ENSMUSG00000033910	Gucy1a1	60596	guanylate cyclase 1, soluble, alpha 1	-6.83611	-1.44269e+08	0.992629	0.0120523	0.155033	-114.255
ENSMUSG00000021250	Fos	14281	FBJ osteosarcoma oncogene	1.10915	1.10918	8.69071	0.0120572	0.155033	2.15719
ENSMUSG00000090394	4930523C07Rik	67647	RIKEN cDNA 4930523C07 gene	2.94454	2.95017	2.9067	0.0120942	0.15536	7.69829
ENSMUSG00000043068	Fam89a	69627	family with sequence similarity 89, member A	-3.70508	-3.74379	1.52631	0.0121132	0.155437	-13.0419
ENSMUSG00000089736	Tgfbr3l	100044509	transforming growth factor, beta receptor III-like	-4.26109	-4.79071	-0.156636	0.0121232	0.155437	-19.1742
ENSMUSG00000091264	Smim13	108934	small integral membrane protein 13	-1.55679	-1.55758	5.65098	0.0121452	0.155572	-2.94198
ENSMUSG00000001348	Acp5	11433	acid phosphatase 5, tartrate resistant	5.76148	6.01956	0.122855	0.0121612	0.155629	54.2474
ENSMUSG00000060743	H3f3a	15078	H3 histone, family 3A	1.12765	1.12769	8.06924	0.0122084	0.156085	2.18502
ENSMUSG00000023830	Igf2r	16004	insulin-like growth factor 2 receptor	3.21075	3.21769	3.67873	0.012264	0.156645	9.2583
ENSMUSG00000051166	Eml5	319670	echinoderm microtubule associated protein like 5	-2.99732	-3.00534	3.31374	0.0122852	0.156645	-7.98515
ENSMUSG00000040511	Pvr	52118	poliovirus receptor	1.68053	1.68115	4.80915	0.012287	0.156645	3.20547
ENSMUSG00000050121	Opalin	226115	oligodendrocytic myelin paranodal and inner loop protein	-6.26074	-1.44269e+08	-0.378349	0.0123024	0.156649	-76.6782
ENSMUSG00000020019	Ntn4	57764	netrin 4	-6.62441	-1.44269e+08	-0.176676	0.0123105	0.156649	-98.6614
ENSMUSG00000053113	Socs3	12702	suppressor of cytokine signaling 3	1.31598	1.31624	5.88872	0.0123384	0.156856	2.48971
ENSMUSG00000074811	Hps6	20170	HPS6, biogenesis of lysosomal organelles complex 2 subunit 3	-3.15443	-3.17494	1.35779	0.0123827	0.157271	-8.90383
ENSMUSG00000026796	Fam129b	227737	family with sequence similarity 129, member B	2.34761	2.34966	4.05341	0.012404	0.157327	5.0898
ENSMUSG00000020528	Prpsap2	212627	phosphoribosyl pyrophosphate synthetase-associated protein 2	-1.0499	-1.05006	6.34184	0.0124105	0.157327	-2.07038
ENSMUSG00000024673	Ms4a1	12482	membrane-spanning 4-domains, subfamily A, member 1	6.71844	7.39215	0.698706	0.0124223	0.15733	105.306
ENSMUSG00000029797	Sspo	243369	SCO-spondin	-5.90769	-1.44269e+08	-0.132164	0.0124403	0.15741	-60.0334
ENSMUSG00000021010	Npas3	27386	neuronal PAS domain protein 3	-5.91353	-1.44269e+08	0.200717	0.012495	0.157954	-60.2767
ENSMUSG00000007610	Gtpbp3	70359	GTP binding protein 3	-2.76277	-2.77064	2.76686	0.0125181	0.158098	-6.78699
ENSMUSG00000097333	Zfp87	170763	zinc finger protein 87	-1.57612	-1.57667	5.48812	0.0125359	0.158175	-2.98167
ENSMUSG00000039156	Stim2	116873	stromal interaction molecule 2	1.26755	1.26799	5.00254	0.0125585	0.158269	2.40752
ENSMUSG00000032783	Troap	78733	trophinin associated protein	6.64918	7.03182	0.756291	0.0125668	0.158269	100.37
ENSMUSG00000027331	Knstrn	51944	kinetochore-localized astrin/SPAG5 binding	3.20668	3.22024	2.30895	0.0125903	0.158294	9.23221
ENSMUSG00000038807	Rap1gap2	380711	RAP1 GTPase activating protein 2	1.43777	1.43798	6.24316	0.0125923	0.158294	2.70902
ENSMUSG00000029108	Pcdh7	54216	protocadherin 7	-5.45574	-5.99978	-0.553402	0.0126065	0.158326	-43.8876
ENSMUSG00000028610	Dmrtb1	56296	DMRT-like family B with proline-rich C-terminal, 1	-5.39061	-1.44269e+08	-0.68348	0.0126525	0.158756	-41.9504
ENSMUSG00000033581	Igf2bp2	319765	insulin-like growth factor 2 mRNA binding protein 2	-2.73729	-2.74271	3.46778	0.012668	0.158777	-6.66815
ENSMUSG00000090691	Gm3667	100042100	predicted gene 3667	-2.02584	-2.02806	4.16204	0.0126777	0.158777	-4.07228
ENSMUSG00000048550	Thnsl1	208967	threonine synthase-like 1 (bacterial)	-2.66164	-2.67867	2.21973	0.0127035	0.158953	-6.32751
ENSMUSG00000032105	Pdzd3	170761	PDZ domain containing 3	8.12617	1.44269e+08	-0.286515	0.0127424	0.159292	279.396
ENSMUSG00000034394	Lif	16878	leukemia inhibitory factor	7.28971	7.9651	0.281425	0.0127802	0.159616	156.466
ENSMUSG00000059336	Slc14a1	108052	solute carrier family 14 (urea transporter), member 1	1.66937	1.67031	4.61152	0.0128	0.159716	3.18075
ENSMUSG00000022982	Sod1	20655	superoxide dismutase 1, soluble	0.969702	0.969768	7.16593	0.0128675	0.16028	1.95844
ENSMUSG00000053646	Plxnb1	235611	plexin B1	-3.70533	-3.77179	2.52337	0.0128702	0.16028	-13.0442
ENSMUSG00000028933	Xrcc2	57434	X-ray repair complementing defective repair in Chinese hamster cells 2	-3.14329	-3.17553	1.45088	0.0128808	0.16028	-8.83537
ENSMUSG00000020589	Fam49a	76820	family with sequence similarity 49, member A	1.31861	1.31876	6.49489	0.0129014	0.160389	2.49425
ENSMUSG00000026873	Phf19	74016	PHD finger protein 19	6.32825	1.44269e+08	0.848511	0.0129277	0.160567	80.3513
ENSMUSG00000034361	Cpne2	234577	copine II	2.28845	2.29036	4.20618	0.0130456	0.161797	4.88531
ENSMUSG00000032899	Styk1	243659	serine/threonine/tyrosine kinase 1	2.8719	2.88418	1.36393	0.0130627	0.161797	7.32029
ENSMUSG00000075012	Fjx1	14221	four jointed box 1	-7.16657	-1.44269e+08	0.2771	0.0130745	0.161797	-143.666
ENSMUSG00000030114	Klrg1	50928	killer cell lectin-like receptor subfamily G, member 1	8.57452	1.44269e+08	0.696618	0.0130746	0.161797	381.23
ENSMUSG00000021087	Rtn1	104001	reticulon 1	-1.07106	-1.07118	6.9247	0.0131194	0.162203	-2.10098
ENSMUSG00000020805	Slc13a5	237831	solute carrier family 13 (sodium-dependent citrate transporter), member 5	-6.13889	-1.44269e+08	-1.12114	0.013155	0.162394	-70.4679
ENSMUSG00000038094	Atp13a4	224079	ATPase type 13A4	-5.6054	-1.44269e+08	0.176945	0.0131589	0.162394	-48.6849
ENSMUSG00000028551	Cdkn2c	12580	cyclin-dependent kinase inhibitor 2C (p18, inhibits CDK4)	3.737	3.74674	2.66175	0.0131989	0.162595	13.3337
ENSMUSG00000004394	Tmed4	103694	transmembrane p24 trafficking protein 4	-1.10483	-1.10506	5.8818	0.0131993	0.162595	-2.15074
ENSMUSG00000046546	Fam43a	224093	family with sequence similarity 43, member A	2.19395	2.19697	4.17992	0.0132962	0.163576	4.57556
ENSMUSG00000079388	2610042L04Rik	554327	RIKEN cDNA 2610042L04 gene	-1.74771	-1.7488	4.2985	0.0133032	0.163576	-3.35825
ENSMUSG00000051611	Olfr112	258096	olfactory receptor 112	-5.81906	-1.44269e+08	-0.964656	0.0133482	0.163906	-56.4562
ENSMUSG00000003949	Hlf	217082	hepatic leukemia factor	-1.3252	-1.32556	5.23538	0.0133565	0.163906	-2.50567
ENSMUSG00000042810	Krba1	77827	KRAB-A domain containing 1	-1.53709	-1.53828	4.30675	0.0133664	0.163906	-2.90208
ENSMUSG00000026938	Fcna	14133	ficolin A	4.59821	4.63314	1.83814	0.0133919	0.164068	24.2214
ENSMUSG00000030724	Cd19	12478	CD19 antigen	6.07237	1.44269e+08	0.551304	0.0134199	0.164263	67.2921
ENSMUSG00000027951	Adar	56417	adenosine deaminase, RNA-specific	1.22979	1.23004	5.72422	0.0134703	0.16473	2.34533
ENSMUSG00000018451	6330403K07Rik	103712	RIKEN cDNA 6330403K07 gene	-6.96239	-1.44269e+08	0.880889	0.0135485	0.165363	-124.706
ENSMUSG00000028358	Zfp618	72701	zinc finger protein 618	6.20154	6.58401	0.0707388	0.0135516	0.165363	73.5952
ENSMUSG00000027863	Cd2	12481	CD2 antigen	7.4226	1.44269e+08	-0.113489	0.0135589	0.165363	171.564
ENSMUSG00000019899	Lama2	16773	laminin, alpha 2	-6.3833	-1.44269e+08	0.768892	0.013571	0.165363	-83.4764
ENSMUSG00000030752	Kdm8	77035	lysine (K)-specific demethylase 8	-4.72183	-5.00014	0.447362	0.013643	0.16609	-26.3883
ENSMUSG00000039063	Echdc3	67856	enoyl Coenzyme A hydratase domain containing 3	-6.10225	-1.44269e+08	-1.12298	0.013667	0.166095	-68.7006
ENSMUSG00000053897	Slc39a8	67547	solute carrier family 39 (metal ion transporter), member 8	-1.43961	-1.44016	5.2432	0.013668	0.166095	-2.71248
ENSMUSG00000097251	5033417F24Rik	75995	RIKEN cDNA 5033417F24 gene	-5.75743	-1.44269e+08	-0.27494	0.0136816	0.16611	-54.0951
ENSMUSG00000032306	Mpi	110119	mannose phosphate isomerase	-1.59284	-1.59326	5.7751	0.0137074	0.166274	-3.01642
ENSMUSG00000063660	Olfr98	258503	olfactory receptor 98	5.44924	5.70536	-0.21864	0.0137842	0.167056	43.6901
ENSMUSG00000040759	Cmtm5	67272	CKLF-like MARVEL transmembrane domain containing 5	-4.70864	-4.98788	0.0632186	0.0138344	0.167514	-26.1482
ENSMUSG00000017009	Sdc4	20971	syndecan 4	1.15656	1.15685	5.52821	0.0139722	0.168951	2.22925
ENSMUSG00000034522	Zfp395	380912	zinc finger protein 395	1.723	1.7235	5.136	0.0139781	0.168951	3.30123
ENSMUSG00000025357	Dgka	13139	diacylglycerol kinase, alpha	1.45295	1.45335	5.04398	0.0140006	0.169071	2.73766
ENSMUSG00000091971	Hspa1a	193740	heat shock protein 1A	1.74535	1.74549	6.87966	0.0140256	0.169222	3.35276
ENSMUSG00000031782	Coq9	67914	coenzyme Q9	-2.5233	-2.52967	3.36108	0.0140455	0.16924	-5.74896
ENSMUSG00000042215	Bag2	213539	BCL2-associated athanogene 2	-5.27035	-5.81396	-0.386585	0.0140521	0.16924	-38.5953
ENSMUSG00000031375	Bgn	12111	biglycan	-3.82891	-3.92988	1.17884	0.0141812	0.170637	-14.2108
ENSMUSG00000015342	Xk	22439	X-linked Kx blood group	-2.47668	-2.48212	3.28022	0.0141935	0.170637	-5.56614
ENSMUSG00000022008	Gpalpp1	67467	GPALPP motifs containing 1	-1.53137	-1.53201	4.84602	0.0142471	0.17113	-2.89061
ENSMUSG00000000686	Abhd15	67477	abhydrolase domain containing 15	-1.82042	-1.82155	4.71805	0.0142862	0.171445	-3.53183
ENSMUSG00000021182	Ccdc88c	68339	coiled-coil domain containing 88C	3.79235	3.80156	3.05328	0.0142988	0.171445	13.8552
ENSMUSG00000020334	Slc22a4	30805	solute carrier family 22 (organic cation transporter), member 4	-6.32569	-1.44269e+08	0.0843124	0.0143202	0.171551	-80.2087
ENSMUSG00000086782	E130102H24Rik	77866	RIKEN cDNA E130102H24 gene	-5.88938	-1.44269e+08	-0.353129	0.0143599	0.171806	-59.276
ENSMUSG00000054580	Pla2r1	18779	phospholipase A2 receptor 1	-7.00799	-1.44269e+08	-1.10469	0.014367	0.171806	-128.711
ENSMUSG00000048285	Frmd6	319710	FERM domain containing 6	2.85943	2.86289	3.16801	0.0144556	0.172575	7.25727
ENSMUSG00000020788	Atp2a3	53313	ATPase, Ca++ transporting, ubiquitous	2.14135	2.1442	3.48542	0.0144569	0.172575	4.41175
ENSMUSG00000030600	Lrfn1	80749	leucine rich repeat and fibronectin type III domain containing 1	-5.85445	-1.44269e+08	-0.504768	0.0144789	0.172599	-57.8583
ENSMUSG00000036381	P2ry14	140795	purinergic receptor P2Y, G-protein coupled, 14	4.26604	4.32292	0.833311	0.0144877	0.172599	19.24
ENSMUSG00000042129	Rassf4	213391	Ras association (RalGDS/AF-6) domain family member 4	0.902269	0.902306	8.0979	0.0144973	0.172599	1.869
ENSMUSG00000054702	Ap1s3	252903	adaptor-related protein complex AP-1, sigma 3	1.90477	1.90736	2.71188	0.0146306	0.173934	3.74449
ENSMUSG00000006344	Ggt5	23887	gamma-glutamyltransferase 5	-1.31903	-1.31965	4.86293	0.0146351	0.173934	-2.49498
ENSMUSG00000037580	Gch1	14528	GTP cyclohydrolase 1	3.18063	3.18906	2.97042	0.0146629	0.17411	9.06705
ENSMUSG00000025185	Loxl4	67573	lysyl oxidase-like 4	-4.8158	-5.35364	-0.400855	0.0146852	0.174222	-28.1645
ENSMUSG00000043932	Klri2	320407	killer cell lectin-like receptor family I member 2	3.95344	3.98152	1.828	0.0147469	0.174739	15.4919
ENSMUSG00000030340	Scnn1a	20276	sodium channel, nonvoltage-gated 1 alpha	2.58633	2.5958	3.36519	0.0147546	0.174739	6.0057
ENSMUSG00000050241	Klre1	243655	killer cell lectin-like receptor family E member 1	6.56033	1.44269e+08	0.223747	0.0148071	0.175206	94.3748
ENSMUSG00000069372	Ctxn3	629147	cortexin 3	-7.11944	-1.44269e+08	-0.342488	0.0148443	0.175469	-139.048
ENSMUSG00000051184	Zfp524	66056	zinc finger protein 524	-2.84581	-2.86688	1.98283	0.0148553	0.175469	-7.18909
ENSMUSG00000002957	Ap2a2	11772	adaptor-related protein complex 2, alpha 2 subunit	1.06292	1.06308	6.17087	0.0149174	0.176049	2.08915
ENSMUSG00000027651	Rprd1b	70470	regulation of nuclear pre-mRNA domain containing 1B	-1.3181	-1.31879	4.95381	0.0149872	0.176591	-2.49338
ENSMUSG00000046668	Cxxc5	67393	CXXC finger 5	-1.07752	-1.07772	6.02754	0.0149895	0.176591	-2.11041
ENSMUSG00000003863	Ppfia3	76787	protein tyrosine phosphatase, receptor type, f polypeptide (PTPRF), interacting protein (liprin), alpha 3	-5.41855	-1.44269e+08	-0.671746	0.0150048	0.176617	-42.7705
ENSMUSG00000097633	Gm16617	100502764	predicted gene, 16617	-2.381	-2.38555	3.0464	0.0150374	0.176847	-5.20897
ENSMUSG00000020009	Ifngr1	15979	interferon gamma receptor 1	-0.809498	-0.809517	8.9381	0.015122	0.17759	-1.7526
ENSMUSG00000030279	C2cd5	74741	C2 calcium-dependent domain containing 5	1.27637	1.27683	5.17559	0.0151497	0.17759	2.42229
ENSMUSG00000028678	Kif2c	73804	kinesin family member 2C	3.42032	3.4418	2.20276	0.0151532	0.17759	10.7058
ENSMUSG00000044502	Bod1	69556	biorientation of chromosomes in cell division 1	-1.93233	-1.93477	3.69213	0.015169	0.17759	-3.81671
ENSMUSG00000009670	Tex11	83558	testis expressed gene 11	-5.29725	-1.44269e+08	-0.677912	0.0151847	0.17759	-39.3215
ENSMUSG00000015405	Ace2	70008	angiotensin I converting enzyme (peptidyl-dipeptidase A) 2	-5.58871	-1.44269e+08	-0.891509	0.0151849	0.17759	-48.125
ENSMUSG00000033220	Rac2	19354	RAS-related C3 botulinum substrate 2	1.10833	1.10842	6.96514	0.0151927	0.17759	2.15596
ENSMUSG00000018865	Sult4a1	29859	sulfotransferase family 4A, member 1	-5.83248	-1.44269e+08	-0.172437	0.0152302	0.177874	-56.9836
ENSMUSG00000045790	Ccdc149	100503884	coiled-coil domain containing 149	-6.78517	-1.44269e+08	0.261833	0.0152922	0.178444	-110.291
ENSMUSG00000025854	Fam20c	80752	family with sequence similarity 20, member C	2.1037	2.10735	2.76657	0.015307	0.178462	4.29811
ENSMUSG00000064289	Tank	21353	TRAF family member-associated Nf-kappa B activator	1.1399	1.1401	5.93785	0.0153268	0.17854	2.20366
ENSMUSG00000031506	Ptpn7	320139	protein tyrosine phosphatase, non-receptor type 7	2.61055	2.61827	2.25197	0.0153853	0.178955	6.10737
ENSMUSG00000052146	Rps10	67097	ribosomal protein S10	0.923254	0.92333	6.87614	0.0153947	0.178955	1.89639
ENSMUSG00000053963	Stum	381310	mechanosensory transduction mediator	-7.31157	-1.44269e+08	0.0579183	0.0154023	0.178955	-158.856
ENSMUSG00000035561	Aldh1b1	72535	aldehyde dehydrogenase 1 family, member B1	4.95892	5.61845	0.357408	0.0154298	0.178979	31.1016
ENSMUSG00000029368	Alb	11657	albumin	-6.29858	-1.44269e+08	0.256171	0.0154308	0.178979	-78.7159
ENSMUSG00000020695	Mrc2	17534	mannose receptor, C type 2	-1.29269	-1.29323	4.98609	0.0154606	0.179171	-2.44985
ENSMUSG00000062148	Ear6	93719	eosinophil-associated, ribonuclease A family, member 6	7.0714	1.44269e+08	-0.627967	0.015507	0.179554	134.494
ENSMUSG00000057836	Xlr3a	22445	X-linked lymphocyte-regulated 3A	-6.56483	-1.44269e+08	-0.295737	0.0156642	0.181182	-94.6694
ENSMUSG00000063316	Rpl27	19942	ribosomal protein L27	1.15862	1.15905	5.16002	0.0156744	0.181182	2.23244
ENSMUSG00000021796	Bmpr1a	12166	bone morphogenetic protein receptor, type 1A	-1.07775	-1.0779	6.3641	0.015737	0.181694	-2.11074
ENSMUSG00000022658	Tagln3	56370	transgelin 3	-6.83257	-1.44269e+08	0.801162	0.0157456	0.181694	-113.975
ENSMUSG00000037697	Ddhd1	114874	DDHD domain containing 1	1.34763	1.34793	5.57637	0.0157852	0.181995	2.54494
ENSMUSG00000024892	Pcx	18563	pyruvate carboxylase	-4.11963	-4.40263	0.443991	0.0158022	0.182036	-17.3833
ENSMUSG00000027288	Zfp106	20402	zinc finger protein 106	0.81304	0.813072	8.13406	0.0158269	0.18212	1.75691
ENSMUSG00000078606	Gm4070	100042856	predicted gene 4070	0.837473	0.837499	8.28591	0.0158365	0.18212	1.78692
ENSMUSG00000056749	Nfil3	18030	nuclear factor, interleukin 3, regulated	2.03785	2.04018	4.06305	0.0158779	0.18244	4.10634
ENSMUSG00000027326	Knl1	76464	kinetochore scaffold 1	2.64632	2.64976	3.18242	0.0158914	0.18244	6.26067
ENSMUSG00000024206	Rfx2	19725	regulatory factor X, 2 (influences HLA class II expression)	4.67514	4.72981	1.23385	0.0159344	0.182779	25.548
ENSMUSG00000031231	Cox7b	66142	cytochrome c oxidase subunit VIIb	1.32189	1.32236	4.92536	0.0159655	0.182822	2.49994
ENSMUSG00000038459	Abhd17c	70178	abhydrolase domain containing 17C	-1.25014	-1.25035	6.19048	0.0159704	0.182822	-2.37864
ENSMUSG00000022408	Fam83f	213956	family with sequence similarity 83, member F	6.16685	1.44269e+08	-1.14469	0.0159788	0.182822	71.8467
ENSMUSG00000021477	Ctsl	13039	cathepsin L	-0.839148	-0.839158	9.82857	0.0160025	0.182843	-1.78899
ENSMUSG00000074415	3110039I08Rik	73144	RIKEN cDNA 3110039I08 gene	-6.46344	-1.44269e+08	1.21006	0.0160185	0.182843	-88.2448
ENSMUSG00000075425	Gm13547	433416	predicted gene 13547	-4.80879	-5.3283	-0.45966	0.0160213	0.182843	-28.0278
ENSMUSG00000021585	Cast	12380	calpastatin	1.08976	1.09005	5.30333	0.0160551	0.183074	2.12838
ENSMUSG00000054967	Zfp647	239546	zinc finger protein 647	-4.18066	-4.3669	9.70148e-05	0.0160841	0.183114	-18.1345
ENSMUSG00000089727	Klra8	16639	killer cell lectin-like receptor, subfamily A, member 8	6.8766	1.44269e+08	0.0201445	0.0160857	0.183114	117.506
ENSMUSG00000032012	Nectin1	58235	nectin cell adhesion molecule 1	2.6965	2.70513	2.19627	0.0161032	0.183159	6.48226
ENSMUSG00000027692	Tnik	665113	TRAF2 and NCK interacting kinase	3.72147	3.73979	2.21538	0.0161261	0.183264	13.1908
ENSMUSG00000040724	Kcna2	16490	potassium voltage-gated channel, shaker-related subfamily, member 2	-6.09776	-1.44269e+08	-0.11049	0.0161497	0.183378	-68.4871
ENSMUSG00000009731	Kcnd1	16506	potassium voltage-gated channel, Shal-related family, member 1	-1.20566	-1.20588	6.14109	0.0162647	0.184347	-2.30643
ENSMUSG00000032827	Ppp1r9a	243725	protein phosphatase 1, regulatory (inhibitor) subunit 9A	-0.91754	-0.917574	8.36214	0.016271	0.184347	-1.88889
ENSMUSG00000000167	Pih1d2	72614	PIH1 domain containing 2	-6.54253	-1.44269e+08	-1.13422	0.016276	0.184347	-93.2176
ENSMUSG00000079363	Gbp4	17472	guanylate binding protein 4	2.89287	2.90456	2.99359	0.0163213	0.184439	7.42747
ENSMUSG00000046338	Gpat2	215456	glycerol-3-phosphate acyltransferase 2, mitochondrial	-5.22996	-1.44269e+08	-1.00033	0.0163243	0.184439	-37.5297
ENSMUSG00000033590	Myo5c	208943	myosin VC	5.87514	1.44269e+08	-0.47168	0.0163256	0.184439	58.694
ENSMUSG00000072571	Tmem253	619301	transmembrane protein 253	-4.225	-4.41147	-0.0690152	0.0163528	0.184439	-18.7005
ENSMUSG00000064202	4430402I18Rik	381218	RIKEN cDNA 4430402I18 gene	-4.43487	-4.56306	1.19633	0.0163562	0.184439	-21.6287
ENSMUSG00000038560	Sp6	83395	trans-acting transcription factor 6	-6.20148	-1.44269e+08	-1.00531	0.016366	0.184439	-73.5922
ENSMUSG00000034165	Ccnd3	12445	cyclin D3	1.12224	1.12242	6.11475	0.0164489	0.185177	2.17685
ENSMUSG00000047250	Ptgs1	19224	prostaglandin-endoperoxide synthase 1	-0.825515	-0.825523	9.94352	0.0164589	0.185177	-1.77217
ENSMUSG00000071424	Grid2	14804	glutamate receptor, ionotropic, delta 2	-6.30706	-1.44269e+08	-1.09829	0.0165185	0.18569	-79.1796
ENSMUSG00000036646	Man1b1	227619	mannosidase, alpha, class 1B, member 1	1.25983	1.26014	5.16127	0.0165321	0.18569	2.39468
ENSMUSG00000026749	Nek6	59126	NIMA (never in mitosis gene a)-related expressed kinase 6	-0.981	-0.981074	7.33228	0.0165463	0.185696	-1.97383
ENSMUSG00000039497	Dse	212898	dermatan sulfate epimerase	1.29158	1.29198	5.28239	0.0166178	0.186343	2.44796
ENSMUSG00000048490	Nrip1	268903	nuclear receptor interacting protein 1	-0.873322	-0.873347	8.69796	0.016646	0.186504	-1.83188
ENSMUSG00000045802	Hsf3	245525	heat shock transcription factor 3	5.94457	1.44269e+08	0.0766915	0.0167531	0.187539	61.5876
ENSMUSG00000070873	Lilra5	232801	leukocyte immunoglobulin-like receptor, subfamily A (with TM domain), member 5	1.26272	1.26323	4.72505	0.0167661	0.187539	2.39947
ENSMUSG00000001827	Folr1	14275	folate receptor 1 (adult)	-5.57332	-1.44269e+08	-0.313662	0.0168091	0.187864	-47.6144
ENSMUSG00000057181	5730455P16Rik	70591	RIKEN cDNA 5730455P16 gene	-1.70572	-1.70655	4.88179	0.0168313	0.187957	-3.26191
ENSMUSG00000096054	Syne1	64009	spectrin repeat containing, nuclear envelope 1	3.1647	3.17104	2.63813	0.016849	0.187999	8.96749
ENSMUSG00000027115	Kif18a	228421	kinesin family member 18A	1.40405	1.40504	3.73725	0.0168649	0.188007	2.64643
ENSMUSG00000029553	Tfec	21426	transcription factor EC	4.54553	4.57969	3.44222	0.0168776	0.188007	23.353
ENSMUSG00000039552	Rsph4a	212892	radial spoke head 4 homolog A (Chlamydomonas)	-5.64196	-1.44269e+08	-0.492643	0.0169195	0.188319	-49.9343
ENSMUSG00000001588	Acap1	216859	ArfGAP with coiled-coil, ankyrin repeat and PH domains 1	3.86088	3.88738	2.00816	0.0169526	0.188531	14.5292
ENSMUSG00000042569	Dhrs7b	216820	dehydrogenase/reductase (SDR family) member 7B	-1.57097	-1.57217	4.37909	0.0169757	0.188633	-2.97105
ENSMUSG00000018698	Lhx1	16869	LIM homeobox protein 1	7.49784	1.44269e+08	0.736027	0.0170009	0.188758	180.749
ENSMUSG00000023147	Wrb	71446	tryptophan rich basic protein	-1.61874	-1.61935	5.20351	0.0170732	0.189269	-3.07107
ENSMUSG00000001995	Sipa1l2	244668	signal-induced proliferation-associated 1 like 2	-1.00242	-1.0025	7.23608	0.017075	0.189269	-2.00336
ENSMUSG00000005864	Cnga2	12789	cyclic nucleotide gated channel alpha 2	-5.39122	-1.44269e+08	-0.769596	0.0171369	0.189799	-41.9681
ENSMUSG00000049653	Spatc1	74281	spermatogenesis and centriole associated 1	4.44189	4.63773	-0.681924	0.0172236	0.190603	21.7342
ENSMUSG00000038777	Sema6c	20360	sema domain, transmembrane domain (TM), and cytoplasmic domain, (semaphorin) 6C	-4.12497	-4.65193	0.0943699	0.017242	0.19065	-17.4478
ENSMUSG00000022180	Slc7a8	50934	solute carrier family 7 (cationic amino acid transporter, y+ system), member 8	-0.868258	-0.868281	8.82306	0.0173169	0.191322	-1.82546
ENSMUSG00000091144	Phf11c	628705	PHD finger protein 11C	2.81591	2.81949	3.15485	0.0173748	0.191805	7.04163
ENSMUSG00000047759	Hs3st3a1	15478	heparan sulfate (glucosamine) 3-O-sulfotransferase 3A1	5.6647	5.80299	1.10402	0.017428	0.192235	50.7278
ENSMUSG00000038665	Dgki	320127	diacylglycerol kinase, iota	-4.8135	-5.33606	-0.163519	0.0174551	0.192376	-28.1195
ENSMUSG00000000247	Lhx2	16870	LIM homeobox protein 2	-5.62266	-1.44269e+08	0.0789951	0.0175234	0.192972	-49.2709
ENSMUSG00000072949	Acot1	26897	acyl-CoA thioesterase 1	-5.63997	-1.44269e+08	-0.270023	0.017562	0.193239	-49.8656
ENSMUSG00000068129	Cst7	13011	cystatin F (leukocystatin)	1.78771	1.78937	3.88658	0.0176354	0.193879	3.45267
ENSMUSG00000098934	Gm18853	100417831	GTPase, very large interferon inducible 1 pseudogene	2.39681	2.39815	5.02654	0.0176489	0.193879	5.26638
ENSMUSG00000044703	Phf11a	219131	PHD finger protein 11A	2.05626	2.05959	2.82149	0.0176641	0.193889	4.15906
ENSMUSG00000024600	Slc27a6	225579	solute carrier family 27 (fatty acid transporter), member 6	6.70904	1.44269e+08	-1.16683	0.0177217	0.194362	104.622
ENSMUSG00000024191	Bnip1	224630	BCL2/adenovirus E1B interacting protein 1	-1.94595	-1.94995	3.92633	0.0177557	0.194487	-3.85292
ENSMUSG00000040033	Stat2	20847	signal transducer and activator of transcription 2	0.976647	0.976776	6.41057	0.0177841	0.194487	1.96789
ENSMUSG00000034640	Tiparp	99929	TCDD-inducible poly(ADP-ribose) polymerase	1.17009	1.17036	5.56943	0.0177847	0.194487	2.25025
ENSMUSG00000021486	Prelid1	66494	PRELI domain containing 1	1.20205	1.20229	5.61218	0.0177906	0.194487	2.30066
ENSMUSG00000034755	Pcdh11x	245578	protocadherin 11 X-linked	-5.98014	-1.44269e+08	-0.472052	0.0178352	0.194816	-63.125
ENSMUSG00000070436	Serpinh1	12406	serine (or cysteine) peptidase inhibitor, clade H, member 1	-6.24168	-1.44269e+08	-0.734356	0.0178771	0.195117	-75.6714
ENSMUSG00000048040	Arxes2	76976	adipocyte-related X-chromosome expressed sequence 2	-4.798	-1.44269e+08	-0.8135	0.0179084	0.195227	-27.8189
ENSMUSG00000037138	Aff3	16764	AF4/FMR2 family, member 3	4.44787	4.81063	1.09891	0.0179161	0.195227	21.8244
ENSMUSG00000078783	Gm9733	751864	predicted gene 9733	4.90172	4.97364	0.902477	0.0179337	0.19526	29.8927
ENSMUSG00000024985	Tcf7l2	21416	transcription factor 7 like 2, T cell specific, HMG box	-1.04825	-1.04842	6.16531	0.0179577	0.195365	-2.06802
ENSMUSG00000010392	Gosr1	53334	golgi SNAP receptor complex member 1	-1.18992	-1.19037	5.36297	0.0180644	0.196366	-2.2814
ENSMUSG00000031749	St3gal2	20444	ST3 beta-galactoside alpha-2,3-sialyltransferase 2	-1.14165	-1.14193	5.79011	0.0180791	0.196368	-2.20633
ENSMUSG00000044037	Als2cl	235633	ALS2 C-terminal like	2.01188	2.01605	2.35847	0.018099	0.196426	4.03308
ENSMUSG00000022041	Chrna2	110902	cholinergic receptor, nicotinic, alpha polypeptide 2 (neuronal)	-6.12861	-1.44269e+08	-0.576949	0.018123	0.19653	-69.9676
ENSMUSG00000022299	Slc25a32	69906	solute carrier family 25, member 32	2.06195	2.06277	4.53194	0.0181851	0.197044	4.17552
ENSMUSG00000044367	Slc16a13	69309	solute carrier family 16 (monocarboxylic acid transporters), member 13	-2.08819	-2.09313	3.07253	0.0182193	0.197256	-4.25215
ENSMUSG00000025508	Rplp2	67186	ribosomal protein, large P2	0.993147	0.993243	6.68093	0.0182489	0.197418	1.99052
ENSMUSG00000022657	Cd96	84544	CD96 antigen	8.3151	1.44269e+08	0.0805701	0.0182689	0.197476	318.489
ENSMUSG00000001089	Luzp1	269593	leucine zipper protein 1	1.00211	1.00226	6.22398	0.0183572	0.198273	2.00293
ENSMUSG00000045636	Mtus1	102103	mitochondrial tumor suppressor 1	-0.770833	-0.77085	8.97942	0.0183814	0.198375	-1.70625
ENSMUSG00000037119	Fam91a1	210998	family with sequence similarity 91, member A1	-0.864289	-0.864305	9.26292	0.0184124	0.198551	-1.82044
ENSMUSG00000028680	Plk3	12795	polo like kinase 3	1.13179	1.13199	5.70936	0.0184451	0.198721	2.1913
ENSMUSG00000070348	Ccnd1	12443	cyclin D1	0.947707	0.947758	7.56458	0.0184576	0.198721	1.9288
ENSMUSG00000036617	Etl4	208618	enhancer trap locus 4	2.27044	2.27396	3.27305	0.0184902	0.198913	4.82469
ENSMUSG00000056203	Tas2r135	387512	taste receptor, type 2, member 135	5.49687	6.16814	1.29923	0.0185416	0.199307	45.1566
ENSMUSG00000039911	Spsb1	74646	splA/ryanodine receptor domain and SOCS box containing 1	-1.04967	-1.05001	5.34052	0.0186034	0.199666	-2.07006
ENSMUSG00000038963	Slco4a1	108115	solute carrier organic anion transporter family, member 4a1	-1.19306	-1.19347	5.40788	0.0186046	0.199666	-2.28637
ENSMUSG00000042589	Cux2	13048	cut-like homeobox 2	-2.58124	-2.58801	2.9997	0.0186328	0.199752	-5.98453
ENSMUSG00000037989	Wnk2	75607	WNK lysine deficient protein kinase 2	-5.40337	-1.44269e+08	-1.08513	0.0186421	0.199752	-42.3229
ENSMUSG00000020178	Adora2a	11540	adenosine A2a receptor	8.069	1.44269e+08	0.779791	0.0186602	0.199787	268.542
ENSMUSG00000074136	4930513N10Rik	319960	RIKEN cDNA 4930513N10 gene	-5.43406	-1.44269e+08	-0.713995	0.0186751	0.199788	-43.233
ENSMUSG00000052212	Cd177	68891	CD177 antigen	2.63033	2.63112	4.71023	0.0187119	0.200024	6.19168
ENSMUSG00000024381	Bin1	30948	bridging integrator 1	-0.838037	-0.838069	8.2237	0.0187588	0.200304	-1.78762
ENSMUSG00000028528	Dnajc6	72685	DnaJ heat shock protein family (Hsp40) member C6	-6.78433	-1.44269e+08	0.0774855	0.0187678	0.200304	-110.226
ENSMUSG00000017188	Coa3	52469	cytochrome C oxidase assembly factor 3	-2.55467	-2.56407	2.53345	0.0188771	0.201311	-5.87533
ENSMUSG00000085500	Gm16976	102637302	predicted gene, 16976	6.00643	1.44269e+08	-0.422857	0.0189069	0.20147	64.2859
ENSMUSG00000035711	Dok3	27261	docking protein 3	1.53705	1.53829	3.90817	0.0189445	0.201711	2.90201
ENSMUSG00000004896	Rrnad1	229503	ribosomal RNA adenine dimethylase domain containing 1	-1.49819	-1.49897	4.76674	0.0190091	0.202239	-2.82488
ENSMUSG00000053835	H2-T24	15042	histocompatibility 2, T region locus 24	1.18675	1.18708	5.01532	0.019024	0.202239	2.27639
ENSMUSG00000029478	Ncor2	20602	nuclear receptor co-repressor 2	1.0623	1.06239	6.96205	0.0190571	0.202325	2.08826
ENSMUSG00000028560	Usp1	230484	ubiquitin specific peptidase 1	1.14559	1.14589	5.38052	0.0190787	0.202325	2.21237
ENSMUSG00000049134	Nrap	18175	nebulin-related anchoring protein	3.75921	3.77052	3.02599	0.0190792	0.202325	13.5405
ENSMUSG00000033316	Galnt9	231605	polypeptide N-acetylgalactosaminyltransferase 9	5.76877	6.14975	-0.113032	0.0190921	0.202325	54.5222
ENSMUSG00000083844	Ube2d-ps	76508	ubiquitin-conjugating enzyme E2D, pseudogene	-2.34868	-2.35572	2.5693	0.0191424	0.202689	-5.09357
ENSMUSG00000059146	Ntrk3	18213	neurotrophic tyrosine kinase, receptor, type 3	-6.05824	-1.44269e+08	-0.933028	0.0191658	0.202689	-66.6365
ENSMUSG00000032740	Ccdc88a	108686	coiled coil domain containing 88A	0.989936	0.989993	7.48522	0.0191875	0.202689	1.9861
ENSMUSG00000027784	Ppm1l	242083	protein phosphatase 1 (formerly 2C)-like	-1.87118	-1.87173	5.7074	0.019199	0.202689	-3.65832
ENSMUSG00000021950	Anxa8	11752	annexin A8	6.83072	1.44269e+08	-1.32928	0.0192015	0.202689	113.829
ENSMUSG00000006462	A530013C23Rik	329562	RIKEN cDNA A530013C23 gene	4.2076	4.28949	0.813162	0.0193009	0.203519	18.4763
ENSMUSG00000035246	Pcyt1b	236899	phosphate cytidylyltransferase 1, choline, beta isoform	-5.67859	-1.44269e+08	-0.341699	0.019313	0.203519	-51.2184
ENSMUSG00000040612	Ildr2	100039795	immunoglobulin-like domain containing receptor 2	-1.16431	-1.16446	6.60599	0.0193342	0.203519	-2.24126
ENSMUSG00000030413	Pglyrp1	21946	peptidoglycan recognition protein 1	2.69195	2.69379	4.11482	0.0193404	0.203519	6.46187
ENSMUSG00000039637	Coro7	78885	coronin 7	0.987803	0.987939	6.18759	0.0193718	0.20369	1.98316
ENSMUSG00000083282	Ctsf	56464	cathepsin F	-1.04112	-1.04123	6.76147	0.0194374	0.204125	-2.05783
ENSMUSG00000041679	Lrrc29	234684	leucine rich repeat containing 29	-3.85823	-4.05874	-0.263774	0.0194433	0.204125	-14.5025
ENSMUSG00000085286	Ube4bos3	74310	ubiquitination factor E4B, opposite strand 3	-6.19812	-1.44269e+08	-0.943243	0.0195085	0.204393	-73.4211
ENSMUSG00000037940	Inpp4b	234515	inositol polyphosphate-4-phosphatase, type II	-1.29303	-1.29312	7.73759	0.0195274	0.204393	-2.45043
ENSMUSG00000022255	Mtdh	67154	metadherin	-0.802808	-0.802824	9.15295	0.0195274	0.204393	-1.74449
ENSMUSG00000031595	Pdgfrl	68797	platelet-derived growth factor receptor-like	-4.21032	-4.48475	-0.556094	0.0195295	0.204393	-18.5112
ENSMUSG00000033809	Alg3	208624	asparagine-linked glycosylation 3 (alpha-1,3-mannosyltransferase)	-1.90022	-1.90209	4.70095	0.0195755	0.204666	-3.73271
ENSMUSG00000030149	Klrk1	27007	killer cell lectin-like receptor subfamily K, member 1	4.27697	4.31081	1.8384	0.0195863	0.204666	19.3864
ENSMUSG00000050370	Ch25h	12642	cholesterol 25-hydroxylase	4.44693	4.52768	1.27577	0.0196146	0.204666	21.8102
ENSMUSG00000000740	Rpl13	270106	ribosomal protein L13	0.877456	0.877515	7.36857	0.0196162	0.204666	1.83713
ENSMUSG00000047388	Atmin	234776	ATM interactor	-0.984325	-0.984501	6.16389	0.0196402	0.204758	-1.97839
ENSMUSG00000052013	Btla	208154	B and T lymphocyte associated	4.1686	4.17991	3.21772	0.0196952	0.205174	17.9835
ENSMUSG00000036885	Arhgef26	622434	Rho guanine nucleotide exchange factor (GEF) 26	-3.98582	-4.18747	-0.172516	0.0197274	0.205294	-15.8435
ENSMUSG00000005397	Nid1	18073	nidogen 1	-3.71152	-3.79092	1.96848	0.0197372	0.205294	-13.1002
ENSMUSG00000031565	Fgfr1	14182	fibroblast growth factor receptor 1	3.23645	3.24362	3.43576	0.0198059	0.205839	9.42474
ENSMUSG00000057614	Gnai1	14677	guanine nucleotide binding protein (G protein), alpha inhibiting 1	-4.30097	-4.37234	1.41063	0.0198201	0.205839	-19.7116
ENSMUSG00000039316	Rftn1	76438	raftlin lipid raft linker 1	1.89962	1.90119	4.0369	0.0198597	0.206093	3.73116
ENSMUSG00000040084	Bub1b	12236	BUB1B, mitotic checkpoint serine/threonine kinase	3.7416	3.74893	2.89745	0.0199126	0.206343	13.3763
ENSMUSG00000026566	Mpzl1	68481	myelin protein zero-like 1	-5.5647	-1.44269e+08	-0.221251	0.0199144	0.206343	-47.3305
ENSMUSG00000006720	Zfp184	193452	zinc finger protein 184 (Kruppel-like)	-3.03072	-3.05223	1.95423	0.0199544	0.206599	-8.17216
ENSMUSG00000018740	Slc25a35	71998	solute carrier family 25, member 35	-1.96266	-1.96879	2.76034	0.0199998	0.206909	-3.8978
ENSMUSG00000035198	Tubg1	103733	tubulin, gamma 1	2.16112	2.16294	3.73218	0.0200436	0.207205	4.47262
ENSMUSG00000032514	Ttc21a	74052	tetratricopeptide repeat domain 21A	4.87066	5.13412	-0.751402	0.0201254	0.207619	29.2559
ENSMUSG00000034177	Rnf43	207742	ring finger protein 43	-6.55451	-1.44269e+08	-0.834339	0.020131	0.207619	-93.995
ENSMUSG00000039607	Rbms3	207181	RNA binding motif, single stranded interacting protein	-5.1197	-1.44269e+08	-1.0797	0.0201316	0.207619	-34.7682
ENSMUSG00000028274	Rngtt	24018	RNA guanylyltransferase and 5'-phosphatase	-1.43646	-1.43703	5.36369	0.0201452	0.207619	-2.70655
ENSMUSG00000027894	Slc6a17	229706	solute carrier family 6 (neurotransmitter transporter), member 17	-5.82225	-1.44269e+08	-0.325738	0.0201781	0.207747	-56.5813
ENSMUSG00000047583	Tyw3	209584	tRNA-yW synthesizing protein 3 homolog (S. cerevisiae)	-2.62591	-2.63392	2.49503	0.0201884	0.207747	-6.17273
ENSMUSG00000020057	Dram1	71712	DNA-damage regulated autophagy modulator 1	3.40055	3.41169	2.8869	0.0202092	0.207803	10.5601
ENSMUSG00000040037	Negr1	320840	neuronal growth regulator 1	4.15511	4.17852	2.03698	0.0202748	0.208234	17.8161
ENSMUSG00000026275	Ppp1r7	66385	protein phosphatase 1, regulatory (inhibitor) subunit 7	-0.998662	-0.998778	6.71447	0.0202965	0.208234	-1.99815
ENSMUSG00000037216	Lipt1	623661	lipoyltransferase 1	-4.34524	-4.43813	1.13908	0.0203081	0.208234	-20.3258
ENSMUSG00000035566	Pcdh17	219228	protocadherin 17	3.94707	3.96844	1.63817	0.0203129	0.208234	15.4236
ENSMUSG00000038803	Ost4	67695	oligosaccharyltransferase complex subunit 4 (non-catalytic)	1.04381	1.04396	6.28649	0.0204511	0.209492	2.06166
ENSMUSG00000019841	Rev3l	19714	REV3 like, DNA directed polymerase zeta catalytic subunit	1.01071	1.01086	6.20607	0.0204906	0.209527	2.0149
ENSMUSG00000037260	Hgsnat	52120	heparan-alpha-glucosaminide N-acetyltransferase	1.07501	1.07519	5.74577	0.0204914	0.209527	2.10674
ENSMUSG00000047409	Ctdspl	69274	CTD (carboxy-terminal domain, RNA polymerase II, polypeptide A) small phosphatase-like	-1.82022	-1.82645	3.10417	0.0205011	0.209527	-3.53134
ENSMUSG00000031367	Ap1s2	108012	adaptor-related protein complex 1, sigma 2 subunit	1.00666	1.0068	6.29708	0.0205308	0.209661	2.00925
ENSMUSG00000043099	Hic1	15248	hypermethylated in cancer 1	-6.10897	-1.44269e+08	0.925801	0.0205453	0.209661	-69.0213
ENSMUSG00000047414	Flrt2	399558	fibronectin leucine rich transmembrane protein 2	3.38908	3.39962	2.44946	0.0207046	0.211124	10.4765
ENSMUSG00000070576	Mn1	433938	meningioma 1	-5.63099	-1.44269e+08	-0.621605	0.0207199	0.211124	-49.556
ENSMUSG00000004814	Ccl24	56221	chemokine (C-C motif) ligand 24	2.61477	2.61801	3.12419	0.0207677	0.211451	6.12524
ENSMUSG00000036103	Colec12	140792	collectin sub-family member 12	1.22411	1.22468	4.39506	0.0207851	0.211454	2.33611
ENSMUSG00000025489	Ifitm5	73835	interferon induced transmembrane protein 5	3.89258	3.97089	0.114673	0.0208135	0.211454	14.8519
ENSMUSG00000003228	Grk5	14773	G protein-coupled receptor kinase 5	2.37018	2.37342	3.06243	0.0208149	0.211454	5.17005
ENSMUSG00000085089	Arhgap15os	320872	Rho GTPase activating protein 15, opposite strand	4.54023	4.59106	1.24539	0.020862	0.211773	23.2673
ENSMUSG00000095295	Gm3488	100041735	predicted gene, 3488	-1.05581	-1.05593	6.79884	0.0208812	0.211809	-2.07889
ENSMUSG00000068740	Celsr2	53883	cadherin, EGF LAG seven-pass G-type receptor 2	-4.45124	-4.64189	1.51789	0.0210197	0.213053	-21.8754
ENSMUSG00000034006	Pqlc1	66943	PQ loop repeat containing 1	1.67878	1.68071	3.41426	0.0210566	0.213267	3.20157
ENSMUSG00000020010	Vnn3	26464	vanin 3	5.21489	5.34905	0.92449	0.0211226	0.213776	37.1398
ENSMUSG00000049916	2610318N02Rik	70458	RIKEN cDNA 2610318N02 gene	6.82507	1.44269e+08	-0.836222	0.0211416	0.213807	113.384
ENSMUSG00000085982	9530051G07Rik	319781	RIKEN cDNA 9530051G07 gene	8.87507	1.44269e+08	1.31415	0.0211908	0.214029	469.53
ENSMUSG00000059412	Fxyd2	11936	FXYD domain-containing ion transport regulator 2	5.66803	6.33622	-0.237465	0.0211953	0.214029	50.8448
ENSMUSG00000052861	Dnah6	330355	dynein, axonemal, heavy chain 6	5.77794	1.44269e+08	-0.675082	0.0212155	0.214073	54.8698
ENSMUSG00000046093	Hpcal4	170638	hippocalcin-like 4	-6.25325	-1.44269e+08	1.01369	0.0212661	0.214424	-76.2811
ENSMUSG00000020635	Fkbp1b	14226	FK506 binding protein 1b	3.37971	3.39509	1.90384	0.0214298	0.215776	10.4087
ENSMUSG00000062190	Lancl2	71835	LanC (bacterial lantibiotic synthetase component C)-like 2	2.91549	2.92015	3.06205	0.0214439	0.215776	7.54484
ENSMUSG00000004891	Nes	18008	nestin	2.2044	2.2085	3.07199	0.0214481	0.215776	4.60882
ENSMUSG00000056486	Chn1	108699	chimerin 1	-5.8058	-1.44269e+08	0.9427	0.0214813	0.215949	-55.9398
ENSMUSG00000044043	Pcdhb14	93885	protocadherin beta 14	-6.35364	-1.44269e+08	-0.130007	0.0215877	0.216857	-81.7781
ENSMUSG00000046080	Clec9a	232414	C-type lectin domain family 9, member a	4.33855	4.36504	2.39409	0.0216679	0.217501	20.2318
ENSMUSG00000028108	Ecm1	13601	extracellular matrix protein 1	3.02207	3.04573	2.01001	0.0217	0.217661	8.12329
ENSMUSG00000048126	Col6a3	12835	collagen, type VI, alpha 3	-1.55444	-1.55487	5.52992	0.0217259	0.217759	-2.9372
ENSMUSG00000066392	Nrxn3	18191	neurexin III	-4.79493	-5.33194	0.149878	0.0218308	0.218596	-27.7599
ENSMUSG00000026271	Gpr35	64095	G protein-coupled receptor 35	1.23101	1.23131	5.57307	0.0218424	0.218596	2.34732
ENSMUSG00000028519	Dab1	13131	disabled 1	-5.75173	-1.44269e+08	-0.367024	0.021858	0.218596	-53.882
ENSMUSG00000000385	Tmprss2	50528	transmembrane protease, serine 2	6.27904	6.48242	0.637293	0.0219112	0.218966	77.6568
ENSMUSG00000007987	Ift22	67286	intraflagellar transport 22	-2.45781	-2.48061	2.12225	0.0220621	0.220202	-5.49381
ENSMUSG00000062785	Kcnc3	16504	potassium voltage gated channel, Shaw-related subfamily, member 3	-4.33892	-4.63269	-0.367286	0.0220675	0.220202	-20.237
ENSMUSG00000028613	Lrp8	16975	low density lipoprotein receptor-related protein 8, apolipoprotein e receptor	3.00604	3.01451	2.09822	0.0221043	0.220407	8.03359
ENSMUSG00000031714	Gab1	14388	growth factor receptor bound protein 2-associated protein 1	-1.05372	-1.05381	7.24857	0.0221319	0.220412	-2.07588
ENSMUSG00000031342	Gpm6b	14758	glycoprotein m6b	-1.91675	-1.91932	4.05647	0.0221376	0.220412	-3.7757
ENSMUSG00000030254	Rad18	58186	RAD18 E3 ubiquitin protein ligase	2.97474	2.97672	3.99869	0.0221808	0.22068	7.86117
ENSMUSG00000097047	1110020A21Rik	68531	RIKEN cDNA 1110020A21 gene	-5.44262	-1.44269e+08	-0.748307	0.0222281	0.220988	-43.4902
ENSMUSG00000028073	Pear1	73182	platelet endothelial aggregation receptor 1	-2.62236	-2.63001	2.68742	0.0223564	0.2221	-6.15757
ENSMUSG00000047045	Tmem164	209497	transmembrane protein 164	1.1068	1.10702	5.68188	0.0224013	0.222382	2.15367
ENSMUSG00000046352	Gjb2	14619	gap junction protein, beta 2	5.11829	5.16324	1.79368	0.0225457	0.223651	34.7343
ENSMUSG00000078453	Abracl	73112	ABRA C-terminal like	1.83984	1.84058	4.45671	0.0225667	0.223695	3.57971
ENSMUSG00000024856	Cdk2ap2	52004	CDK2-associated protein 2	1.45087	1.45204	3.69746	0.0225857	0.223719	2.73373
ENSMUSG00000030747	Dgat2	67800	diacylglycerol O-acyltransferase 2	3.22053	3.23416	2.05079	0.0226821	0.224343	9.32131
ENSMUSG00000019478	Rab4a	19341	RAB4A, member RAS oncogene family	-3.2359	-3.273	1.76737	0.0226955	0.224343	-9.42115
ENSMUSG00000092212	Slc22a13b-ps	109280	solute carrier family 22 (organic cation transporter), member 13b, pseudogene	-5.56104	-1.44269e+08	-1.36027	0.0226985	0.224343	-47.2106
ENSMUSG00000066687	Zbtb16	235320	zinc finger and BTB domain containing 16	3.72193	3.73965	2.88377	0.0227169	0.22436	13.1951
ENSMUSG00000019866	Crybg1	11630	crystallin beta-gamma domain containing 1	1.56676	1.56851	3.5685	0.0228969	0.225834	2.96239
ENSMUSG00000039187	Fanci	208836	Fanconi anemia, complementation group I	3.71394	3.73203	1.96423	0.0229132	0.225834	13.1222
ENSMUSG00000051339	2900026A02Rik	243219	RIKEN cDNA 2900026A02 gene	-2.20523	-2.20661	4.78699	0.0229239	0.225834	-4.61149
ENSMUSG00000018169	Mfng	17305	MFNG O-fucosylpeptide 3-beta-N-acetylglucosaminyltransferase	-0.973912	-0.974116	5.82449	0.022933	0.225834	-1.96416
ENSMUSG00000030986	Dhx32	101437	DEAH (Asp-Glu-Ala-His) box polypeptide 32	-1.3525	-1.35345	4.26752	0.0229976	0.226305	-2.55355
ENSMUSG00000086862	Gm13546	100042926	predicted gene 13546	7.02161	1.44269e+08	0.339162	0.0230503	0.226514	129.932
ENSMUSG00000038400	Pmepa1	65112	prostate transmembrane protein, androgen induced 1	-0.840222	-0.84024	8.9907	0.0230523	0.226514	-1.79033
ENSMUSG00000096932	5033403F01Rik	75958	RIKEN cDNA 5033403F01 gene	-4.10563	-4.21643	1.03169	0.0230771	0.226592	-17.2154
ENSMUSG00000033088	Triobp	110253	TRIO and F-actin binding protein	1.51984	1.52052	4.45534	0.0230939	0.226592	2.86759
ENSMUSG00000037221	Mospd3	68929	motile sperm domain containing 3	2.36379	2.36618	3.42403	0.0231116	0.226601	5.14722
ENSMUSG00000074635	3110070M22Rik	67304	RIKEN cDNA 3110070M22 gene	-5.12468	-1.44269e+08	-0.915537	0.0231714	0.227023	-34.8885
ENSMUSG00000024330	Col11a2	12815	collagen, type XI, alpha 2	-4.58224	-4.76817	0.351916	0.0232333	0.227464	-23.9548
ENSMUSG00000057406	Nsd2	107823	nuclear receptor binding SET domain protein 2	1.02326	1.02336	6.69889	0.0232804	0.22776	2.0325
ENSMUSG00000024677	Ms4a6b	69774	membrane-spanning 4-domains, subfamily A, member 6B	0.899528	0.899597	7.38283	0.023314	0.227923	1.86546
ENSMUSG00000016346	Kcnq2	16536	potassium voltage-gated channel, subfamily Q, member 2	5.17078	5.84195	-0.949679	0.0234194	0.228788	36.0215
ENSMUSG00000021474	Sfxn1	14057	sideroflexin 1	1.96158	1.96232	4.70513	0.0234754	0.22907	3.89489
ENSMUSG00000028207	Asph	65973	aspartate-beta-hydroxylase	-0.885578	-0.885597	9.10732	0.0234822	0.22907	-1.8475
ENSMUSG00000020083	Fam241b	69894	family with sequence similarity 241, member B	-4.18505	-4.47758	-0.802714	0.0235288	0.229199	-18.1898
ENSMUSG00000034801	Sos2	20663	SOS Ras/Rho guanine nucleotide exchange factor 2	0.952093	0.952172	7.03717	0.0235293	0.229199	1.93468
ENSMUSG00000062175	Tgif2	228839	TGFB-induced factor homeobox 2	-2.248	-2.25067	3.85198	0.0235938	0.229622	-4.75024
ENSMUSG00000071489	Ptgdr	19214	prostaglandin D receptor	6.42519	7.10523	-0.511491	0.0236068	0.229622	85.9361
ENSMUSG00000098274	Rpl24	68193	ribosomal protein L24	0.88859	0.888662	7.00464	0.0236517	0.229893	1.85137
ENSMUSG00000024844	Banf1	23825	barrier to autointegration factor 1	1.73298	1.73451	3.43326	0.0236756	0.22996	3.32414
ENSMUSG00000040502	2019-03-09	216438	membrane-associated ring finger (C3HC4) 9	-3.85646	-4.05722	-0.578213	0.0237456	0.230474	-14.4847
ENSMUSG00000006731	B4galnt1	14421	beta-1,4-N-acetyl-galactosaminyl transferase 1	1.11187	1.11217	5.33775	0.023794	0.230778	2.16125
ENSMUSG00000072980	Oip5	70645	Opa interacting protein 5	4.82851	4.94419	-0.0327697	0.0238337	0.230952	28.4136
ENSMUSG00000047554	Tmem41b	233724	transmembrane protein 41B	-1.21232	-1.21267	5.62148	0.0238462	0.230952	-2.31711
ENSMUSG00000024120	Lrpprc	72416	leucine-rich PPR-motif containing	-0.993553	-0.993715	6.28992	0.0238742	0.231058	-1.99108
ENSMUSG00000039646	Vasn	246154	vasorin	1.96708	1.97013	3.04725	0.0239808	0.231923	3.90975
ENSMUSG00000004530	Coro1c	23790	coronin, actin binding protein 1C	1.04345	1.04355	6.71851	0.0240021	0.231963	2.06115
ENSMUSG00000059070	Rpl18	19899	ribosomal protein L18	0.83829	0.838354	7.0266	0.024045	0.232059	1.78793
ENSMUSG00000028643	Svbp	69216	small vasohibin binding protein	-3.50702	-3.53465	1.66158	0.0240567	0.232059	-11.3689
ENSMUSG00000036377	C530008M17Rik	320827	RIKEN cDNA C530008M17 gene	-4.77885	-5.30132	0.840459	0.0240687	0.232059	-27.4523
ENSMUSG00000087469	Gm16142	102633324	predicted gene 16142	5.70686	6.37287	-0.883336	0.0240808	0.232059	52.2318
ENSMUSG00000046709	Mapk10	26414	mitogen-activated protein kinase 10	-6.40487	-1.44269e+08	0.537896	0.0241709	0.232761	-84.7342
ENSMUSG00000028602	Tnfrsf8	21941	tumor necrosis factor receptor superfamily, member 8	-5.39099	-1.44269e+08	-1.21482	0.0242225	0.233092	-41.9615
ENSMUSG00000036768	Kif15	209737	kinesin family member 15	2.14358	2.14652	3.49101	0.0242963	0.233379	4.41857
ENSMUSG00000051124	Gimap9	317758	GTPase, IMAP family member 9	-2.68325	-2.6941	2.2048	0.0242974	0.233379	-6.42301
ENSMUSG00000001985	Grik3	14807	glutamate receptor, ionotropic, kainate 3	-6.29804	-1.44269e+08	-0.813939	0.0243098	0.233379	-78.6862
ENSMUSG00000026836	Acvr1	11477	activin A receptor, type 1	-1.34379	-1.34406	5.96635	0.024326	0.233379	-2.53817
ENSMUSG00000026341	Actr3	74117	ARP3 actin-related protein 3	0.796485	0.796499	9.16118	0.0243388	0.233379	1.73686
ENSMUSG00000026110	Mgat4a	269181	mannoside acetylglucosaminyltransferase 4, isoenzyme A	-0.887327	-0.887345	9.14422	0.0243627	0.233443	-1.84975
ENSMUSG00000047797	Gjb1	14618	gap junction protein, beta 1	-6.04142	-1.44269e+08	-0.771175	0.0244072	0.233576	-65.8641
ENSMUSG00000012443	Kif11	16551	kinesin family member 11	2.07931	2.08084	3.75944	0.0244112	0.233576	4.22605
ENSMUSG00000035064	Eef2k	13631	eukaryotic elongation factor-2 kinase	-0.879626	-0.879701	7.17666	0.0245106	0.234361	-1.8399
ENSMUSG00000014418	Hps5	246694	HPS5, biogenesis of lysosomal organelles complex 2 subunit 2	0.972226	0.972358	6.2175	0.0245514	0.234406	1.96187
ENSMUSG00000049999	Ppp1r3d	228966	protein phosphatase 1, regulatory subunit 3D	-2.60204	-2.61328	2.20694	0.0245643	0.234406	-6.07144
ENSMUSG00000028362	Tnfsf8	21949	tumor necrosis factor (ligand) superfamily, member 8	2.24652	2.24804	3.95159	0.0245674	0.234406	4.74538
ENSMUSG00000048814	Lonrf2	381338	LON peptidase N-terminal domain and ring finger 2	-5.62256	-6.16705	0.127335	0.0246705	0.235122	-49.2673
ENSMUSG00000013997	Nit1	27045	nitrilase 1	-1.12964	-1.13009	4.93329	0.024683	0.235122	-2.18804
ENSMUSG00000032869	Psmf1	228769	proteasome (prosome, macropain) inhibitor subunit 1	-1.35702	-1.35776	4.71059	0.0246956	0.235122	-2.56155
ENSMUSG00000025270	Alas2	11656	aminolevulinic acid synthase 2, erythroid	-4.0111	-4.12169	0.0550815	0.0247121	0.235122	-16.1236
ENSMUSG00000032739	Pram1	378460	PML-RAR alpha-regulated adaptor molecule 1	2.20834	2.21303	3.06953	0.0248094	0.235881	4.62143
ENSMUSG00000011884	Gltp	56356	glycolipid transfer protein	0.964993	0.965118	6.26475	0.0250103	0.237625	1.95205
ENSMUSG00000024565	Sall3	20689	spalt like transcription factor 3	-0.920448	-0.920555	6.62348	0.0250674	0.238	-1.8927
ENSMUSG00000037526	Atg14	100504663	autophagy related 14	-1.24935	-1.25001	4.52397	0.0251854	0.238951	-2.37735
ENSMUSG00000095199	Zfp967	100303732	zinc finger protein 967	-6.55141	-1.44269e+08	-0.955945	0.0252139	0.238997	-93.7931
ENSMUSG00000025374	Nabp2	69917	nucleic acid binding protein 2	1.22438	1.22496	4.42047	0.0252328	0.238997	2.33655
ENSMUSG00000068959	Zfp619	70227	zinc finger protein 619	-1.51464	-1.51568	4.3115	0.0252436	0.238997	-2.85727
ENSMUSG00000093628	Gm20616	102638259	predicted gene 20616	-4.88657	-5.4102	0.0620143	0.025261	0.238997	-29.5803
ENSMUSG00000028641	P3h1	56401	prolyl 3-hydroxylase 1	-3.4558	-3.47631	2.12674	0.0253192	0.23938	-10.9724
ENSMUSG00000020953	Coch	12810	cochlin	-5.59537	-1.44269e+08	-0.387295	0.0253522	0.239524	-48.3476
ENSMUSG00000047108	Dnajb7	57755	DnaJ heat shock protein family (Hsp40) member B7	-3.45803	-3.50494	0.65145	0.0253926	0.239738	-10.9893
ENSMUSG00000020037	Rfx4	71137	regulatory factor X, 4 (influences HLA class II expression)	-5.47666	-1.44269e+08	0.392806	0.0254421	0.240038	-44.5285
ENSMUSG00000046916	Myct1	68632	myc target 1	8.02628	1.44269e+08	0.0552162	0.0255864	0.241194	260.706
ENSMUSG00000062007	Hsh2d	209488	hematopoietic SH2 domain containing	5.48672	6.1477	-0.870144	0.0256004	0.241194	44.8401
ENSMUSG00000060470	Adgrg3	54672	adhesion G protein-coupled receptor G3	3.10416	3.11569	1.84035	0.0256592	0.241544	8.59892
ENSMUSG00000040466	Blvrb	233016	biliverdin reductase B (flavin reductase (NADPH))	1.74337	1.7456	3.16797	0.0256909	0.241544	3.34816
ENSMUSG00000003418	St8sia6	241230	ST8 alpha-N-acetyl-neuraminide alpha-2,8-sialyltransferase 6	1.09937	1.09954	6.02498	0.0256912	0.241544	2.14261
ENSMUSG00000031605	Klhl2	77113	kelch-like 2, Mayven	1.49856	1.49923	4.59968	0.0258998	0.243075	2.82561
ENSMUSG00000067586	S1pr3	13610	sphingosine-1-phosphate receptor 3	-4.81196	-1.44269e+08	-0.516755	0.0259163	0.243075	-28.0896
ENSMUSG00000039031	Arhgap18	73910	Rho GTPase activating protein 18	1.32693	1.32726	5.48616	0.0259248	0.243075	2.50868
ENSMUSG00000020181	Nav3	260315	neuron navigator 3	-0.816621	-0.81665	8.33324	0.0259261	0.243075	-1.76128
ENSMUSG00000027993	Trim2	80890	tripartite motif-containing 2	-1.52337	-1.5236	6.50749	0.0260778	0.244328	-2.87462
ENSMUSG00000026342	Slc35f5	74150	solute carrier family 35, member F5	-1.42522	-1.42605	4.62072	0.0261791	0.245107	-2.68556
ENSMUSG00000008658	Rbfox1	268859	RNA binding protein, fox-1 homolog (C. elegans) 1	-2.27872	-2.28401	3.51813	0.0262425	0.24553	-4.85247
ENSMUSG00000026589	Sec16b	89867	SEC16 homolog B (S. cerevisiae)	-2.88948	-2.89882	2.31454	0.0262956	0.245857	-7.41004
ENSMUSG00000061815	Rufy4	435626	RUN and FYVE domain containing 4	6.51868	1.44269e+08	0.350064	0.026411	0.246588	91.6893
ENSMUSG00000001506	Col1a1	12842	collagen, type I, alpha 1	-4.83191	-1.44269e+08	-0.41642	0.0264161	0.246588	-28.4807
ENSMUSG00000029810	Tmem176b	65963	transmembrane protein 176B	0.91147	0.911514	7.66434	0.0264286	0.246588	1.88096
ENSMUSG00000056531	Ccdc18	73254	coiled-coil domain containing 18	-3.42058	-3.45637	1.03443	0.0264487	0.246605	-10.7077
ENSMUSG00000035473	Galm	319625	galactose mutarotase	-2.20087	-2.20433	3.42393	0.0265101	0.246683	-4.59757
ENSMUSG00000032251	Irak1bp1	65099	interleukin-1 receptor-associated kinase 1 binding protein 1	-4.18345	-4.45829	1.03015	0.0265222	0.246683	-18.1695
ENSMUSG00000024778	Fas	14102	Fas (TNF receptor superfamily member 6)	3.60266	3.64354	1.98734	0.0265406	0.246683	12.1481
ENSMUSG00000049723	Mmp12	17381	matrix metallopeptidase 12	0.959819	0.960008	5.91966	0.0265512	0.246683	1.94507
ENSMUSG00000042759	Apobr	171504	apolipoprotein B receptor	1.09415	1.09438	5.89956	0.0265618	0.246683	2.13487
ENSMUSG00000086593	Gm16548	100503816	predicted gene 16548	7.76056	1.44269e+08	0.1453	0.0265667	0.246683	216.851
ENSMUSG00000071528	Usmg5	66477	upregulated during skeletal muscle growth 5	1.65785	1.65967	3.33402	0.0265861	0.246693	3.15546
ENSMUSG00000027499	Pkia	18767	protein kinase inhibitor, alpha	-5.71743	-1.44269e+08	0.299686	0.0266533	0.247147	-52.6161
ENSMUSG00000079508	Apoo	68316	apolipoprotein O	-2.94108	-2.97709	1.98255	0.0266775	0.247202	-7.67984
ENSMUSG00000045237	1110012L19Rik	68618	RIKEN cDNA 1110012L19 gene	-2.78331	-2.8027	2.73552	0.026714	0.24737	-6.8843
ENSMUSG00000030982	9030624J02Rik	71517	RIKEN cDNA 9030624J02 gene	-0.972601	-0.972747	6.46069	0.0267398	0.247439	-1.96238
ENSMUSG00000035372	1810055G02Rik	72056	RIKEN cDNA 1810055G02 gene	2.81181	2.81991	2.14975	0.0267767	0.247567	7.02167
ENSMUSG00000055748	Gsdmc4	74548	gasdermin C4	-4.79538	-1.44269e+08	-0.704239	0.0267903	0.247567	-27.7686
ENSMUSG00000038612	Mcl1	17210	myeloid cell leukemia sequence 1	0.76064	0.760646	10.2532	0.0268309	0.247773	1.69424
ENSMUSG00000020431	Adcy1	432530	adenylate cyclase 1	6.12533	1.44269e+08	0.700993	0.0268637	0.247907	69.8086
ENSMUSG00000030319	Cand2	67088	cullin-associated and neddylation-dissociated 2 (putative)	-1.81818	-1.82104	3.28152	0.0269762	0.248774	-3.52636
ENSMUSG00000035165	Kcne3	57442	potassium voltage-gated channel, Isk-related subfamily, gene 3	5.38812	5.54815	0.467418	0.0270177	0.248987	41.878
ENSMUSG00000029054	Gabrd	14403	gamma-aminobutyric acid (GABA) A receptor, subunit delta	-5.33192	-1.44269e+08	-1.25218	0.0270802	0.249393	-40.2781
ENSMUSG00000033863	Klf9	16601	Kruppel-like factor 9	2.6741	2.67949	2.85992	0.0271855	0.250164	6.38239
ENSMUSG00000079076	Gm3086	100040999	RuvB-like protein 1 pseudogene	-4.99927	-5.52274	-1.07289	0.0272011	0.250164	-31.9839
ENSMUSG00000028718	Stil	20460	Scl/Tal1 interrupting locus	3.96723	3.99389	1.85821	0.027257	0.250508	15.6407
ENSMUSG00000058013	2019-09-11	52398	septin 11	1.18485	1.18519	5.5582	0.0274088	0.251575	2.2734
ENSMUSG00000092622	Khdc3	66991	KH domain containing 3, subcortical maternal complex member	-4.91529	-1.44269e+08	-0.291345	0.0274103	0.251575	-30.1751
ENSMUSG00000096573	1700009J07Rik	75188	RIKEN cDNA 1700009J07 gene	-4.26532	-4.78026	-0.425503	0.0274315	0.251598	-19.2304
ENSMUSG00000012428	Steap4	117167	STEAP family member 4	4.86731	4.88325	3.20326	0.0275025	0.251971	29.188
ENSMUSG00000046058	Eid2	386655	EP300 interacting inhibitor of differentiation 2	-2.6484	-2.66084	2.46994	0.0275094	0.251971	-6.26971
ENSMUSG00000025395	Prim1	19075	DNA primase, p49 subunit	2.53595	2.54009	2.91493	0.0275541	0.252041	5.7996
ENSMUSG00000057778	Cyb5d2	192986	cytochrome b5 domain containing 2	-1.17552	-1.17623	4.57381	0.0275544	0.252041	-2.25875
ENSMUSG00000051224	Tceanc	245695	transcription elongation factor A (SII) N-terminal and central domain containing	-2.31839	-2.32147	3.35284	0.0276464	0.25258	-4.98775
ENSMUSG00000058626	Capn11	268958	calpain 11	-5.88661	-6.18072	0.794163	0.0276679	0.25258	-59.1626
ENSMUSG00000045095	Magi1	14924	membrane associated guanylate kinase, WW and PDZ domain containing 1	-1.15632	-1.1568	5.50072	0.0276695	0.25258	-2.22888
ENSMUSG00000030102	Itpr1	16438	inositol 1,4,5-trisphosphate receptor 1	1.35609	1.35644	5.43687	0.0277204	0.252657	2.55991
ENSMUSG00000030055	Rab43	69834	RAB43, member RAS oncogene family	0.862755	0.862843	6.86633	0.027731	0.252657	1.81851
ENSMUSG00000025577	Cbx2	12416	chromobox 2	4.21003	4.22334	2.89333	0.0277341	0.252657	18.5073
ENSMUSG00000037563	Rps16	20055	ribosomal protein S16	1.4574	1.45862	3.55962	0.0277663	0.252733	2.74612
ENSMUSG00000051844	B230319C09Rik	320775	RIKEN cDNA B230319C09 gene	2.37615	2.38252	2.15966	0.0277799	0.252733	5.19149
ENSMUSG00000024736	Tmem132a	98170	transmembrane protein 132A	1.21283	1.21307	5.68622	0.0278329	0.252878	2.31792
ENSMUSG00000041729	Coro2b	235431	coronin, actin binding protein, 2B	3.7312	3.75079	1.84559	0.0278355	0.252878	13.2802
ENSMUSG00000022661	Cd200	17470	CD200 antigen	5.25143	5.29541	1.75931	0.027852	0.252878	38.0924
ENSMUSG00000073412	Lst1	16988	leukocyte specific transcript 1	1.32002	1.32104	4.26776	0.0280871	0.254842	2.49669
ENSMUSG00000078486	Perm1	74183	PPARGC1 and ESRR induced regulator, muscle 1	-3.93959	-4.02934	0.612726	0.0281124	0.254899	-15.3439
ENSMUSG00000006299	Aamp	227290	angio-associated migratory protein	-1.31949	-1.32028	4.55307	0.0281505	0.25493	-2.49579
ENSMUSG00000053559	Smagp	207818	small cell adhesion glycoprotein	1.63041	1.63122	4.38109	0.0281535	0.25493	3.09601
ENSMUSG00000022698	Naa50	72117	N(alpha)-acetyltransferase 50, NatE catalytic subunit	1.03755	1.0377	5.99223	0.028229	0.255442	2.05273
ENSMUSG00000060510	Zfp266	77519	zinc finger protein 266	-1.06264	-1.06279	6.32233	0.0282983	0.255898	-2.08875
ENSMUSG00000027955	Fam198b	68659	family with sequence similarity 198, member B	3.39793	3.40815	2.03337	0.0283185	0.255909	10.5409
ENSMUSG00000039683	Sdk1	330222	sidekick cell adhesion molecule 1	-1.52215	-1.52326	4.33023	0.0283955	0.256199	-2.87219
ENSMUSG00000049119	Fam110b	242297	family with sequence similarity 110, member B	5.00394	5.09191	1.24645	0.0284028	0.256199	32.0875
ENSMUSG00000086638	4930405A21Rik	74846	RIKEN cDNA 4930405A21 gene	-5.22292	-1.44269e+08	-0.577441	0.028446	0.256199	-37.3471
ENSMUSG00000098022	Zfp82	330502	zinc finger protein 82	-3.38978	-3.40997	2.54164	0.0284567	0.256199	-10.4816
ENSMUSG00000028469	Npr2	230103	natriuretic peptide receptor 2	-5.32409	-1.44269e+08	-0.372309	0.0284605	0.256199	-40.0598
ENSMUSG00000028639	Ybx1	22608	Y box protein 1	0.855771	0.855814	7.65921	0.0284644	0.256199	1.80973
ENSMUSG00000029380	Cxcl1	14825	chemokine (C-X-C motif) ligand 1	5.06768	5.73044	1.34691	0.0285149	0.256482	33.537
ENSMUSG00000052776	Oas1a	246730	2'-5' oligoadenylate synthetase 1A	1.42827	1.42945	3.51445	0.0286013	0.257088	2.69123
ENSMUSG00000027843	Ptpn22	19260	protein tyrosine phosphatase, non-receptor type 22 (lymphoid)	2.13428	2.13543	4.74908	0.0286755	0.257259	4.39017
ENSMUSG00000055639	Dach1	13134	dachshund family transcription factor 1	3.80847	3.8326	1.26499	0.0286832	0.257259	14.0108
ENSMUSG00000071713	Csf2rb	12983	colony stimulating factor 2 receptor, beta, low-affinity (granulocyte-macrophage)	0.807334	0.807367	7.9324	0.0287052	0.257259	1.74997
ENSMUSG00000000305	Cdh4	12561	cadherin 4	-5.5639	-1.44269e+08	-0.593204	0.0287082	0.257259	-47.3045
ENSMUSG00000024406	Pou5f1	18999	POU domain, class 5, transcription factor 1	4.24865	4.44375	-0.644824	0.0287357	0.257259	19.0095
ENSMUSG00000037855	Zfp365	216049	zinc finger protein 365	5.33627	5.53328	0.359162	0.0287498	0.257259	40.3995
ENSMUSG00000024006	Stk38	106504	serine/threonine kinase 38	1.01517	1.01526	6.88281	0.0287727	0.257259	2.02115
ENSMUSG00000020644	Id2	15902	inhibitor of DNA binding 2	1.24937	1.24968	5.69342	0.0287728	0.257259	2.37738
ENSMUSG00000033644	Piwil2	57746	piwi-like RNA-mediated gene silencing 2	5.16181	5.53333	1.48299	0.0288792	0.257963	35.798
ENSMUSG00000085081	Rptoros	319454	regulatory associated protein of MTOR, complex 1, opposite strand	-2.40985	-2.42973	2.05382	0.0289073	0.257963	-5.31418
ENSMUSG00000030432	Rpl28	19943	ribosomal protein L28	1.05025	1.05067	4.69774	0.0289088	0.257963	2.07089
ENSMUSG00000036826	Igflr1	101883	IGF-like family receptor 1	4.27919	4.32784	1.02989	0.0290131	0.258723	19.4163
ENSMUSG00000029775	Klhdc10	76788	kelch domain containing 10	-0.992606	-0.992814	5.92633	0.0291756	0.26	-1.98978
ENSMUSG00000042155	Klhl23	277396	kelch-like 23	-2.40773	-2.4107	4.21334	0.0293367	0.261263	-5.30637
ENSMUSG00000047710	Champ1	101994	chromosome alignment maintaining phosphoprotein 1	-1.1688	-1.16917	5.4691	0.0295017	0.262225	-2.24824
ENSMUSG00000022475	Hdac7	56233	histone deacetylase 7	2.62798	2.63959	1.66164	0.0295022	0.262225	6.1816
ENSMUSG00000020061	Mybpc1	109272	myosin binding protein C, slow-type	-5.84883	-1.44269e+08	-0.65693	0.0295029	0.262225	-57.6334
ENSMUSG00000052698	Tln2	70549	talin 2	-1.02453	-1.02468	6.34556	0.0295524	0.262491	-2.03429
ENSMUSG00000017493	Igfbp4	16010	insulin-like growth factor binding protein 4	1.20511	1.20542	5.40304	0.0296566	0.262935	2.30555
ENSMUSG00000050493	Fam167b	230766	family with sequence similarity 167, member B	-2.71762	-2.72804	2.7244	0.029661	0.262935	-6.57788
ENSMUSG00000031023	Akip1	57373	A kinase (PRKA) interacting protein 1	-2.68536	-2.69685	2.89807	0.0296739	0.262935	-6.43242
ENSMUSG00000097276	4930525G20Rik	320163	RIKEN cDNA 4930525G20 gene	2.51481	2.51825	2.65586	0.0296802	0.262935	5.71521
ENSMUSG00000010277	2610507B11Rik	72503	RIKEN cDNA 2610507B11 gene	0.901693	0.901728	8.08875	0.0297193	0.263108	1.86826
ENSMUSG00000021198	Unc79	217843	unc-79 homolog (C. elegans)	-2.80422	-2.81997	2.30652	0.0297585	0.263283	-6.9848
ENSMUSG00000020577	Tspan13	66109	tetraspanin 13	-0.938637	-0.93875	6.5576	0.0298382	0.263664	-1.91672
ENSMUSG00000010803	Gabra1	14394	gamma-aminobutyric acid (GABA) A receptor, subunit alpha 1	5.51075	5.7688	-0.312554	0.0298407	0.263664	45.5932
ENSMUSG00000030117	Gdf3	14562	growth differentiation factor 3	3.05345	3.07916	1.33485	0.0299066	0.264002	8.30194
ENSMUSG00000083012	Fam220a	67238	family with sequence similarity 220, member A	-3.88428	-4.00995	0.855887	0.029918	0.264002	-14.7668
ENSMUSG00000036972	Zic4	22774	zinc finger protein of the cerebellum 4	-5.88944	-1.44269e+08	-0.916685	0.0299491	0.264103	-59.2785
ENSMUSG00000028127	Abcd3	19299	ATP-binding cassette, sub-family D (ALD), member 3	-0.938355	-0.938513	6.13038	0.029972	0.264133	-1.91634
ENSMUSG00000000197	Nalcn	338370	sodium leak channel, non-selective	-5.39362	-1.44269e+08	-1.52458	0.0300095	0.264291	-42.0378
ENSMUSG00000060402	Chst8	68947	carbohydrate (N-acetylgalactosamine 4-0) sulfotransferase 8	-2.22036	-2.22493	3.08588	0.0300404	0.264391	-4.6601
ENSMUSG00000097387	4930563E18Rik	75370	RIKEN cDNA 4930563E18 gene	-5.88961	-1.44269e+08	-1.1429	0.0301001	0.264662	-59.2856
ENSMUSG00000070604	Vsig10l	75690	V-set and immunoglobulin domain containing 10 like	-2.43971	-2.44568	3.0736	0.0301294	0.264662	-5.42534
ENSMUSG00000033542	Arhgef5	54324	Rho guanine nucleotide exchange factor (GEF) 5	2.72796	2.73372	3.22062	0.03013	0.264662	6.62517
ENSMUSG00000037321	Tap1	21354	transporter 1, ATP-binding cassette, sub-family B (MDR/TAP)	1.07497	1.07524	5.39683	0.0301834	0.264814	2.10668
ENSMUSG00000042842	Serpinb6b	20708	serine (or cysteine) peptidase inhibitor, clade B, member 6b	5.34753	5.50569	0.323864	0.030216	0.264814	40.7161
ENSMUSG00000021867	Tmem254b	100039257	transmembrane protein 254b	-3.35594	-3.40014	1.12155	0.0302289	0.264814	-10.2386
ENSMUSG00000072676	Tmem254a	66039	transmembrane protein 254a	-3.35594	-3.40014	1.12155	0.0302289	0.264814	-10.2386
ENSMUSG00000035337	Uchl4	93841	ubiquitin carboxyl-terminal esterase L4	2.04577	2.04989	2.56976	0.0302454	0.264814	4.12894
ENSMUSG00000024530	Prelid3a	225655	PRELI domain containing 3A	3.46876	3.48122	2.14975	0.0302889	0.264992	11.0713
ENSMUSG00000028443	Nudt2	66401	nudix (nucleoside diphosphate linked moiety X)-type motif 2	2.8756	2.88466	2.28442	0.030305	0.264992	7.33908
ENSMUSG00000041144	Dnah7b	227058	dynein, axonemal, heavy chain 7B	-5.1626	-1.44269e+08	0.033353	0.0304143	0.265776	-35.8176
ENSMUSG00000047766	Lrrc49	102747	leucine rich repeat containing 49	3.3004	3.31916	1.56886	0.0305004	0.266356	9.85186
ENSMUSG00000030583	Sipa1l3	74206	signal-induced proliferation-associated 1 like 3	1.02616	1.0264	5.36347	0.030569	0.266783	2.0366
ENSMUSG00000021756	Il6st	16195	interleukin 6 signal transducer	-0.840063	-0.840073	9.90443	0.0307788	0.26844	-1.79013
ENSMUSG00000051335	Gfod1	328232	glucose-fructose oxidoreductase domain containing 1	3.16616	3.1877	1.41102	0.0309392	0.269664	8.97653
ENSMUSG00000023943	Sult1c1	20888	sulfotransferase family, cytosolic, 1C, member 1	5.77803	1.44269e+08	-0.595192	0.0310183	0.27018	54.8732
ENSMUSG00000035027	Map2k2	26396	mitogen-activated protein kinase kinase 2	-1.17858	-1.17948	4.16279	0.0311334	0.271007	-2.26353
ENSMUSG00000078521	Aunip	69885	aurora kinase A and ninein interacting protein	-5.83536	-1.44269e+08	-1.41211	0.0311994	0.271406	-57.0977
ENSMUSG00000022449	Adamts20	223838	a disintegrin-like and metallopeptidase (reprolysin type) with thrombospondin type 1 motif, 20	6.12786	1.44269e+08	-1.18285	0.0313039	0.27214	69.9311
ENSMUSG00000075571	Defb30	73670	defensin beta 30	-6.01795	-1.44269e+08	-1.4045	0.0314476	0.273152	-64.8012
ENSMUSG00000020846	Rflnb	76566	refilin B	2.4179	2.42117	2.63021	0.0314607	0.273152	5.34394
ENSMUSG00000078429	Ctdsp2	52468	CTD (carboxy-terminal domain, RNA polymerase II, polypeptide A) small phosphatase 2	0.911134	0.911189	7.39346	0.0315346	0.273617	1.88052
ENSMUSG00000020601	Trib2	217410	tribbles pseudokinase 2	-4.67591	-4.97233	-0.0386644	0.0315896	0.273919	-25.5617
ENSMUSG00000031517	Gpm6a	234267	glycoprotein m6a	-2.31096	-2.31731	3.40362	0.0317876	0.275336	-4.96212
ENSMUSG00000025812	Pard3	93742	par-3 family cell polarity regulator	-5.7045	-1.44269e+08	-0.402955	0.0317939	0.275336	-52.1465
ENSMUSG00000028629	Exo5	73172	exonuclease 5	-2.73105	-2.73603	2.99628	0.0318707	0.275769	-6.63937
ENSMUSG00000032555	Topbp1	235559	topoisomerase (DNA) II binding protein 1	0.951467	0.951653	5.76165	0.031898	0.275769	1.93384
ENSMUSG00000037894	H2afz	51788	H2A histone family, member Z	0.828068	0.82811	7.58937	0.0319115	0.275769	1.77531
ENSMUSG00000030672	Mylpf	17907	myosin light chain, phosphorylatable, fast skeletal muscle	-5.54457	-1.44269e+08	-0.470367	0.0319256	0.275769	-46.6747
ENSMUSG00000066129	Kndc1	76484	kinase non-catalytic C-lobe domain (KIND) containing 1	-4.82255	-5.36013	-0.0898843	0.0319892	0.276142	-28.2964
ENSMUSG00000045031	Cetn4	207175	centrin 4	2.74371	2.75818	1.44475	0.0320654	0.276623	6.69793
ENSMUSG00000097413	A830052D11Rik	402767	RIKEN cDNA A830052D11 gene	-3.54963	-3.62924	0.3944	0.0321098	0.276793	-11.7097
ENSMUSG00000010476	Ebf3	13593	early B cell factor 3	-1.23086	-1.23102	6.66183	0.0321261	0.276793	-2.34708
ENSMUSG00000034959	Rubcnl	271221	RUN and cysteine rich domain containing beclin 1 interacting protein like	-1.19996	-1.20041	4.96503	0.0321562	0.276846	-2.29734
ENSMUSG00000027655	Dhx35	71715	DEAH (Asp-Glu-Ala-His) box polypeptide 35	1.49793	1.4986	4.35441	0.0321733	0.276846	2.82437
ENSMUSG00000024534	Sncaip	67847	synuclein, alpha interacting protein (synphilin)	-1.52578	-1.52672	5.2161	0.0322176	0.277051	-2.87943
ENSMUSG00000032537	Ephb1	270190	Eph receptor B1	-5.4896	-1.44269e+08	-0.752834	0.0322737	0.277357	-44.9298
ENSMUSG00000072964	Bhlhb9	70237	basic helix-loop-helix domain containing, class B9	-1.84104	-1.84315	4.12031	0.0323281	0.277639	-3.58268
ENSMUSG00000046603	Tcaim	382117	T cell activation inhibitor, mitochondrial	-1.72706	-1.73007	3.10305	0.0323477	0.277639	-3.31051
ENSMUSG00000029177	Cenpa	12615	centromere protein A	2.7169	2.72267	3.2349	0.0323707	0.27766	6.57461
ENSMUSG00000036902	Neto2	74513	neuropilin (NRP) and tolloid (TLL)-like 2	4.11249	4.13413	1.96109	0.0324162	0.277874	17.2975
ENSMUSG00000003477	Inmt	21743	indolethylamine N-methyltransferase	5.15085	5.8144	-1.14353	0.032441	0.277876	35.5272
ENSMUSG00000039519	Cyp7b1	13123	cytochrome P450, family 7, subfamily b, polypeptide 1	-5.06733	-1.44269e+08	-0.63776	0.0324726	0.277876	-33.5289
ENSMUSG00000020950	Foxg1	15228	forkhead box G1	-5.56936	-1.44269e+08	0.20832	0.0324783	0.277876	-47.4836
ENSMUSG00000026173	Plcd4	18802	phospholipase C, delta 4	-3.34703	-3.46009	0.0231644	0.0326022	0.27876	-10.1755
ENSMUSG00000041707	1810011H11Rik	69069	RIKEN cDNA 1810011H11 gene	-1.16892	-1.16936	5.28839	0.0327918	0.280146	-2.24843
ENSMUSG00000013698	Pea15a	18611	phosphoprotein enriched in astrocytes 15A	0.890726	0.890777	7.69395	0.0328058	0.280146	1.85411
ENSMUSG00000022893	Adamts1	11504	a disintegrin-like and metallopeptidase (reprolysin type) with thrombospondin type 1 motif, 1	1.11251	1.11256	8.16104	0.0328465	0.280316	2.16222
ENSMUSG00000048497	Mmgt2	216829	membrane magnesium transporter 2	-1.61586	-1.6174	3.64691	0.0328822	0.280444	-3.06495
ENSMUSG00000060424	Pantr1	66297	POU domain, class 3, transcription factor 3 adjacent noncoding transcript 1	5.67392	6.34978	-0.846532	0.0329958	0.281235	51.0528
ENSMUSG00000031786	Drc7	330830	dynein regulatory complex subunit 7	-5.45551	-1.44269e+08	-1.07704	0.0331	0.281781	-43.8807
ENSMUSG00000041460	Cacna2d4	319734	calcium channel, voltage-dependent, alpha 2/delta subunit 4	-5.80448	-1.44269e+08	-1.1539	0.03311	0.281781	-55.8886
ENSMUSG00000028030	Tbck	271981	TBC1 domain containing kinase	-1.17636	-1.17666	5.79606	0.0331225	0.281781	-2.26006
ENSMUSG00000024640	Psat1	107272	phosphoserine aminotransferase 1	-1.1796	-1.17995	5.42867	0.0332506	0.282693	-2.26514
ENSMUSG00000045672	Col27a1	373864	collagen, type XXVII, alpha 1	-0.921564	-0.921604	8.04588	0.0334342	0.284075	-1.89417
ENSMUSG00000027699	Ect2	13605	ect2 oncogene	2.9338	2.94631	1.9823	0.0335046	0.28425	7.6412
ENSMUSG00000031495	Cd209d	170779	CD209d antigen	4.38456	4.41685	1.93318	0.0335146	0.28425	20.8874
ENSMUSG00000029581	Fscn1	14086	fascin actin-bundling protein 1	-1.04875	-1.04883	7.1305	0.0335195	0.28425	-2.06873
ENSMUSG00000041343	Ankrd42	73845	ankyrin repeat domain 42	-2.97712	-3.03543	0.786609	0.0335391	0.28425	-7.87414
ENSMUSG00000008540	Mgst1	56615	microsomal glutathione S-transferase 1	2.36798	2.37395	3.182	0.0336582	0.285078	5.16217
ENSMUSG00000022246	Rai14	75646	retinoic acid induced 14	2.87143	2.87753	3.17045	0.0336789	0.285078	7.3179
ENSMUSG00000045328	Cenpe	229841	centromere protein E	2.08321	2.08561	3.79965	0.0337199	0.285246	4.23748
ENSMUSG00000055044	Pdlim1	54132	PDZ and LIM domain 1 (elfin)	4.10379	4.12591	1.62317	0.0338407	0.285974	17.1934
ENSMUSG00000079084	Ccdc82	66396	coiled-coil domain containing 82	1.20764	1.20802	5.56826	0.0338585	0.285974	2.3096
ENSMUSG00000092274	Neat1	66961	nuclear paraspeckle assembly transcript 1 (non-protein coding)	1.07773	1.07774	10.1843	0.0338884	0.285974	2.11072
ENSMUSG00000029477	Morn3	74890	MORN repeat containing 3	-3.53999	-3.82415	-0.721236	0.0338908	0.285974	-11.6317
ENSMUSG00000003528	Slc25a1	13358	solute carrier family 25 (mitochondrial carrier, citrate transporter), member 1	-1.36744	-1.36923	3.44841	0.0339937	0.286633	-2.58012
ENSMUSG00000018217	Pmp22	18858	peripheral myelin protein 22	-0.781259	-0.781278	8.95257	0.0340392	0.286633	-1.71863
ENSMUSG00000024350	Dnajc18	76594	DnaJ heat shock protein family (Hsp40) member C18	-1.18916	-1.18936	6.23772	0.0340485	0.286633	-2.28021
ENSMUSG00000022040	Ephx2	13850	epoxide hydrolase 2, cytoplasmic	-5.45677	-1.44269e+08	-1.13443	0.0340537	0.286633	-43.919
ENSMUSG00000018509	Cenpv	73139	centromere protein V	-2.95711	-2.99615	0.871676	0.0341396	0.287016	-7.76565
ENSMUSG00000056737	Capg	12332	capping protein (actin filament), gelsolin-like	1.72303	1.72417	4.18543	0.0341418	0.287016	3.30129
ENSMUSG00000028057	Rit1	19769	Ras-like without CAAX 1	-1.67695	-1.67905	3.57739	0.0343095	0.288247	-3.19752
ENSMUSG00000030220	Arhgdib	11857	Rho, GDP dissociation inhibitor (GDI) beta	0.783873	0.783887	9.16532	0.0343846	0.288698	1.72175
ENSMUSG00000055305	Zfp93	22755	zinc finger protein 93	-3.67972	-3.71903	1.50202	0.0344475	0.289009	-12.8147
ENSMUSG00000021590	Spata9	75571	spermatogenesis associated 9	-4.11518	-4.64373	-0.474112	0.0344644	0.289009	-17.3298
ENSMUSG00000058655	Eif4b	75705	eukaryotic translation initiation factor 4B	0.863418	0.863454	8.00198	0.0345883	0.289867	1.81934
ENSMUSG00000050271	Prag1	244418	PEAK1 related kinase activating pseudokinase 1	-1.02524	-1.02554	5.26608	0.0346259	0.290002	-2.03529
ENSMUSG00000078607	1810010H24Rik	69066	RIKEN cDNA 1810010H24 gene	-4.13174	-4.65936	-0.486023	0.034719	0.290602	-17.5299
ENSMUSG00000027983	Cyp2u1	71519	cytochrome P450, family 2, subfamily u, polypeptide 1	-3.95289	-4.46171	-0.979765	0.0348562	0.29157	-15.486
ENSMUSG00000022722	Arl6	56297	ADP-ribosylation factor-like 6	-3.69867	-3.7298	1.93434	0.0348995	0.291588	-12.984
ENSMUSG00000016933	Plcg1	18803	phospholipase C, gamma 1	-0.938295	-0.938439	6.25234	0.0349016	0.291588	-1.91626
ENSMUSG00000072082	Ccnf	12449	cyclin F	2.85717	2.88393	0.713499	0.0349347	0.291684	7.24593
ENSMUSG00000004270	Lpcat3	14792	lysophosphatidylcholine acyltransferase 3	-0.998113	-0.998223	6.66383	0.0349609	0.291723	-1.99739
ENSMUSG00000027400	Pdyn	18610	prodynorphin	-5.71213	-1.44269e+08	-1.1405	0.0350097	0.29195	-52.4231
ENSMUSG00000030147	Clec4b1	69810	C-type lectin domain family 4, member b1	3.96431	4.0142	1.98102	0.0350998	0.29252	15.6091
ENSMUSG00000047496	Rnf152	320311	ring finger protein 152	-4.97141	-1.44269e+08	-0.344262	0.0351249	0.292548	-31.372
ENSMUSG00000028766	Alpl	11647	alkaline phosphatase, liver/bone/kidney	-3.49345	-3.60134	-0.398239	0.0351981	0.292977	-11.2625
ENSMUSG00000027995	Tlr2	24088	toll-like receptor 2	0.884988	0.885043	7.4732	0.0352621	0.293268	1.84675
ENSMUSG00000022075	Rhobtb2	246710	Rho-related BTB domain containing 2	-1.72013	-1.72251	3.66599	0.0352764	0.293268	-3.29466
ENSMUSG00000031320	Rps4x	20102	ribosomal protein S4, X-linked	0.748237	0.74825	9.12931	0.0354214	0.294281	1.67974
ENSMUSG00000025889	Snca	20617	synuclein, alpha	-5.44863	-1.44269e+08	0.13499	0.0354419	0.294281	-43.6717
ENSMUSG00000079396	LOC100861615	100861615	alpha takusan-like	-1.54887	-1.55177	2.971	0.0354752	0.294377	-2.92588
ENSMUSG00000026827	Gpd2	14571	glycerol phosphate dehydrogenase 2, mitochondrial	1.54116	1.54188	4.7683	0.0355302	0.294652	2.91029
ENSMUSG00000037544	Dlgap5	218977	DLG associated protein 5	1.92986	1.93217	2.93365	0.035597	0.294887	3.81019
ENSMUSG00000042677	Zc3h12a	230738	zinc finger CCCH type containing 12A	1.39669	1.39801	3.43333	0.0356263	0.294887	2.63298
ENSMUSG00000020658	Efr3b	668212	EFR3 homolog B	2.79162	2.79987	2.80265	0.0356583	0.294887	6.92408
ENSMUSG00000028558	Calr4	108802	calreticulin 4	6.53879	1.44269e+08	-0.870882	0.0356661	0.294887	92.9764
ENSMUSG00000056498	Tmem154	320782	transmembrane protein 154	1.48601	1.48682	4.17581	0.0356678	0.294887	2.80113
ENSMUSG00000087354	4930404I05Rik	67394	RIKEN cDNA 4930404I05 gene	2.27744	2.2792	3.66606	0.0357165	0.295109	4.84818
ENSMUSG00000021494	Ddx41	72935	DEAD (Asp-Glu-Ala-Asp) box polypeptide 41	1.42894	1.42955	4.45506	0.0357645	0.295325	2.69248
ENSMUSG00000026012	Cd28	12487	CD28 antigen	3.01479	3.02642	2.72735	0.0358082	0.295335	8.08245
ENSMUSG00000017929	B4galt5	56336	UDP-Gal:betaGlcNAc beta 1,4-galactosyltransferase, polypeptide 5	1.127	1.12728	5.65919	0.0358305	0.295335	2.18404
ENSMUSG00000037944	Ccr7	12775	chemokine (C-C motif) receptor 7	4.66446	1.44269e+08	-1.04942	0.0358314	0.295335	25.3596
ENSMUSG00000049321	Zfp2	22678	zinc finger protein 2	-2.08073	-2.08417	3.59313	0.0358898	0.295421	-4.2302
ENSMUSG00000010136	Pifo	100503311	primary cilia formation	-5.66434	-1.44269e+08	-1.29632	0.035906	0.295421	-50.715
ENSMUSG00000029392	Rilpl1	75695	Rab interacting lysosomal protein-like 1	-0.953736	-0.953929	6.00064	0.0359074	0.295421	-1.93688
ENSMUSG00000022584	Ly6c2	100041546	lymphocyte antigen 6 complex, locus C2	2.15488	2.15781	2.73632	0.0359978	0.295883	4.4533
ENSMUSG00000037709	Fam13a	58909	family with sequence similarity 13, member A	-2.73825	-2.74931	2.8367	0.0360147	0.295883	-6.6726
ENSMUSG00000022219	Cideb	12684	cell death-inducing DNA fragmentation factor, alpha subunit-like effector B	4.48378	4.62112	-0.597541	0.036035	0.295883	22.3744
ENSMUSG00000062683	Atp5g2	67942	ATP synthase, H+ transporting, mitochondrial F0 complex, subunit C2 (subunit 9)	5.87468	1.44269e+08	-0.940805	0.0360512	0.295883	58.6751
ENSMUSG00000032589	Bsn	12217	bassoon	-1.83165	-1.83456	3.74024	0.0361092	0.296156	-3.55944
ENSMUSG00000025324	Atp10a	11982	ATPase, class V, type 10A	3.19376	3.2047	1.77166	0.0361284	0.296156	9.14993
ENSMUSG00000021022	Ppp2r3c	59032	protein phosphatase 2, regulatory subunit B'', gamma	-1.44056	-1.44201	4.13765	0.036159	0.296228	-2.71427
ENSMUSG00000035582	Gdpd4	233537	glycerophosphodiester phosphodiesterase domain containing 4	-5.92295	-1.44269e+08	-0.969592	0.0362002	0.296385	-60.6714
ENSMUSG00000042821	Snai1	20613	snail family zinc finger 1	5.12996	5.791	-0.911459	0.0362636	0.296569	35.0165
ENSMUSG00000020321	Mdh1	17449	malate dehydrogenase 1, NAD (soluble)	-0.90666	-0.906824	6.23619	0.0362667	0.296569	-1.8747
ENSMUSG00000022358	Fbxo32	67731	F-box protein 32	-1.32791	-1.32983	3.48072	0.0363146	0.296703	-2.51039
ENSMUSG00000024436	Mrps18b	66973	mitochondrial ribosomal protein S18B	-1.81264	-1.81643	3.31856	0.036327	0.296703	-3.51285
ENSMUSG00000051147	Nat2	17961	N-acetyltransferase 2 (arylamine N-acetyltransferase)	-1.58985	-1.59255	3.2247	0.0364419	0.297462	-3.01019
ENSMUSG00000029447	Cct6a	12466	chaperonin containing Tcp1, subunit 6a (zeta)	-1.04853	-1.04904	4.9279	0.0364686	0.2975	-2.06843
ENSMUSG00000024217	Snrpc	20630	U1 small nuclear ribonucleoprotein C	-1.06769	-1.06805	5.17726	0.0366155	0.298359	-2.09608
ENSMUSG00000032841	Prr5l	72446	proline rich 5 like	1.46472	1.46574	3.83297	0.0366213	0.298359	2.76011
ENSMUSG00000028081	Rps3a1	20091	ribosomal protein S3A1	0.814404	0.814423	8.83015	0.0366402	0.298359	1.75857
ENSMUSG00000075478	Slitrk1	76965	SLIT and NTRK-like family, member 1	-5.57865	-1.44269e+08	-0.929557	0.0366999	0.298665	-47.7904
ENSMUSG00000039270	Megf9	230316	multiple EGF-like-domains 9	1.12308	1.1234	5.49639	0.0369074	0.300173	2.17811
ENSMUSG00000031284	Pak3	18481	p21 protein (Cdc42/Rac)-activated kinase 3	5.6738	1.44269e+08	-0.98693	0.0369604	0.300423	51.0486
ENSMUSG00000022231	Sema5a	20356	sema domain, seven thrombospondin repeats (type 1 and type 1-like), transmembrane domain (TM) and short cytoplasmic domain, (semaphorin) 5A	-5.69919	-1.44269e+08	0.192741	0.0369965	0.300535	-51.9551
ENSMUSG00000030098	Grip2	243547	glutamate receptor interacting protein 2	4.66502	4.86713	-0.484395	0.0370294	0.300622	25.3694
ENSMUSG00000075324	Fign	60344	fidgetin	-5.53908	-1.44269e+08	-0.541606	0.0370637	0.300659	-46.4974
ENSMUSG00000050428	Fbxo46	243867	F-box protein 46	-1.93342	-1.93906	2.49584	0.0370785	0.300659	-3.81959
ENSMUSG00000026883	Dab2ip	69601	disabled 2 interacting protein	2.21581	2.22206	2.18583	0.0372298	0.301704	4.64543
ENSMUSG00000018750	Zbtb4	75580	zinc finger and BTB domain containing 4	-0.817805	-0.817892	6.81856	0.0374005	0.302701	-1.76272
ENSMUSG00000074345	Tnfaip8l3	244882	tumor necrosis factor, alpha-induced protein 8-like 3	-6.10296	-1.44269e+08	-1.12538	0.0374266	0.302701	-68.7345
ENSMUSG00000032311	Nrg4	83961	neuregulin 4	3.00711	3.01462	2.2264	0.0374643	0.302701	8.03953
ENSMUSG00000019948	Actr6	67019	ARP6 actin-related protein 6	-2.20749	-2.21209	3.39648	0.0374684	0.302701	-4.61872
ENSMUSG00000038248	Sobp	109205	sine oculis binding protein	-5.30297	-1.44269e+08	-1.5038	0.0374819	0.302701	-39.4779
ENSMUSG00000089996	Tmsb15b2	100034363	thymosin beta 15b2	-4.4876	-1.44269e+08	-0.506609	0.0375061	0.302701	-22.4338
ENSMUSG00000030087	Klf15	66277	Kruppel-like factor 15	-4.16221	-4.67385	0.0805697	0.0375219	0.302701	-17.904
ENSMUSG00000022106	Rcbtb2	105670	regulator of chromosome condensation (RCC1) and BTB (POZ) domain containing protein 2	-0.864442	-0.864509	7.34438	0.0375321	0.302701	-1.82064
ENSMUSG00000059883	Irak4	266632	interleukin-1 receptor-associated kinase 4	1.05146	1.05164	5.87696	0.0376638	0.303581	2.07263
ENSMUSG00000005824	Tnfsf14	50930	tumor necrosis factor (ligand) superfamily, member 14	5.21243	5.59094	-0.618769	0.0377011	0.303701	37.0765
ENSMUSG00000057530	Ece1	230857	endothelin converting enzyme 1	1.08795	1.08817	5.42896	0.0377429	0.303856	2.12572
ENSMUSG00000037664	Cdkn1c	12577	cyclin-dependent kinase inhibitor 1C (P57)	-2.49111	-2.49991	2.61174	0.0378623	0.304636	-5.62211
ENSMUSG00000037003	Tns2	209039	tensin 2	3.86622	3.88565	1.65711	0.0378992	0.304751	14.583
ENSMUSG00000040054	Baz2a	116848	bromodomain adjacent to zinc finger domain, 2A	0.891922	0.891994	6.9737	0.0380754	0.305985	1.85565
ENSMUSG00000058546	Rpl23a	268449	ribosomal protein L23A	0.804859	0.804909	7.35927	0.0382431	0.30715	1.74697
ENSMUSG00000021259	Cyp46a1	13116	cytochrome P450, family 46, subfamily a, polypeptide 1	-3.58126	-3.66089	0.469284	0.0382864	0.307315	-11.9692
ENSMUSG00000007030	Vwa7	27762	von Willebrand factor A domain containing 7	-3.31128	-3.39111	0.367662	0.0384401	0.308257	-9.92649
ENSMUSG00000029822	Osbpl3	71720	oxysterol binding protein-like 3	1.24544	1.24593	5.3576	0.0384493	0.308257	2.37091
ENSMUSG00000041736	Tspo	12257	translocator protein	1.7914	1.79449	2.73489	0.0386634	0.309408	3.46149
ENSMUSG00000034247	Plekhm1	353047	pleckstrin homology domain containing, family M (with RUN domain) member 1	0.976996	0.977122	6.3267	0.0386794	0.309408	1.96836
ENSMUSG00000037287	Tbcel	272589	tubulin folding cofactor E-like	-1.37012	-1.37108	4.55654	0.0386847	0.309408	-2.58492
ENSMUSG00000060183	Cxcl11	56066	chemokine (C-X-C motif) ligand 11	5.89695	6.5667	-0.64511	0.0386986	0.309408	59.5879
ENSMUSG00000040035	Disp2	214240	dispatched RND tramsporter family member 2	4.55655	4.81068	-0.827568	0.0387076	0.309408	23.5319
ENSMUSG00000044206	Vsig4	278180	V-set and immunoglobulin domain containing 4	5.14626	5.80982	-0.169936	0.038953	0.311186	35.4143
ENSMUSG00000045038	Prkce	18754	protein kinase C, epsilon	-1.26471	-1.26513	5.33777	0.0390046	0.311308	-2.40279
ENSMUSG00000064147	Rab44	442827	RAB44, member RAS oncogene family	3.03427	3.04824	1.88255	0.0390314	0.311308	8.1923
ENSMUSG00000049807	Arhgap23	58996	Rho GTPase activating protein 23	2.20686	2.20953	4.33482	0.0390374	0.311308	4.61669
ENSMUSG00000036095	Dgkb	217480	diacylglycerol kinase, beta	-4.25404	-4.52966	0.0717216	0.0391168	0.311639	-19.0807
ENSMUSG00000074272	Ceacam1	26365	carcinoembryonic antigen-related cell adhesion molecule 1	0.996845	0.996936	7.01066	0.0391251	0.311639	1.99563
ENSMUSG00000023019	Gpd1	14555	glycerol-3-phosphate dehydrogenase 1 (soluble)	-2.52681	-2.53153	3.123	0.0392833	0.312669	-5.76295
ENSMUSG00000030796	Tead2	21677	TEA domain family member 2	-3.28273	-3.37135	0.15552	0.0393133	0.312669	-9.73198
ENSMUSG00000023903	Mmp25	240047	matrix metallopeptidase 25	2.85325	2.86178	2.45191	0.0393239	0.312669	7.22628
ENSMUSG00000038059	Smim3	106878	small integral membrane protein 3	1.26336	1.26415	4.57565	0.0393759	0.312898	2.40054
ENSMUSG00000037095	Lrg1	76905	leucine-rich alpha-2-glycoprotein 1	3.35437	3.37197	1.13727	0.0394715	0.313473	10.2274
ENSMUSG00000030209	Grin2b	14812	glutamate receptor, ionotropic, NMDA2B (epsilon 2)	-6.4042	-1.44269e+08	2.2583	0.0395209	0.313681	-84.6948
ENSMUSG00000018965	Ywhah	22629	tyrosine 3-monooxygenase/tryptophan 5-monooxygenase activation protein, eta polypeptide	-0.801287	-0.801305	9.12492	0.0395848	0.313846	-1.74266
ENSMUSG00000039682	Lap3	66988	leucine aminopeptidase 3	-0.892923	-0.893023	6.75065	0.0395881	0.313846	-1.85694
ENSMUSG00000029687	Ezh2	14056	enhancer of zeste 2 polycomb repressive complex 2 subunit	1.23311	1.23405	4.18504	0.039616	0.313882	2.35073
ENSMUSG00000044950	Pwwp2a	70802	PWWP domain containing 2A	-0.977184	-0.977273	7.0102	0.0397633	0.314864	-1.96862
ENSMUSG00000021763	BC067074	408066	cDNA sequence BC067074	-4.21251	-4.5038	0.637362	0.0398055	0.315014	-18.5393
ENSMUSG00000017667	Zfp334	228876	zinc finger protein 334	-2.28058	-2.28788	2.91201	0.0398368	0.315077	-4.85874
ENSMUSG00000020737	Jpt1	15374	Jupiter microtubule associated homolog 1	1.07918	1.07949	5.20227	0.0400249	0.316177	2.11284
ENSMUSG00000024338	Psmb8	16913	proteasome (prosome, macropain) subunit, beta type 8 (large multifunctional peptidase 7)	0.963345	0.963484	6.22173	0.0400254	0.316177	1.94983
ENSMUSG00000026605	Cenpf	108000	centromere protein F	1.44731	1.44819	4.43291	0.0400461	0.316177	2.72699
ENSMUSG00000042189	Tekt3	71062	tektin 3	-5.57773	-5.86981	-0.0312083	0.0400708	0.316187	-47.7599
ENSMUSG00000057265	Bbof1	72873	basal body orientation factor 1	-3.79753	-1.44269e+08	-0.943823	0.0401648	0.316744	-13.9049
ENSMUSG00000029917	C130060K24Rik	243407	RIKEN cDNA C130060K24 gene	6.24539	1.44269e+08	-0.535688	0.0402712	0.317379	75.8665
ENSMUSG00000051586	Mical3	194401	microtubule associated monooxygenase, calponin and LIM domain containing 3	-1.85696	-1.85893	3.99399	0.0402924	0.317379	-3.62244
ENSMUSG00000034488	Edil3	13612	EGF-like repeats and discoidin I-like domains 3	-3.3636	-3.40036	1.08827	0.0403455	0.317431	-10.2931
ENSMUSG00000075297	H60b	667281	histocompatibility 60b	2.61231	2.63848	0.933369	0.0403461	0.317431	6.11482
ENSMUSG00000044345	Marveld1	277010	MARVEL (membrane-associating) domain containing 1	1.89176	1.89509	2.91191	0.0404697	0.318218	3.71089
ENSMUSG00000060147	Serpinb6a	20719	serine (or cysteine) peptidase inhibitor, clade B, member 6a	1.36522	1.36617	3.99126	0.0405016	0.318284	2.57615
ENSMUSG00000060459	Kng2	385643	kininogen 2	-3.22065	-3.32093	0.0703233	0.0406019	0.318887	-9.32208
ENSMUSG00000040896	Kcnd3	56543	potassium voltage-gated channel, Shal-related family, member 3	-3.97147	-4.12652	0.583684	0.0407255	0.319671	-15.6867
ENSMUSG00000004864	Mapk13	26415	mitogen-activated protein kinase 13	4.31389	4.35437	0.796168	0.0408257	0.320271	19.8888
ENSMUSG00000028789	Azin2	242669	antizyme inhibitor 2	4.21518	4.27328	0.854626	0.0409156	0.320791	18.5735
ENSMUSG00000052087	Rgs14	51791	regulator of G-protein signaling 14	2.05444	2.0579	2.39173	0.0409669	0.321007	4.15383
ENSMUSG00000043372	Hexim2	71059	hexamethylene bis-acetamide inducible 2	-3.11133	-3.25093	-0.548411	0.0409983	0.321066	-8.64177
ENSMUSG00000017314	Mpp2	50997	membrane protein, palmitoylated 2 (MAGUK p55 subfamily member 2)	-4.94038	-1.44269e+08	0.203631	0.0411028	0.321698	-30.7046
ENSMUSG00000030653	Pde2a	207728	phosphodiesterase 2A, cGMP-stimulated	-0.96617	-0.966327	6.06736	0.0412542	0.322696	-1.95365
ENSMUSG00000022534	Mefv	54483	Mediterranean fever	3.65572	3.68621	1.26954	0.04129	0.322789	12.6032
ENSMUSG00000089759	3632454L22Rik	320606	RIKEN cDNA 3632454L22 gene	-5.32708	-1.44269e+08	0.111118	0.041323	0.32286	-40.1432
ENSMUSG00000044365	Cxxc4	319478	CXXC finger 4	-5.98224	-1.44269e+08	-0.301378	0.0413523	0.322902	-63.2171
ENSMUSG00000074004	B3gnt6	272411	UDP-GlcNAc:betaGal beta-1,3-N-acetylglucosaminyltransferase 6 (core 3 synthase)	4.30107	4.55768	-1.24256	0.0414255	0.323287	19.7129
ENSMUSG00000026564	Dusp27	240892	dual specificity phosphatase 27 (putative)	-2.81914	-2.82567	3.07647	0.0414837	0.323295	-7.0574
ENSMUSG00000018293	Pfn1	18643	profilin 1	0.870897	0.870934	7.91383	0.0414946	0.323295	1.8288
ENSMUSG00000037993	Dhx38	64340	DEAH (Asp-Glu-Ala-His) box polypeptide 38	1.16847	1.16891	5.07667	0.0414985	0.323295	2.24774
ENSMUSG00000030108	Slc6a13	14412	solute carrier family 6 (neurotransmitter transporter, GABA), member 13	-4.81589	-1.44269e+08	-1.37259	0.041567	0.323642	-28.1662
ENSMUSG00000071068	Treml2	328833	triggering receptor expressed on myeloid cells-like 2	1.33029	1.3309	4.40386	0.0416529	0.324124	2.51454
ENSMUSG00000021356	Irf4	16364	interferon regulatory factor 4	1.05637	1.05664	5.25279	0.0417313	0.324547	2.07969
ENSMUSG00000028785	Hpca	15444	hippocalcin	-4.61334	-5.13251	-1.18653	0.0417788	0.324714	-24.4767
ENSMUSG00000028266	Lmo4	16911	LIM domain only 4	1.04305	1.04339	4.90057	0.0418008	0.324714	2.06057
ENSMUSG00000021215	Net1	56349	neuroepithelial cell transforming gene 1	3.12429	3.13529	2.84859	0.0419456	0.325651	8.71977
ENSMUSG00000091476	Gm16432	545391	predicted gene 16432	-4.31954	-4.83503	-0.607369	0.0419995	0.325882	-19.9669
ENSMUSG00000071604	Fam189a2	381217	family with sequence similarity 189, member A2	-5.66821	-1.44269e+08	-1.43152	0.0420289	0.325923	-50.8512
ENSMUSG00000059291	Rpl11	67025	ribosomal protein L11	0.807678	0.807762	6.7161	0.04207	0.326054	1.75039
ENSMUSG00000051832	E230016K23Rik	100504464	RIKEN cDNA E230016K23 gene	2.38179	2.39972	1.23204	0.0423002	0.327465	5.21184
ENSMUSG00000029828	4921507P07Rik	70821	RIKEN cDNA 4921507P07 gene	-3.60346	-4.11927	-0.757295	0.0423004	0.327465	-12.1548
ENSMUSG00000021803	Cdhr1	170677	cadherin-related family member 1	-4.11237	-1.44269e+08	-0.906814	0.0423397	0.327581	-17.2961
ENSMUSG00000059921	Unc5c	22253	unc-5 netrin receptor C	-4.38817	-1.44269e+08	0.484422	0.04237	0.327628	-20.9397
ENSMUSG00000019122	Ccl9	20308	chemokine (C-C motif) ligand 9	0.953536	0.953632	6.76705	0.0425355	0.328699	1.93661
ENSMUSG00000020029	Nudt4	71207	nudix (nucleoside diphosphate linked moiety X)-type motif 4	0.848855	0.848929	7.00866	0.0425695	0.328699	1.80107
ENSMUSG00000029699	Ssc4d	109267	scavenger receptor cysteine rich family, 4 domains	-5.08716	-1.44269e+08	-0.811963	0.0425816	0.328699	-33.9929
ENSMUSG00000023015	Racgap1	26934	Rac GTPase-activating protein 1	1.13565	1.13622	4.29528	0.0426107	0.328736	2.19718
ENSMUSG00000026904	Slc4a10	94229	solute carrier family 4, sodium bicarbonate cotransporter-like, member 10	-3.58018	-3.65913	1.42975	0.0426832	0.328748	-11.9602
ENSMUSG00000036098	Myrf	225908	myelin regulatory factor	3.8829	3.90616	1.43649	0.0427029	0.328748	14.7527
ENSMUSG00000037086	Prr32	68800	proline rich 32	-5.44736	-1.44269e+08	-0.561544	0.0427078	0.328748	-43.6333
ENSMUSG00000049191	Rtl5	331474	retrotransposon Gag like 5	2.37054	2.37405	3.06425	0.0427097	0.328748	5.17134
ENSMUSG00000084274	Gm12504	623796	prothymosin alpha pseudogene	-1.79655	-1.80273	1.97667	0.0427898	0.329177	-3.47389
ENSMUSG00000050357	Carmil2	234695	capping protein regulator and myosin 1 linker 2	4.65543	4.9102	-0.0894932	0.0428468	0.329428	25.2013
ENSMUSG00000017491	Rarb	218772	retinoic acid receptor, beta	-3.8725	-4.16118	-0.720216	0.0429172	0.329781	-14.6467
ENSMUSG00000019843	Fyn	14360	Fyn proto-oncogene	1.84147	1.84327	3.89862	0.0430292	0.330169	3.58374
ENSMUSG00000041264	Uspl1	231915	ubiquitin specific peptidase like 1	-1.13558	-1.13589	5.92226	0.0430298	0.330169	-2.19707
ENSMUSG00000055745	Rtl6	223732	retrotransposon Gag like 6	-2.23731	-2.24539	2.63696	0.0430411	0.330169	-4.71516
ENSMUSG00000052384	Nrros	224109	negative regulator of reactive oxygen species	0.779453	0.779484	7.95851	0.0430856	0.330323	1.71648
ENSMUSG00000031903	Pla2g15	192654	phospholipase A2, group XV	-0.813117	-0.813175	7.36045	0.0431185	0.33037	-1.757
ENSMUSG00000025648	Pfkfb4	270198	6-phosphofructo-2-kinase/fructose-2,6-biphosphatase 4	1.06995	1.07034	4.63388	0.043163	0.33037	2.09937
ENSMUSG00000032239	Rp9	55934	retinitis pigmentosa 9 (human)	1.93241	1.93434	3.5048	0.0431673	0.33037	3.81691
ENSMUSG00000038545	Cul7	66515	cullin 7	-2.08372	-2.08736	3.25723	0.0431896	0.33037	-4.239
ENSMUSG00000035805	Mlc1	170790	megalencephalic leukoencephalopathy with subcortical cysts 1 homolog (human)	-3.44404	-3.52616	0.609781	0.0432696	0.330794	-10.8833
ENSMUSG00000005677	Nr1i3	12355	nuclear receptor subfamily 1, group I, member 3	-4.56558	-5.08227	-0.462446	0.0433022	0.330856	-23.6797
ENSMUSG00000012114	Med15	94112	mediator complex subunit 15	1.02696	1.02711	6.21135	0.0433788	0.331254	2.03773
ENSMUSG00000071715	Ncf4	17972	neutrophil cytosolic factor 4	1.05903	1.0593	5.34627	0.0434529	0.331632	2.08354
ENSMUSG00000071176	Arhgef10	234094	Rho guanine nucleotide exchange factor (GEF) 10	2.88439	2.89145	2.24159	0.0435481	0.33201	7.38396
ENSMUSG00000095294	Gm21119	100861668	predicted gene, 21119	5.09721	1.44269e+08	-1.04358	0.0435516	0.33201	34.2305
ENSMUSG00000040372	Gpr63	81006	G protein-coupled receptor 63	5.37493	1.44269e+08	-1.65205	0.043627	0.332398	41.4967
ENSMUSG00000065353	Snora73b	100306945	small nucleolar RNA, H/ACA box 73b	4.44314	4.80663	-0.898272	0.0437301	0.332995	21.7529
ENSMUSG00000041789	2700046A07Rik	78449	RIKEN cDNA 2700046A07 gene	-5.52259	-1.44269e+08	-1.12377	0.0438486	0.333709	-45.9689
ENSMUSG00000037202	Prf1	18646	perforin 1 (pore forming protein)	3.6076	3.73564	-0.770768	0.0439765	0.334494	12.1898
ENSMUSG00000047534	Mis18bp1	217653	MIS18 binding protein 1	2.4588	2.46372	3.14291	0.0440047	0.33452	5.49759
ENSMUSG00000025867	Cplx2	12890	complexin 2	2.5884	2.60042	1.00253	0.0441033	0.335081	6.01432
ENSMUSG00000022623	Shank3	58234	SH3 and multiple ankyrin repeat domains 3	5.10481	5.24151	0.344488	0.0441705	0.335403	34.4112
ENSMUSG00000004961	Syt5	53420	synaptotagmin V	5.35329	5.71738	-0.526129	0.0442311	0.335674	40.879
ENSMUSG00000020836	Coro6	216961	coronin 6	2.61485	2.62096	2.60437	0.0443392	0.335972	6.12561
ENSMUSG00000018736	Ndel1	83431	nudE neurodevelopment protein 1 like 1	1.18204	1.18242	5.08934	0.0443736	0.335972	2.26897
ENSMUSG00000028089	Chd1l	68058	chromodomain helicase DNA binding protein 1-like	-2.37109	-2.37791	2.81796	0.0443863	0.335972	-5.1733
ENSMUSG00000021495	Fam193b	212483	family with sequence similarity 193, member B	1.01983	1.02002	5.881	0.0443881	0.335972	2.02769
ENSMUSG00000025142	Aspscr1	68938	alveolar soft part sarcoma chromosome region, candidate 1 (human)	1.11774	1.11827	4.25512	0.044428	0.335972	2.17007
ENSMUSG00000094326	Gm10045	100043348	predicted pseudogene 10045	4.63581	4.79203	0.451088	0.0444371	0.335972	24.861
ENSMUSG00000038175	Mylip	218203	myosin regulatory light chain interacting protein	-0.81857	-0.818626	7.35625	0.0444445	0.335972	-1.76366
ENSMUSG00000006678	Pola1	18968	polymerase (DNA directed), alpha 1	1.33233	1.33303	4.23862	0.0444808	0.336058	2.51809
ENSMUSG00000049232	Tigd2	68140	tigger transposable element derived 2	-1.52012	-1.52095	4.77031	0.0445195	0.336162	-2.86815
ENSMUSG00000034998	Foxn2	14236	forkhead box N2	0.911229	0.911359	6.13113	0.0446231	0.336756	1.88065
ENSMUSG00000035615	Frmpd1	666060	FERM and PDZ domain containing 1	-4.73831	-1.44269e+08	-0.728262	0.0447303	0.337377	-26.6916
ENSMUSG00000030345	Dyrk4	101320	dual-specificity tyrosine-(Y)-phosphorylation regulated kinase 4	-1.57862	-1.58036	3.93325	0.0447581	0.337398	-2.98685
ENSMUSG00000024260	Sap130	269003	Sin3A associated protein	0.935402	0.935484	6.66989	0.044831	0.337759	1.91242
ENSMUSG00000051590	Map3k19	22625	mitogen-activated protein kinase kinase kinase 19	-2.34827	-2.35564	2.55015	0.0448561	0.337759	-5.09212
ENSMUSG00000022010	Tsc22d1	21807	TSC22 domain family, member 1	1.07043	1.07095	4.70101	0.0449556	0.33832	2.10006
ENSMUSG00000020868	Xylt2	217119	xylosyltransferase II	1.71105	1.71343	3.00847	0.0450197	0.338614	3.27399
ENSMUSG00000035297	Cops4	26891	COP9 signalosome subunit 4	-1.0257	-1.02588	6.06533	0.0450657	0.338617	-2.03594
ENSMUSG00000036186	Fam69b	56279	family with sequence similarity 69, member B	-3.44866	-3.62565	0.139088	0.0450707	0.338617	-10.9182
ENSMUSG00000084941	Gm11944	100302648	predicted gene 11944	-2.99221	-3.04932	-0.170741	0.0450954	0.338617	-7.95691
ENSMUSG00000028145	Them4	75778	thioesterase superfamily member 4	-3.17535	-3.19555	2.26474	0.045247	0.339566	-9.03389
ENSMUSG00000028024	Enpep	13809	glutamyl aminopeptidase	-4.87087	-1.44269e+08	-1.04949	0.0455102	0.341171	-29.2602
ENSMUSG00000030246	Ldhb	16832	lactate dehydrogenase B	-0.948684	-0.948732	7.91016	0.0455353	0.341171	-1.93011
ENSMUSG00000029287	Tgfbr3	21814	transforming growth factor, beta receptor III	3.19149	3.20054	2.53405	0.0455366	0.341171	9.13553
ENSMUSG00000018604	Tbx3	21386	T-box 3	4.20978	4.56405	-0.632205	0.0456073	0.341435	18.5042
ENSMUSG00000032000	Birc3	11796	baculoviral IAP repeat-containing 3	0.865556	0.865634	6.89991	0.0456344	0.341435	1.82204
ENSMUSG00000087026	A230103J11Rik	320466	RIKEN cDNA A230103J11 gene	-3.68847	-3.87058	-0.114912	0.0456477	0.341435	-12.8926
ENSMUSG00000022496	Tnfrsf17	21935	tumor necrosis factor receptor superfamily, member 17	-2.18145	-2.18886	2.11078	0.0457001	0.341638	-4.53609
ENSMUSG00000034800	Zfp661	72180	zinc finger protein 661	-2.8611	-2.86906	2.9413	0.0457915	0.341917	-7.26567
ENSMUSG00000032870	Smap2	69780	small ArfGAP 2	-0.805709	-0.805727	8.93076	0.0458019	0.341917	-1.748
ENSMUSG00000030352	Tspan9	109246	tetraspanin 9	-1.89352	-1.89495	4.21463	0.0458135	0.341917	-3.7154
ENSMUSG00000037548	H2-DMb2	15000	histocompatibility 2, class II, locus Mb2	1.23803	1.23855	4.62075	0.0458857	0.342267	2.35877
ENSMUSG00000019066	Rab3d	19340	RAB3D, member RAS oncogene family	1.97226	1.97621	2.54887	0.0459129	0.34228	3.92382
ENSMUSG00000064125	Prr36	73072	proline rich 36	-4.0556	-4.34604	-0.144678	0.0459661	0.34232	-16.6287
ENSMUSG00000037148	Arhgap10	78514	Rho GTPase activating protein 10	3.79513	3.83325	1.30434	0.045969	0.34232	13.8819
ENSMUSG00000033880	Lgals3bp	19039	lectin, galactoside-binding, soluble, 3 binding protein	0.820444	0.820479	7.86193	0.0460353	0.342612	1.76595
ENSMUSG00000049775	Tmsb4x	19241	thymosin, beta 4, X chromosome	0.721811	0.721816	10.5939	0.0460588	0.342612	1.64925
ENSMUSG00000027799	Nbea	26422	neurobeachin	-1.09265	-1.09285	6.21147	0.0461045	0.342762	-2.13265
ENSMUSG00000035781	R3hdm4	109284	R3H domain containing 4	1.07362	1.0738	6.07242	0.0461488	0.342903	2.10471
ENSMUSG00000036225	Kctd1	106931	potassium channel tetramerisation domain containing 1	-3.73346	-3.91722	0.76893	0.0462206	0.343247	-13.3009
ENSMUSG00000097899	Gm16894	100047133	predicted gene, 16894	2.5924	2.60435	1.6813	0.046301	0.343557	6.03102
ENSMUSG00000019214	Chtf18	214901	CTF18, chromosome transmission fidelity factor 18	3.26443	3.30793	-0.0548228	0.0463488	0.343557	9.60926
ENSMUSG00000037754	Ppp1r16b	228852	protein phosphatase 1, regulatory (inhibitor) subunit 16B	1.3057	1.30649	4.02984	0.0463507	0.343557	2.47203
ENSMUSG00000001036	Epn2	13855	epsin 2	-1.64712	-1.64825	4.86623	0.0463656	0.343557	-3.13207
ENSMUSG00000032584	Mst1r	19882	macrophage stimulating 1 receptor (c-met-related tyrosine kinase)	4.77564	5.03017	-0.722764	0.0464193	0.343557	27.3911
ENSMUSG00000017781	Pitpna	18738	phosphatidylinositol transfer protein, alpha	0.805857	0.805892	8.1275	0.0464404	0.343557	1.74818
ENSMUSG00000030917	Tmem159	233806	transmembrane protein 159	-1.27074	-1.27177	4.18456	0.0464404	0.343557	-2.41286
ENSMUSG00000092074	Dynlt1a	100310872	dynein light chain Tctex-type 1A	3.53422	3.56506	1.15266	0.0464739	0.343617	11.5853
ENSMUSG00000090675	Olfr111	545205	olfactory receptor 111	-1.66178	-1.66367	3.66625	0.0465003	0.343624	-3.16407
ENSMUSG00000026563	Tada1	27878	transcriptional adaptor 1	-1.10559	-1.10593	5.49439	0.0466451	0.344505	-2.15187
ENSMUSG00000024327	Slc39a7	14977	solute carrier family 39 (zinc transporter), member 7	-0.945389	-0.945712	5.26933	0.0468253	0.345647	-1.92571
ENSMUSG00000022763	Aifm3	72168	apoptosis-inducing factor, mitochondrion-associated 3	-4.8359	-1.44269e+08	-1.25019	0.0469003	0.345967	-28.5594
ENSMUSG00000018999	Slc35b4	58246	solute carrier family 35, member B4	-0.956491	-0.956615	6.61574	0.0469449	0.345967	-1.94058
ENSMUSG00000035133	Arhgap5	11855	Rho GTPase activating protein 5	-0.788693	-0.788706	9.291	0.0469455	0.345967	-1.72751
ENSMUSG00000003923	Tfam	21780	transcription factor A, mitochondrial	-1.4736	-1.4746	4.26412	0.0470035	0.346206	-2.77714
ENSMUSG00000028517	Plpp3	67916	phospholipid phosphatase 3	-2.06373	-2.06772	3.61462	0.0470316	0.346223	-4.18065
ENSMUSG00000031996	Aplp2	11804	amyloid beta (A4) precursor-like protein 2	0.863442	0.863508	7.30758	0.0471364	0.346648	1.81937
ENSMUSG00000085852	Gm13807	639658	predicted gene 13807	-3.10805	-3.20111	0.231652	0.0471407	0.346648	-8.62218
ENSMUSG00000023224	Serping1	12258	serine (or cysteine) peptidase inhibitor, clade G, member 1	-3.95191	-4.47577	-0.384705	0.0471869	0.346799	-15.4754
ENSMUSG00000070426	Rnf121	75212	ring finger protein 121	-1.28842	-1.2895	3.83021	0.0472289	0.346919	-2.4426
ENSMUSG00000022123	Scel	64929	sciellin	3.99624	4.35672	-0.243772	0.0473092	0.347155	15.9584
ENSMUSG00000005980	Dnase1	13419	deoxyribonuclease I	-3.03058	-3.07182	0.821096	0.0473124	0.347155	-8.1714
ENSMUSG00000040824	Snrpd2	107686	small nuclear ribonucleoprotein D2	1.40008	1.4012	3.9607	0.0473956	0.347576	2.63917
ENSMUSG00000024991	Eif3a	13669	eukaryotic translation initiation factor 3, subunit A	0.741018	0.741034	9.00978	0.047481	0.348014	1.67135
ENSMUSG00000035875	AI182371	98870	expressed sequence AI182371	-3.60829	-3.87518	-1.11348	0.0475255	0.34815	-12.1956
ENSMUSG00000033933	Vhl	22346	von Hippel-Lindau tumor suppressor	-1.39441	-1.395	4.881	0.047573	0.348309	-2.62881
ENSMUSG00000010342	Tex14	83560	testis expressed gene 14	-3.56141	-3.67896	0.483059	0.0476201	0.348466	-11.8057
ENSMUSG00000059363	Fxn	14297	frataxin	1.09051	1.091	4.45978	0.047653	0.348517	2.1295
ENSMUSG00000044700	Tmem201	230917	transmembrane protein 201	-1.37458	-1.37541	4.4543	0.0477444	0.348997	-2.59292
ENSMUSG00000006941	Eif1b	68969	eukaryotic translation initiation factor 1B	-1.1274	-1.12798	4.53597	0.0477886	0.349131	-2.18465
ENSMUSG00000037731	Themis2	230787	thymocyte selection associated family member 2	0.757121	0.757164	7.59025	0.0478854	0.349649	1.69011
ENSMUSG00000028132	Tmem56	99887	transmembrane protein 56	-4.83999	-1.44269e+08	0.52067	0.048007	0.3503	-28.6405
ENSMUSG00000074039	4930520O04Rik	75116	RIKEN cDNA 4930520O04 gene	2.43836	2.44521	1.96727	0.0480284	0.3503	5.42024
ENSMUSG00000036402	Gng12	14701	guanine nucleotide binding protein (G protein), gamma 12	0.892492	0.892586	6.68602	0.0480525	0.3503	1.85638
ENSMUSG00000037358	4930578C19Rik	75905	RIKEN cDNA 4930578C19 gene	5.18917	5.86063	-1.06838	0.0482545	0.351389	36.4834
ENSMUSG00000063179	Pstk	214580	phosphoseryl-tRNA kinase	-2.12368	-2.12786	3.26187	0.0482927	0.351389	-4.35806
ENSMUSG00000034761	Map4k5	399510	mitogen-activated protein kinase kinase kinase kinase 5	-0.996287	-0.996505	5.97223	0.0482938	0.351389	-1.99486
ENSMUSG00000040009	Gnaz	14687	guanine nucleotide binding protein, alpha z subunit	-3.34958	-3.47144	0.080132	0.048317	0.351389	-10.1935
ENSMUSG00000013523	Bcas1	76960	breast carcinoma amplified sequence 1	3.24415	3.25694	2.08313	0.0483319	0.351389	9.47518
ENSMUSG00000068452	Duox2	214593	dual oxidase 2	-5.14743	-1.44269e+08	-1.24133	0.0484622	0.352144	-35.4429
ENSMUSG00000040373	Cacng5	140723	calcium channel, voltage-dependent, gamma subunit 5	-4.33036	-4.86097	0.0649986	0.0485018	0.352144	-20.1173
ENSMUSG00000009628	Tex15	104271	testis expressed gene 15	3.98583	4.01905	1.38462	0.0485431	0.352144	15.8436
ENSMUSG00000029419	Gm996	381353	predicted gene 996	-2.62659	-2.63207	3.51085	0.048567	0.352144	-6.17564
ENSMUSG00000002847	Pla1a	85031	phospholipase A1 member A	-4.76288	-1.44269e+08	-1.29263	0.0485896	0.352144	-27.1499
ENSMUSG00000042857	Gm9776	328309	predicted gene 9776	1.76117	1.76303	3.06008	0.0486201	0.352144	3.38973
ENSMUSG00000021388	Aspn	66695	asporin	-4.12087	-4.63315	-0.601508	0.0486273	0.352144	-17.3983
ENSMUSG00000058163	Gm5431	432555	predicted gene 5431	1.01905	1.0194	5.33184	0.0486445	0.352144	2.02659
ENSMUSG00000020227	Irak3	73914	interleukin-1 receptor-associated kinase 3	1.52809	1.52905	4.13374	0.0488085	0.353142	2.88404
ENSMUSG00000065987	Cd209b	69165	CD209b antigen	1.90452	1.90841	3.50969	0.0488652	0.353363	3.74385
ENSMUSG00000024037	Wdr4	57773	WD repeat domain 4	1.41789	1.41884	3.72137	0.0489857	0.354014	2.67195
ENSMUSG00000034664	Itga2b	16399	integrin alpha 2b	-5.13608	-1.44269e+08	-1.10204	0.0490076	0.354014	-35.1653
ENSMUSG00000027329	Spef1	70997	sperm flagellar 1	3.64465	3.6619	1.32905	0.0490656	0.354139	12.5069
ENSMUSG00000019055	Plod1	18822	procollagen-lysine, 2-oxoglutarate 5-dioxygenase 1	-0.918047	-0.918127	6.96555	0.0490774	0.354139	-1.88956
ENSMUSG00000078435	AU041133	216177	expressed sequence AU041133	-2.24987	-2.25864	1.90316	0.0491675	0.3546	-4.75641
ENSMUSG00000075415	Fnbp1	14269	formin binding protein 1	0.762273	0.762288	9.02029	0.0492115	0.354627	1.69616
ENSMUSG00000049538	Adamts16	271127	a disintegrin-like and metallopeptidase (reprolysin type) with thrombospondin type 1 motif, 16	-1.52291	-1.52392	4.48491	0.0492444	0.354627	-2.87369
ENSMUSG00000026740	Dnajc1	13418	DnaJ heat shock protein family (Hsp40) member C1	-0.86926	-0.869361	6.88006	0.0492501	0.354627	-1.82673
ENSMUSG00000025193	Cutc	66388	cutC copper transporter	-2.50621	-2.51561	2.2886	0.0493263	0.354987	-5.68127
ENSMUSG00000051323	Pcdh19	279653	protocadherin 19	-4.73026	-1.44269e+08	-0.404448	0.0494551	0.355724	-26.5429
ENSMUSG00000041238	Rbbp8	225182	retinoblastoma binding protein 8, endonuclease	1.30456	1.30521	4.56268	0.0495636	0.356245	2.47009
ENSMUSG00000016831	Tox4	268741	TOX high mobility group box family member 4	-0.804315	-0.804375	7.27533	0.0495968	0.356245	-1.74632
ENSMUSG00000034126	Pomt2	217734	protein-O-mannosyltransferase 2	-1.76533	-1.76644	4.81816	0.0496068	0.356245	-3.39952
ENSMUSG00000031930	Wwp2	66894	WW domain containing E3 ubiquitin protein ligase 2	1.20634	1.20657	5.72972	0.0498088	0.356952	2.30752
ENSMUSG00000032369	Plscr1	22038	phospholipid scramblase 1	2.47831	2.48732	2.56548	0.0498341	0.356952	5.57245
ENSMUSG00000032420	Nt5e	23959	5' nucleotidase, ecto	4.67443	5.33936	-0.706128	0.0498442	0.356952	25.5355
ENSMUSG00000035126	Wdr78	242584	WD repeat domain 78	2.4691	2.47191	3.13703	0.0498492	0.356952	5.53697
ENSMUSG00000006289	Osgep	66246	O-sialoglycoprotein endopeptidase	1.00909	1.00933	5.29947	0.0498925	0.356952	2.01264
ENSMUSG00000032754	Slc8b1	170756	solute carrier family 8 (sodium/lithium/calcium exchanger), member B1	1.03278	1.03311	4.80343	0.0498996	0.356952	2.04596
ENSMUSG00000035910	Dcdc2a	195208	doublecortin domain containing 2a	-5.25974	-1.44269e+08	0.704805	0.0499256	0.356952	-38.3125
ENSMUSG00000024413	Npc1	18145	NPC intracellular cholesterol transporter 1	-0.77908	-0.779099	8.80503	0.0499339	0.356952	-1.71604
ENSMUSG00000026463	Atp2b4	381290	ATPase, Ca++ transporting, plasma membrane 4	3.09941	3.10793	2.66863	0.0499788	0.356952	8.57071
ENSMUSG00000001260	Gabrg1	14405	gamma-aminobutyric acid (GABA) A receptor, subunit gamma 1	-4.11229	-4.38823	0.888406	0.0499865	0.356952	-17.295
ENSMUSG00000001700	Gramd3	107022	GRAM domain containing 3	2.64994	2.65378	3.4376	0.049996	0.356952	6.27641
ENSMUSG00000026548	Slamf9	98365	SLAM family member 9	0.974359	0.974466	6.3705	0.0500366	0.357053	1.96477
ENSMUSG00000032496	Ltf	17002	lactotransferrin	1.73095	1.73115	6.07768	0.0501224	0.357458	3.31946
ENSMUSG00000000805	Car4	12351	carbonic anhydrase 4	-5.24045	-1.44269e+08	-1.32179	0.0501463	0.357458	-37.8035
ENSMUSG00000033852	Gm28042	102238433	predicted gene, 28042	-2.70649	-2.7228	1.78856	0.0503255	0.358546	-6.52733
ENSMUSG00000039699	Batf2	74481	basic leucine zipper transcription factor, ATF-like 2	3.22266	3.23555	1.58087	0.050397	0.35872	9.33509
ENSMUSG00000035495	Tstd2	272027	thiosulfate sulfurtransferase (rhodanese)-like domain containing 2	-1.22684	-1.22714	5.64784	0.0504269	0.35872	-2.34054
ENSMUSG00000019528	Gyg	27357	glycogenin	0.999725	1.00008	4.97054	0.0504297	0.35872	1.99962
ENSMUSG00000004328	Hif3a	53417	hypoxia inducible factor 3, alpha subunit	-2.73477	-2.78264	1.58664	0.0505564	0.359396	-6.65655
ENSMUSG00000028926	Cdk14	18647	cyclin-dependent kinase 14	0.979917	0.980181	5.30391	0.0505779	0.359396	1.97235
ENSMUSG00000038055	Dexi	58239	dexamethasone-induced transcript	1.70163	1.70369	3.2408	0.0507316	0.360232	3.25268
ENSMUSG00000047215	Rpl9	20005	ribosomal protein L9	0.802551	0.802585	7.99634	0.0507725	0.360232	1.74418
ENSMUSG00000008730	Hipk1	15257	homeodomain interacting protein kinase 1	0.778191	0.778213	8.51067	0.0507756	0.360232	1.71498
ENSMUSG00000031227	Magee1	107528	melanoma antigen, family E, 1	-2.15093	-2.16336	1.97312	0.0509291	0.361131	-4.44114
ENSMUSG00000059395	Nkapl	66707	NFKB activating protein-like	-3.48036	-3.60031	0.0314018	0.0510654	0.361908	-11.1607
ENSMUSG00000026202	Tuba4a	22145	tubulin, alpha 4A	2.17075	2.17259	3.48319	0.0511735	0.362483	4.50257
ENSMUSG00000039760	Il22ra2	237310	interleukin 22 receptor, alpha 2	-3.99421	-1.44269e+08	-0.682709	0.0512075	0.362534	-15.9359
ENSMUSG00000087305	A430035B10Rik	320312	RIKEN cDNA A430035B10 gene	-2.3628	-2.37852	2.23946	0.05129	0.362928	-5.14369
ENSMUSG00000041889	Shisa4	77552	shisa family member 4	-3.83261	-4.02636	0.368561	0.0513844	0.362957	-14.2472
ENSMUSG00000026519	Tmem63a	208795	transmembrane protein 63a	-0.732639	-0.732666	8.28113	0.0513854	0.362957	-1.66168
ENSMUSG00000087213	2810408I11Rik	69941	RIKEN cDNA 2810408I11 gene	5.03384	5.69595	-0.99621	0.051397	0.362957	32.7594
ENSMUSG00000023009	Nckap5l	380969	NCK-associated protein 5-like	-0.963907	-0.964235	5.03162	0.0514073	0.362957	-1.95059
ENSMUSG00000037206	Islr	26968	immunoglobulin superfamily containing leucine-rich repeat	-4.01885	-4.52927	-0.553461	0.0514286	0.362957	-16.2104
ENSMUSG00000020814	Mxra7	67622	matrix-remodelling associated 7	-4.31811	-4.59418	-0.0564107	0.0514649	0.363024	-19.9471
ENSMUSG00000021996	Esd	13885	esterase D/formylglutathione hydrolase	-1.05084	-1.05152	4.60908	0.0515723	0.363413	-2.07173
ENSMUSG00000006574	Slc4a1	20533	solute carrier family 4 (anion exchanger), member 1	-5.45287	-1.44269e+08	-1.37746	0.0515738	0.363413	-43.8003
ENSMUSG00000014932	Yes1	22612	YES proto-oncogene 1, Src family tyrosine kinase	-1.2981	-1.29862	4.91413	0.051647	0.363592	-2.45905
ENSMUSG00000057054	Inca1	103844	inhibitor of CDK, cyclin A1 interacting protein 1	-2.91209	-2.96524	0.108632	0.0516532	0.363592	-7.52708
ENSMUSG00000023367	Tmem176a	66058	transmembrane protein 176A	0.968031	0.968175	6.15846	0.051758	0.36414	1.95617
ENSMUSG00000037761	Actr5	109275	ARP5 actin-related protein 5	-2.00472	-2.00967	2.6363	0.0519444	0.365161	-4.01312
ENSMUSG00000029034	Ints11	71957	integrator complex subunit 11	-1.27191	-1.27317	3.66558	0.0519775	0.365161	-2.41481
ENSMUSG00000022360	Atad2	70472	ATPase family, AAA domain containing 2	0.928847	0.92905	5.90087	0.0519843	0.365161	1.90375
ENSMUSG00000052658	5830454E08Rik	76100	RIKEN cDNA 5830454E08 gene	-3.82744	-3.97952	1.43996	0.0520951	0.365604	-14.1963
ENSMUSG00000055817	Mta3	116871	metastasis associated 3	1.06334	1.0637	5.04468	0.0521014	0.365604	2.08976
ENSMUSG00000021189	Atxn3	110616	ataxin 3	0.898656	0.898786	6.08103	0.0521743	0.365925	1.86433
ENSMUSG00000033105	Lss	16987	lanosterol synthase	-1.34265	-1.34379	4.57749	0.0522779	0.366461	-2.53617
ENSMUSG00000025059	Gk	14933	glycerol kinase	1.56598	1.56805	3.02344	0.0523213	0.3665	2.96078
ENSMUSG00000022545	Ercc4	50505	excision repair cross-complementing rodent repair deficiency, complementation group 4	-1.30216	-1.30327	4.22422	0.0523999	0.3665	-2.46598
ENSMUSG00000079227	Ccr5	12774	chemokine (C-C motif) receptor 5	-0.873885	-0.873895	9.83978	0.0524106	0.3665	-1.83259
ENSMUSG00000047098	Rnf31	268749	ring finger protein 31	0.869214	0.869311	6.44107	0.0524191	0.3665	1.82667
ENSMUSG00000049866	Arl4c	320982	ADP-ribosylation factor-like 4C	-0.739399	-0.739418	8.7633	0.0524192	0.3665	-1.66948
ENSMUSG00000021224	Numb	18222	NUMB endocytic adaptor protein	-0.812798	-0.81283	8.11434	0.0525397	0.366693	-1.75661
ENSMUSG00000079339	Ifit1bl1	667373	interferon induced protein with tetratricpeptide repeats 1B like 1	3.36027	3.3667	2.77444	0.052553	0.366693	10.2694
ENSMUSG00000019877	Serinc1	56442	serine incorporator 1	-0.808143	-0.808175	8.075	0.0525723	0.366693	-1.75096
ENSMUSG00000020844	Nxn	18230	nucleoredoxin	3.94377	4.03435	-0.0974252	0.0525727	0.366693	15.3883
ENSMUSG00000097571	Jpx	70252	Jpx transcript, Xist activator (non-protein coding)	-1.1603	-1.16101	4.34685	0.0525826	0.366693	-2.23504
ENSMUSG00000038143	Stox2	71069	storkhead box 2	3.56841	3.57597	2.96017	0.0526234	0.366788	11.8631
ENSMUSG00000034422	Parp14	547253	poly (ADP-ribose) polymerase family, member 14	0.800451	0.800484	7.98256	0.0527224	0.367217	1.74165
ENSMUSG00000018930	Ccl4	20303	chemokine (C-C motif) ligand 4	0.918505	0.918641	6.11151	0.0527394	0.367217	1.89016
ENSMUSG00000018666	Cbx1	12412	chromobox 1	-1.07244	-1.07275	5.70921	0.0528018	0.367462	-2.10299
ENSMUSG00000019539	Rcn3	52377	reticulocalbin 3, EF-hand calcium binding domain	-3.63189	-3.81408	0.509971	0.0529272	0.368145	-12.3968
ENSMUSG00000025794	Rpl14	67115	ribosomal protein L14	0.789233	0.789299	7.05507	0.0530007	0.368467	1.72815
ENSMUSG00000059873	Olfr1029	258154	olfactory receptor 1029	-3.70922	-4.21032	-1.01658	0.053135	0.369211	-13.0793
ENSMUSG00000018446	C1qbp	12261	complement component 1, q subcomponent binding protein	-1.22948	-1.23024	4.34619	0.0531825	0.36935	-2.34482
ENSMUSG00000008489	Elavl2	15569	ELAV like RNA binding protein 1	5.60041	1.44269e+08	-0.486977	0.0532418	0.369572	48.5167
ENSMUSG00000070369	Itgad	381924	integrin, alpha D	-3.98268	-1.44269e+08	-0.892301	0.0533272	0.369879	-15.8091
ENSMUSG00000074277	Phldb3	232970	pleckstrin homology like domain, family B, member 3	-3.21247	-3.30048	0.0784477	0.0533548	0.369879	-9.26938
ENSMUSG00000067297	Ifit1bl2	112419	interferon induced protein with tetratricopeptide repeats 1B like 2	3.38223	3.42737	0.387273	0.0533682	0.369879	10.4268
ENSMUSG00000021806	Nid2	18074	nidogen 2	-1.5322	-1.53291	4.96981	0.0534428	0.370206	-2.89226
ENSMUSG00000045102	Poln	272158	DNA polymerase N	-5.16053	-1.44269e+08	-1.13624	0.0535441	0.370717	-35.7662
ENSMUSG00000025020	Slit1	20562	slit guidance ligand 1	3.81153	3.87592	0.31502	0.0536721	0.371413	14.0405
ENSMUSG00000050762	Prss27	213171	protease, serine 27	-5.08892	-1.44269e+08	-1.42204	0.0538894	0.372726	-34.0343
ENSMUSG00000030708	Dnajb13	69387	DnaJ heat shock protein family (Hsp40) member B13	-2.27465	-2.29265	1.78061	0.0540189	0.373241	-4.83879
ENSMUSG00000059975	Zfp74	72723	zinc finger protein 74	-1.40786	-1.40864	4.77515	0.0540191	0.373241	-2.65343
ENSMUSG00000020451	Limk2	16886	LIM motif-containing protein kinase 2	1.52949	1.53025	4.1832	0.0541267	0.373669	2.88683
ENSMUSG00000032180	Tmed1	17083	transmembrane p24 trafficking protein 1	-2.69714	-2.72193	1.77853	0.0541539	0.373669	-6.48514
ENSMUSG00000036120	Rfxank	19727	regulatory factor X-associated ankyrin-containing protein	-1.57464	-1.57699	3.28976	0.0541642	0.373669	-2.97861
ENSMUSG00000043659	Npsr1	319239	neuropeptide S receptor 1	-6.3447	-1.44269e+08	-0.908024	0.054221	0.37387	-81.273
ENSMUSG00000028669	Pithd1	66193	PITH (C-terminal proteasome-interacting domain of thioredoxin-like) domain containing 1	-1.84739	-1.85062	2.91691	0.0544559	0.375298	-3.59848
ENSMUSG00000086111	Gm15326	102636620	predicted gene 15326	-2.60857	-2.63643	0.346943	0.0545366	0.375662	-6.09898
ENSMUSG00000027520	Zdbf2	73884	zinc finger, DBF-type containing 2	-5.34761	-1.44269e+08	-0.555054	0.0546874	0.376327	-40.7184
ENSMUSG00000028832	Stmn1	16765	stathmin 1	1.22313	1.22405	4.11466	0.0546887	0.376327	2.33452
ENSMUSG00000026303	Mlph	171531	melanophilin	-1.06684	-1.06701	6.21486	0.0547425	0.376392	-2.09484
ENSMUSG00000072601	Ear1	13586	eosinophil-associated, ribonuclease A family, member 1	4.81153	4.92574	1.78934	0.054754	0.376392	28.0812
ENSMUSG00000095180	Rhox5	18617	reproductive homeobox 5	-5.66889	-1.44269e+08	-1.2729	0.0548943	0.377074	-50.8751
ENSMUSG00000076431	Sox4	20677	SRY (sex determining region Y)-box 4	-1.38845	-1.39024	3.398	0.0549091	0.377074	-2.61798
ENSMUSG00000015354	Pcolce2	76477	procollagen C-endopeptidase enhancer 2	-4.27567	-4.80625	-1.09792	0.0550777	0.377753	-19.3689
ENSMUSG00000031283	Chrdl1	83453	chordin-like 1	-5.04609	-1.44269e+08	-1.08664	0.0550822	0.377753	-33.0389
ENSMUSG00000056290	Ms4a4b	60361	membrane-spanning 4-domains, subfamily A, member 4B	2.97692	3.00544	1.228	0.0550919	0.377753	7.87306
ENSMUSG00000085169	Gm10785	100038392	predicted gene 10785	-4.20117	-4.71572	0.0530164	0.0551556	0.377998	-18.3941
ENSMUSG00000032419	Tbx18	76365	T-box18	-5.36818	-1.44269e+08	-0.617908	0.055185	0.378007	-41.3032
ENSMUSG00000014846	Tppp3	67971	tubulin polymerization-promoting protein family member 3	2.25322	2.26075	1.83175	0.0552276	0.378107	4.76747
ENSMUSG00000026896	Ifih1	71586	interferon induced with helicase C domain 1	0.865739	0.865848	6.31638	0.05526	0.378138	1.82227
ENSMUSG00000097032	4930539J05Rik	319587	RIKEN cDNA 4930539J05 gene	-2.89086	-2.92853	2.05679	0.0555329	0.379564	-7.41714
ENSMUSG00000031995	St14	19143	suppression of tumorigenicity 14 (colon carcinoma)	-2.03482	-2.03812	3.64417	0.0556148	0.379564	-4.09773
ENSMUSG00000056215	Lrguk	74354	leucine-rich repeats and guanylate kinase domain containing	-2.74731	-2.7596	2.17308	0.0556291	0.379564	-6.71462
ENSMUSG00000084804	1700095J12Rik	73563	RIKEN cDNA 1700095J12 gene	-3.35976	-3.46699	0.64799	0.0556339	0.379564	-10.2657
ENSMUSG00000031765	Mt1	17748	metallothionein 1	1.17792	1.17854	4.11637	0.0556341	0.379564	2.26251
ENSMUSG00000063760	Rnf217	268291	ring finger protein 217	4.49379	4.68912	0.2965	0.0556371	0.379564	22.5303
ENSMUSG00000017639	Rab11fip4	268451	RAB11 family interacting protein 4 (class II)	1.93232	1.93517	2.5649	0.0556677	0.379581	3.81669
ENSMUSG00000003534	Ddr1	12305	discoidin domain receptor family, member 1	3.34894	3.3731	1.39179	0.0557538	0.379976	10.189
ENSMUSG00000053338	Tarm1	245126	T cell-interacting, activating receptor on myeloid cells 1	3.82648	3.85349	1.63264	0.0557928	0.38005	14.1868
ENSMUSG00000047842	Diras2	68203	DIRAS family, GTP-binding RAS-like 2	3.47253	3.54124	0.298735	0.0558348	0.380144	11.1003
ENSMUSG00000026655	Fam107b	66540	family with sequence similarity 107, member B	0.81138	0.811444	7.1122	0.0559147	0.380496	1.75489
ENSMUSG00000097365	C030034L19Rik	320088	RIKEN cDNA C030034L19 gene	2.14294	2.14602	3.84881	0.0559951	0.380852	4.41661
ENSMUSG00000095463	Entpd4	67464	ectonucleoside triphosphate diphosphohydrolase 4	1.04677	1.04718	4.69912	0.056176	0.381889	2.06589
ENSMUSG00000057899	Adgrf2	435529	adhesion G protein-coupled receptor F2	-4.90267	-1.44269e+08	-1.27173	0.0562366	0.382109	-29.9125
ENSMUSG00000002111	Spi1	20375	spleen focus forming virus (SFFV) proviral integration oncogene	0.932815	0.93288	7.05157	0.056416	0.383135	1.909
ENSMUSG00000079184	Mphosph8	75339	M-phase phosphoprotein 8	-0.968564	-0.96881	5.75798	0.0564699	0.383308	-1.95689
ENSMUSG00000047945	Marcksl1	17357	MARCKS-like 1	1.40798	1.40878	4.85962	0.0566994	0.384631	2.65366
ENSMUSG00000047415	Gpr68	238377	G protein-coupled receptor 68	2.47804	2.4844	2.37925	0.0567218	0.384631	5.57139
ENSMUSG00000074166	AW146154	101835	expressed sequence AW146154	-1.56737	-1.56888	4.18009	0.0568129	0.384972	-2.96364
ENSMUSG00000003032	Klf4	16600	Kruppel-like factor 4 (gut)	0.976117	0.976186	7.088	0.0568291	0.384972	1.96716
ENSMUSG00000028871	Rspo1	192199	R-spondin 1	-3.09314	-3.16725	0.452221	0.0568747	0.385088	-8.53349
ENSMUSG00000017309	Cd300lg	52685	CD300 molecule like family member G	3.18081	3.21933	1.4393	0.0573357	0.388015	9.06816
ENSMUSG00000025742	Prps2	110639	phosphoribosyl pyrophosphate synthetase 2	-0.925224	-0.925391	6.0821	0.0575614	0.389347	-1.89898
ENSMUSG00000035357	Pdzrn3	55983	PDZ domain containing RING finger 3	-5.65163	-1.44269e+08	-0.745763	0.057592	0.389359	-50.2701
ENSMUSG00000053841	Txlna	109658	taxilin alpha	-0.964737	-0.965027	5.07754	0.0577757	0.390405	-1.95171
[truncated: 11,503 more rows]
