# Supplementary material for: Transcriptome profiling of brain myeloid cells revealed activation of Itgal, Trem1, and Spp1 in western diet-induced obesity
Source: J Neuroinflammation. 2019 Aug 19;16:169. doi: 10.1186/s12974-019-1527-z (PMC6700800; doi:10.1186/s12974-019-1527-z)
Supplement: Supplementary file 5 — The top CD11b+CD45lo cell-related genes in WD-fed mice. The top DE genes enriched in CD11b+CD45hi cells were defined as those with expression levels above 100 cpm and at least two-fold higher compared to CD11b+CD45lo cells. (XLSX 14 kb) [file 12974_2019_1527_MOESM5_ESM.xlsx]

## Sheet: Additional_File_4
Additional File 5. The top CD11b+CD45lo cell-related genes in WD-fed mice
genes	Symbol	Entrezid	Genename	logFC	unshrunk.logFC	logCPM	PValue	FDR	FC
ENSMUSG00000042246	Tmc7	209760	transmembrane channel-like gene family 7	-2.60332	-2.60397	6.23051	0.0011087	0.027198	-6.07681
ENSMUSG00000049436	Upk1b	22268	uroplakin 1B	-2.5894	-2.58985	6.69325	3.90717e-08	1.03433e-05	-6.01847
ENSMUSG00000020092	Pald1	27355	phosphatase domain containing, paladin 1	-2.03993	-2.04018	7.07759	1.15162e-06	0.000137593	-4.11226
ENSMUSG00000036353	P2ry12	70839	purinergic receptor P2Y, G-protein coupled 12	-1.65923	-1.65924	11.6235	6.72924e-10	4.54257e-07	-3.15848
ENSMUSG00000028976	Slc2a5	56485	solute carrier family 2 (facilitated glucose transporter), member 5	-1.65044	-1.65053	7.98807	6.33831e-06	0.000541604	-3.13929
ENSMUSG00000050965	Prkca	18750	protein kinase C, alpha	-1.63897	-1.63921	6.68396	0.000176171	0.00712122	-3.11444
ENSMUSG00000016933	Plcg1	18803	phospholipase C, gamma 1	-1.61936	-1.61965	6.25234	0.00030943	0.0109362	-3.07238
ENSMUSG00000016477	E2f3	13557	E2F transcription factor 3	-1.59158	-1.5918	6.65607	0.00054151	0.0159989	-3.01379
ENSMUSG00000030653	Pde2a	207728	phosphodiesterase 2A, cGMP-stimulated	-1.57978	-1.58007	6.06736	0.00126505	0.0292958	-2.98924
ENSMUSG00000036362	P2ry13	74191	purinergic receptor P2Y, G-protein coupled 13	-1.56029	-1.5603	10.817	1.23086e-07	2.5566e-05	-2.94913
ENSMUSG00000054675	Tmem119	231633	transmembrane protein 119	-1.54489	-1.54491	10.0347	1.80544e-06	0.000189773	-2.91781
ENSMUSG00000043391	2510009E07Rik	72190	RIKEN cDNA 2510009E07 gene	-1.53762	-1.53782	6.83497	0.00111009	0.027198	-2.90316
ENSMUSG00000004631	Sgce	20392	sarcoglycan, epsilon	-1.51386	-1.51407	6.5818	0.000892108	0.0235702	-2.85572
ENSMUSG00000031785	Adgrg1	14766	adhesion G protein-coupled receptor G1	-1.5005	-1.50055	8.55656	7.32844e-05	0.00364792	-2.82941
ENSMUSG00000004451	Ralb	64143	v-ral simian leukemia viral oncogene B	-1.48234	-1.48259	6.5508	0.000381161	0.0126439	-2.79401
ENSMUSG00000020689	Itgb3	16416	integrin beta 3	-1.47385	-1.474	7.21247	0.000343234	0.011805	-2.77763
ENSMUSG00000053716	Dusp7	235584	dual specificity phosphatase 7	-1.46562	-1.46584	6.64528	0.00257419	0.0474784	-2.76183
ENSMUSG00000024251	Thada	240174	thyroid adenoma associated	-1.43602	-1.43626	6.33097	0.000475154	0.0145797	-2.70574
ENSMUSG00000075593	Gal3st4	330217	galactose-3-O-sulfotransferase 4	-1.37899	-1.37906	7.85581	0.00189887	0.0390207	-2.60086
ENSMUSG00000048490	Nrip1	268903	nuclear receptor interacting protein 1	-1.29683	-1.29687	8.69796	0.000121033	0.00537377	-2.45688
ENSMUSG00000021983	Atp8a2	50769	ATPase, aminophospholipid transporter-like, class I, type 8A, member 2	-1.28557	-1.28571	6.9277	0.00243673	0.0458193	-2.43779
ENSMUSG00000004562	Arhgef40	268739	Rho guanine nucleotide exchange factor (GEF) 40	-1.27475	-1.27495	6.36866	0.000454438	0.0141694	-2.41956
ENSMUSG00000028015	Ctso	229445	cathepsin O	-1.26395	-1.26409	6.92729	0.00117647	0.0280133	-2.40152
ENSMUSG00000051652	Lrrc3	237387	leucine rich repeat containing 3	-1.23689	-1.23692	8.72119	0.000124922	0.00547588	-2.35689
ENSMUSG00000014361	Mertk	17289	c-mer proto-oncogene tyrosine kinase	-1.20102	-1.20104	10.1446	3.70205e-05	0.0021637	-2.29903
ENSMUSG00000027848	Olfml3	99543	olfactomedin-like 3	-1.19032	-1.19033	9.80524	2.81614e-05	0.00176841	-2.28203
ENSMUSG00000047250	Ptgs1	19224	prostaglandin-endoperoxide synthase 1	-1.15973	-1.15974	9.94352	0.000152958	0.00635412	-2.23415
ENSMUSG00000015852	Fcrls	80891	Fc receptor-like S, scavenger receptor	-1.15224	-1.15225	10.2968	0.000311724	0.0109625	-2.22258
ENSMUSG00000023915	Tnfrsf21	94185	tumor necrosis factor receptor superfamily, member 21	-1.13885	-1.13891	8.09181	0.00236687	0.0451174	-2.20206
ENSMUSG00000031639	Tlr3	142980	toll-like receptor 3	-1.10434	-1.1044	7.75276	0.00137779	0.0309509	-2.15
ENSMUSG00000048120	Entpd1	12495	ectonucleoside triphosphate diphosphohydrolase 1	-1.08171	-1.08173	9.72471	0.000363403	0.0123274	-2.11654
ENSMUSG00000021556	Golm1	105348	golgi membrane protein 1	-1.08158	-1.08161	9.19782	0.000216028	0.0083094	-2.11636
ENSMUSG00000019818	Cd164	53599	CD164 antigen	-1.02989	-1.0299	10.2426	0.000152655	0.00635412	-2.04186
ENSMUSG00000018593	Sparc	20692	secreted acidic cysteine rich glycoprotein	-1.02714	-1.02714	11.7545	0.000116979	0.00524259	-2.03798
