# Supplementary material for: Transcriptome profiling of brain myeloid cells revealed activation of Itgal, Trem1, and Spp1 in western diet-induced obesity
Source: J Neuroinflammation. 2019 Aug 19;16:169. doi: 10.1186/s12974-019-1527-z (PMC6700800; doi:10.1186/s12974-019-1527-z)
Supplement: Supplementary file 6 — The top CD11b+CD45hi cell-related genes in WD-fed mice. The top DE genes enriched in CD11b+CD45hi cells were defined as those with expression levels above 100 cpm and at least 10-fold higher compared to CD11b+CD45lo cells. (XLSX 20 kb) [file 12974_2019_1527_MOESM6_ESM.xlsx]

## Sheet: Additional_File_5
Additional File 6. The top CD11b+CD45hi cell-related genes in WD-fed mice
genes	Symbol	Entrezid	Genename	logFC	unshrunk.logFC	logCPM	PValue	FDR	FC
ENSMUSG00000058427	Cxcl2	20310	chemokine (C-X-C motif) ligand 2	7.10468	7.12288	6.06477	2.69584e-08	8.08812e-06	137.633
ENSMUSG00000072596	Ear2	13587	eosinophil-associated, ribonuclease A family, member 2	6.61416	6.62798	4.87272	1.81325e-06	0.000189773	97.9626
ENSMUSG00000029304	Spp1	20750	secreted phosphoprotein 1	6.52284	6.52898	5.77314	4.44501e-07	6.74292e-05	91.954
ENSMUSG00000051457	Spn	20737	sialophorin	6.14453	6.15275	5.18306	2.2455e-05	0.00150356	70.7438
ENSMUSG00000034641	Cd300ld	217305	CD300 molecule like family member d	6.04394	6.04947	6.00202	2.96936e-09	1.43176e-06	65.9791
ENSMUSG00000032487	Ptgs2	19225	prostaglandin-endoperoxide synthase 2	5.96753	5.9757	5.95569	9.46647e-06	0.000747408	62.5757
ENSMUSG00000027398	Il1b	16176	interleukin 1 beta	5.91032	5.91183	8.4741	1.74076e-10	1.38247e-07	60.1429
ENSMUSG00000020681	Ace	11421	angiotensin I converting enzyme (peptidyl-dipeptidase A) 1	5.86353	5.86928	5.31011	2.29721e-05	0.00152781	58.2237
ENSMUSG00000060586	H2-Eb1	14969	histocompatibility 2, class II antigen E beta	5.84878	5.84982	8.45453	5.00999e-13	2.25466e-09	57.6312
ENSMUSG00000030830	Itgal	16408	integrin alpha L	5.68521	5.68757	6.70418	1.88532e-08	6.5266e-06	51.4541
ENSMUSG00000022636	Alcam	11658	activated leukocyte cell adhesion molecule	5.65091	5.65639	5.62508	7.56071e-06	0.000618649	50.2451
ENSMUSG00000024610	Cd74	16149	CD74 antigen (invariant polypeptide of major histocompatibility complex, class II antigen-associated)	5.6065	5.60667	10.9578	9.33679e-14	6.3028e-10	48.7219
ENSMUSG00000073421	H2-Ab1	14961	histocompatibility 2, class II antigen A, beta 1	5.59825	5.59856	9.91968	4.86159e-15	6.56363e-11	48.4441
ENSMUSG00000030187	Klra2	16633	killer cell lectin-like receptor, subfamily A, member 2	5.47616	5.47981	5.73734	8.74817e-08	1.98853e-05	44.5132
ENSMUSG00000032915	Adgre4	52614	adhesion G protein-coupled receptor E4	5.44584	5.4495	5.62796	4.33462e-05	0.0024083	43.5875
ENSMUSG00000002944	Cd36	12491	CD36 molecule	5.23432	5.23762	6.25736	8.8116e-10	5.66502e-07	37.6433
ENSMUSG00000002885	Adgre5	26364	adhesion G protein-coupled receptor E5	5.1473	5.14813	7.75878	3.81719e-08	1.03072e-05	35.4398
ENSMUSG00000036594	H2-Aa	14960	histocompatibility 2, class II antigen A, alpha	5.14302	5.14324	10.1438	1.06802e-12	3.60485e-09	35.335
ENSMUSG00000090272	Mndal	100040462	myeloid nuclear differentiation antigen like	5.1218	5.12366	6.73928	2.32252e-08	7.64789e-06	34.819
ENSMUSG00000011256	Adam19	11492	a disintegrin and metallopeptidase domain 19 (meltrin beta)	5.02305	5.02726	5.64817	2.33665e-07	4.26311e-05	32.5155
ENSMUSG00000045382	Cxcr4	12767	chemokine (C-X-C motif) receptor 4	5.0109	5.01424	5.92781	1.03705e-09	6.23063e-07	32.2426
ENSMUSG00000025150	Cbr2	12409	carbonyl reductase 2	4.98663	4.99066	5.58662	4.26434e-09	1.79915e-06	31.7049
ENSMUSG00000005087	Cd44	12505	CD44 antigen	4.96201	4.96328	7.27241	1.38657e-10	1.17001e-07	31.1684
ENSMUSG00000040522	Tlr8	170744	toll-like receptor 8	4.94286	4.94666	5.53372	8.07738e-07	0.000108779	30.7573
ENSMUSG00000030214	Plbd1	66857	phospholipase B domain containing 1	4.9417	4.94302	6.83741	4.01406e-07	6.30161e-05	30.7326
ENSMUSG00000026832	Cytip	227929	cytohesin 1 interacting protein	4.81306	4.8149	6.25336	9.61197e-07	0.000121281	28.111
ENSMUSG00000044447	Dock5	68813	dedicator of cytokinesis 5	4.73503	4.73841	5.11496	1.48595e-07	2.95026e-05	26.631
ENSMUSG00000023034	Nr4a1	15370	nuclear receptor subfamily 4, group A, member 1	4.59933	4.60081	6.56877	2.54598e-11	3.81925e-08	24.2401
ENSMUSG00000020340	Cyfip2	76884	cytoplasmic FMR1 interacting protein 2	4.50486	4.50683	5.61989	2.91743e-05	0.00181653	22.7038
ENSMUSG00000027009	Itga4	16401	integrin alpha 4	4.50391	4.5044	7.87452	7.21267e-12	1.39112e-08	22.6888
ENSMUSG00000058624	Gda	14544	guanine deaminase	4.40115	4.40384	5.88419	4.46761e-06	0.00039167	21.129
ENSMUSG00000032661	Oas3	246727	2'-5' oligoadenylate synthetase 3	4.40017	4.40298	5.45615	1.16474e-06	0.00013794	21.1146
ENSMUSG00000030536	Iqgap1	29875	IQ motif containing GTPase activating protein 1	4.36465	4.36542	7.36789	2.73557e-09	1.4039e-06	20.6011
ENSMUSG00000009687	Fxyd5	18301	FXYD domain-containing ion transport regulator 5	4.36111	4.36253	6.5507	3.13118e-08	8.99447e-06	20.5506
ENSMUSG00000020053	Igf1	16000	insulin-like growth factor 1	4.31038	4.31286	5.80045	3.92934e-09	1.71129e-06	19.8406
ENSMUSG00000015340	Cybb	13058	cytochrome b-245, beta polypeptide	4.29192	4.29211	9.12971	1.07314e-10	1.03489e-07	19.5883
ENSMUSG00000021676	Iqgap2	544963	IQ motif containing GTPase activating protein 2	4.20961	4.21164	6.03621	5.60698e-08	1.42385e-05	18.502
ENSMUSG00000025044	Msr1	20288	macrophage scavenger receptor 1	4.18524	4.18645	6.46442	2.28347e-10	1.71273e-07	18.1921
ENSMUSG00000031494	Cd209a	170786	CD209a antigen	4.1261	4.12757	6.37979	5.95605e-07	8.46448e-05	17.4615
ENSMUSG00000075254	Heg1	77446	heart development protein with EGF-like domains 1	4.12373	4.12553	5.23601	0.000251064	0.00928857	17.4328
ENSMUSG00000025492	Ifitm3	66141	interferon induced transmembrane protein 3	4.10253	4.10295	7.77926	1.25696e-10	1.13135e-07	17.1785
ENSMUSG00000069833	Ahnak	66395	AHNAK nucleoprotein (desmoyokin)	4.101	4.10126	8.79096	2.67278e-08	8.08812e-06	17.1602
ENSMUSG00000026712	Mrc1	17533	mannose receptor, C type 1	4.08991	4.09008	9.6627	6.65462e-10	4.54257e-07	17.0289
ENSMUSG00000060591	Ifitm2	80876	interferon induced transmembrane protein 2	4.07331	4.07462	6.88832	3.55714e-09	1.65603e-06	16.834
ENSMUSG00000049037	Clec4a1	269799	C-type lectin domain family 4, member a1	4.04347	4.04512	5.71021	1.67025e-08	6.26391e-06	16.4895
ENSMUSG00000026180	Cxcr2	12765	chemokine (C-X-C motif) receptor 2	4.00136	4.00207	7.7064	7.10757e-11	7.68412e-08	16.0151
ENSMUSG00000033066	Gas7	14457	growth arrest specific 7	3.98356	3.98557	5.92818	3.99565e-07	6.30161e-05	15.8187
ENSMUSG00000027435	Cd93	17064	CD93 antigen	3.96634	3.96716	7.05494	1.11168e-07	2.34512e-05	15.631
ENSMUSG00000008845	Cd163	93671	CD163 antigen	3.96267	3.96389	6.87301	9.05195e-07	0.000118361	15.5914
ENSMUSG00000002985	Apoe	11816	apolipoprotein E	3.95881	3.95892	9.86925	5.47748e-12	1.23252e-08	15.5497
ENSMUSG00000039997	Ifi203	15950	interferon activated gene 203	3.95369	3.95427	7.66163	8.47822e-09	3.3666e-06	15.4946
ENSMUSG00000053063	Clec12a	232413	C-type lectin domain family 12, member a	3.93657	3.93861	6.12126	4.54337e-06	0.000395742	15.3118
ENSMUSG00000032690	Oas2	246728	2'-5' oligoadenylate synthetase 2	3.93406	3.93583	5.81481	3.46751e-08	9.55406e-06	15.2852
ENSMUSG00000047139	Cd24a	12484	CD24a antigen	3.90405	3.90612	5.8477	0.000129357	0.00560361	14.9705
ENSMUSG00000073490	Ifi207	226691	interferon activated gene 207	3.88248	3.88316	7.14257	7.39898e-11	7.68412e-08	14.7483
ENSMUSG00000027907	S100a11	20195	S100 calcium binding protein A11	3.82814	3.82948	6.51534	2.80759e-09	1.4039e-06	14.2032
ENSMUSG00000040212	Emp3	13732	epithelial membrane protein 3	3.81375	3.81508	5.67811	3.00753e-07	5.13983e-05	14.0622
ENSMUSG00000024672	Ms4a7	109225	membrane-spanning 4-domains, subfamily A, member 7	3.76232	3.76364	6.25036	9.35404e-07	0.00011914	13.5697
ENSMUSG00000049103	Ccr2	12772	chemokine (C-C motif) receptor 2	3.73001	3.73057	7.40528	4.06451e-05	0.00230567	13.2692
ENSMUSG00000039109	F13a1	74145	coagulation factor XIII, A1 subunit	3.70101	3.70156	7.51612	5.2732e-07	7.65521e-05	13.0051
ENSMUSG00000062593	Lilrb4a	14728	leukocyte immunoglobulin-like receptor, subfamily B, member 4A	3.67158	3.67212	7.29025	6.41777e-11	7.68412e-08	12.7425
ENSMUSG00000027322	Siglec1	20612	sialic acid binding Ig-like lectin 1, sialoadhesin	3.66639	3.66768	6.31766	4.74633e-09	1.94182e-06	12.6968
ENSMUSG00000038679	Trps1	83925	transcriptional repressor GATA binding 1	3.64728	3.64795	6.44183	1.05037e-07	2.30018e-05	12.5297
ENSMUSG00000047735	Samd9l	209086	sterile alpha motif domain containing 9-like	3.62214	3.62308	6.42953	5.69497e-08	1.42385e-05	12.3133
ENSMUSG00000022150	Dab2	13132	disabled 2, mitogen-responsive phosphoprotein	3.57863	3.57882	9.0736	1.06144e-09	6.23063e-07	11.9474
ENSMUSG00000021886	Gpr65	14744	G-protein coupled receptor 65	3.54714	3.548	6.11202	7.73035e-07	0.000105422	11.6895
ENSMUSG00000028874	Fgr	14191	FGR proto-oncogene, Src family tyrosine kinase	3.54587	3.54745	5.25887	2.18224e-06	0.000222954	11.6792
ENSMUSG00000002602	Axl	26362	AXL receptor tyrosine kinase	3.53875	3.53921	7.21715	5.62349e-11	7.59227e-08	11.6217
ENSMUSG00000056071	S100a9	20202	S100 calcium binding protein A9 (calgranulin B)	3.42235	3.42265	8.72537	1.66758e-05	0.00116682	10.7209
ENSMUSG00000073418	C4b	12268	complement component 4B (Chido blood group)	3.40791	3.40892	6.39948	1.09597e-07	2.34512e-05	10.6141
ENSMUSG00000022957	Itsn1	16443	intersectin 1 (SH3 domain protein 1A)	3.37074	3.37182	6.0914	1.49e-06	0.000169789	10.3441
ENSMUSG00000015766	Eps8	13860	epidermal growth factor receptor pathway substrate 8	3.35643	3.35762	5.69701	7.4263e-07	0.000103363	10.242
ENSMUSG00000030789	Itgax	16411	integrin alpha X	3.35455	3.3554	5.85674	3.76996e-07	6.13232e-05	10.2287
